# Supplementary material for: Antibody-directed extracellular proximity biotinylation reveals that Contactin-1 regulates axo-axonic innervation of axon initial segments
Source: Nat Commun. 2023 Oct 26;14:6797. doi: 10.1038/s41467-023-42273-8 (PMC10603070; doi:10.1038/s41467-023-42273-8)
Supplement: Supplementary file 4 — Supplementary Data 1 [file 41467_2023_42273_MOESM4_ESM.xlsx]

## Sheet: Sheet1
Fig S1D. Log2FC Nfasc-BAR vs NrCAM-BAR
Protein	Log2(Nfasc/Ctrl)	Log2(NrCAM/Ctrl)
Teneurin-4	7.12928	6.88264
Neural cell adhesion molecule L1	7.08746	6.88264
Plexin-A4	7.06609	7.06609
Neurexin-1	6.67243	6.42626
Receptor-type tyrosine-protein phosphatase S	6.64386	6.42626
Neurofascin	6.61471	6.75489
Neogenin	6.58496	6.52356
Plexin-A1	6.35755	6.20945
Neuronal cell adhesion molecule	6.35755	6.42626
Catenin alpha-2	6.32193	6.67243
Neuropilin-1	6.2854	6
Receptor-type tyrosine-protein phosphatase delta	6.24793	5.85798
Plexin-A2	6.24793	6.12928
Prolow-density lipoprotein receptor-related protein 1	6.24793	6.24793
CUB and sushi domain-containing protein 1	6.20945	6.2854
Catenin beta-1	6.18982	5.97728
Neurexin-3	6.12928	6.20945
Teneurin-2	6.06609	5.78136
Plexin-B2	6.04439	5.80735
Netrin receptor DCC	6.04439	5.85798
Cadherin EGF LAG seven-pass G-type receptor 3	6	5.70044
Immunoglobulin superfamily member 3	5.9542	5.80735
Astrotactin-1	5.9542	6.04439
Adhesion G protein-coupled receptor L1	5.90689	6.16993
Protocadherin Fat 3	5.78136	5.85798
Leucine-rich repeat-containing protein 4B	5.75489	5.80735
Neural cell adhesion molecule 2	5.75489	5.85798
Ephrin type-B receptor 2	5.75489	5.9542
Cadherin-2	5.70044	5.32193
Epidermal growth factor receptor	5.70044	5.45943
Adhesion G protein-coupled receptor L3	5.70044	6.12928
Cadherin EGF LAG seven-pass G-type receptor 2	5.64386	5.52356
Receptor-type tyrosine-protein phosphatase zeta	5.64386	5.70044
CUB and sushi domain-containing protein 3	5.58496	5.64386
Metabotropic glutamate receptor 5	5.58496	6
Tenascin-R	5.52356	5
Teneurin-3	5.52356	5.08746
Junction plakoglobin	5.52356	5.45943
Slit homolog 3 protein	5.45943	3.80735
Roundabout homolog 1	5.45943	4.70044
Neuroligin-3	5.45943	5.52356
Coxsackievirus and adenovirus receptor homolog	5.45943	5.9542
Lactadherin	5.39232	4.80735
Neuronal growth regulator 1	5.39232	5.32193
Voltage-dependent calcium channel subunit alpha-2/delta-1	5.39232	5.58496
Contactin-1	5.36457	5.38543
Immunoglobulin superfamily member 8	5.32193	5
Integrin alpha-V	5.24793	5.16993
Teneurin-1	5.24793	5.52356
Protein sidekick-2	5.16993	4.58496
Cadherin-13	5.16993	4.80735
Contactin-associated protein-like 2	5.16993	5.24793
Repulsive guidance molecule A	5.08746	4.58496
Plexin-D1	5.08746	4.90689
Immunoglobulin superfamily containing leucine-rich repeat protein 2	5.08746	5.16993
Neuropilin-2	5.08746	5.39232
Glutamate receptor 2	5.08746	6
Slit homolog 2 protein	5	4
Receptor-type tyrosine-protein phosphatase F	5	4.80735
Ephrin type-A receptor 4	5	5
Glypican-4	4.90689	4.16993
Excitatory amino acid transporter 1	4.90689	4.16993
Amyloid-beta A4 protein	4.90689	4.32193
Neuroligin-2	4.90689	4.45943
CD166 antigen	4.90689	5
EGF-like repeat and discoidin I-like domain-containing protein 3	4.90689	5.08746
Gamma-aminobutyric acid type B receptor subunit 2	4.90689	5.24793
Neural cell adhesion molecule L1-like protein	4.80735	4.32193
Ephrin type-B receptor 1	4.80735	4.45943
Cartilage acidic protein 1	4.80735	4.80735
Contactin-associated protein-like 4	4.80735	4.90689
Chondroitin sulfate proteoglycan 4	4.80735	4.90689
Receptor-type tyrosine-protein phosphatase O	4.70044	4.45943
Neuronal pentraxin receptor	4.70044	4.45943
Thrombospondin type-1 domain-containing protein 7A	4.70044	4.70044
UPF0606 protein KIAA1549	4.70044	4.80735
Leucine-rich repeat and immunoglobulin-like domain-containing nogo receptor-interacting protein 1	4.70044	5
Cell adhesion molecule 3	4.58496	4.16993
Receptor-type tyrosine-protein phosphatase alpha	4.58496	4.32193
Plexin-A3	4.58496	4.45943
Ephrin-B3	4.45943	3.80735
BMP/retinoic acid-inducible neural-specific protein 2	4.45943	4
Cadherin-8	4.45943	4.16993
Integrin beta-1	4.45943	4.32193
Gamma-aminobutyric acid receptor subunit gamma-2	4.45943	4.45943
Electrogenic sodium bicarbonate cotransporter 1	4.45943	4.70044
Protein phosphatase 1 regulatory subunit 29	4.45943	4.70044
Adhesion G protein-coupled receptor B1	4.45943	4.90689
MAM domain-containing glycosylphosphatidylinositol anchor protein 2	4.32193	4
Versican core protein	4.32193	4.16993
Adhesion G protein-coupled receptor B2	4.32193	4.16993
Cadherin-11	4.32193	4.32193
BTB/POZ domain-containing protein KCTD12	4.32193	4.58496
Transferrin receptor protein 1	4.32193	4.80735
Gamma-aminobutyric acid type B receptor subunit 1	4.32193	4.90689
Immunoglobulin superfamily member 21	4.32193	5
Glutamate receptor 1	4.32193	5.52356
Agrin	4.16993	2.58496
Cell adhesion molecule 1	4.16993	4.16993
Neuronal pentraxin-1	4.16993	4.16993
Gamma-aminobutyric acid receptor subunit beta-3	4.16993	4.45943
Intercellular adhesion molecule 5	4.16993	4.45943
Cytoplasmic FMR1-interacting protein 2	4.16993	4.70044
Slit homolog 1 protein	4	1
Testican-1	4	3
Neurexin-3-beta	4	3
Neuroligin-1	4	3.32193
Limbic system-associated membrane protein	4	3.32193
Ephrin type-B receptor 3	4	3.58496
Ciliary neurotrophic factor receptor subunit alpha	4	3.58496
Reticulon-4 receptor-like 2	4	3.58496
Noelin	4	3.80735
Catenin alpha-1	4	4
Protocadherin-16	4	4
Amyloid-like protein 2	4	4
SLIT and NTRK-like protein 5	4	4.32193
BMP/retinoic acid-inducible neural-specific protein 1	4	4.45943
Basement membrane-specific heparan sulfate proteoglycan core protein	3.80735	1
Adenosylhomocysteinase	3.80735	3.45943
Phospholipid phosphatase-related protein type 4	3.80735	3.58496
Major prion protein	3.80735	3.58496
Cytoplasmic FMR1-interacting protein 1	3.80735	3.80735
Netrin-G2	3.80735	3.80735
FERM, RhoGEF and pleckstrin domain-containing protein 1	3.80735	3.80735
Gamma-aminobutyric acid receptor subunit alpha-2	3.80735	3.80735
Glutamate receptor ionotropic, kainate 2	3.80735	4.16993
Leucine-rich repeat transmembrane protein FLRT3	3.80735	4.16993
Receptor-type tyrosine-protein phosphatase gamma	3.80735	4.32193
Dystroglycan	3.80735	4.32193
Nck-associated protein 1	3.70044	3.80735
Sodium/potassium-transporting ATPase subunit alpha-2	3.61471	3.32193
Integrin beta-5	3.58496	0
Glypican-1	3.58496	2
Cadherin-6	3.58496	3
Leucine-rich glioma-inactivated protein 1	3.58496	3
Podocalyxin-like protein 2	3.58496	3
Complement C1q-like protein 3	3.58496	3
Brevican core protein	3.58496	3.32193
Zinc transporter ZIP10	3.58496	3.32193
Neurotrimin	3.58496	3.32193
Protein sidekick-1	3.58496	3.32193
Sodium/potassium-transporting ATPase subunit alpha-1	3.58496	3.58496
Plexin-C1	3.58496	3.58496
Prostaglandin F2 receptor negative regulator	3.58496	3.58496
Sodium/potassium-transporting ATPase subunit alpha-3	3.58496	3.60881
Sodium/potassium-transporting ATPase subunit alpha-4	3.58496	3.70044
Receptor tyrosine-protein kinase erbB-4	3.58496	3.80735
Cadherin-4	3.58496	3.80735
Leucine-rich repeat-containing protein 4C	3.58496	3.80735
Gamma-aminobutyric acid receptor subunit beta-2	3.58496	3.80735
Protein FAM171A2	3.58496	3.80735
Sodium/potassium-transporting ATPase subunit beta-1	3.58496	4
Ephrin type-A receptor 7	3.58496	4.16993
Receptor-type tyrosine-protein phosphatase kappa	3.58496	4.32193
Cadherin-10	3.58496	4.45943
Laminin subunit gamma-1	3.32193	0
Aldehyde dehydrogenase, mitochondrial	3.32193	0
Ceruloplasmin	3.32193	2
Programmed cell death 6-interacting protein	3.32193	2
Neurogenic locus notch homolog protein 3	3.32193	2
Down syndrome cell adhesion molecule-like protein 1 homolog	3.32193	2
Roundabout homolog 2	3.32193	2.58496
Neuronal membrane glycoprotein M6-a	3.32193	2.58496
Cadherin-7	3.32193	3
Metabotropic glutamate receptor 3	3.32193	3
Ephrin-B1	3.32193	3
Lymphocyte antigen 6H	3.32193	3
Netrin receptor UNC5C	3.32193	3
Mast/stem cell growth factor receptor Kit	3.32193	3
Ephrin type-A receptor 5	3.32193	3.32193
SLIT and NTRK-like protein 4	3.32193	3.32193
Adhesion G protein-coupled receptor L2	3.32193	3.58496
Gamma-aminobutyric acid receptor subunit beta-1	3.32193	3.58496
Protocadherin-19	3.32193	3.58496
Immunoglobulin superfamily DCC subclass member 4	3.32193	3.58496
Cannabinoid receptor 1	3.32193	3.58496
Glutamate receptor ionotropic, delta-1	3.32193	3.80735
Volume-regulated anion channel subunit LRRC8A	3.32193	4
NT-3 growth factor receptor	3.32193	4.16993
Disintegrin and metalloproteinase domain-containing protein 22	3.32193	4.32193
Glutamate receptor ionotropic, kainate 3	3.32193	4.58496
Glutamate receptor ionotropic, NMDA 2B	3.32193	4.58496
Laminin subunit alpha-1	3	0
Secreted frizzled-related protein 1	3	0
CXADR-like membrane protein	3	0
Glycogen phosphorylase, liver form	3	1
Glypican-2	3	1
Spondin-1	3	1
Low-density lipoprotein receptor-related protein 1B	3	2
Contactin-2	3	2
Oligodendrocyte-myelin glycoprotein	3	2
Reticulon-4	3	2
Plexin-B1	3	2.58496
Glutamate receptor 3	3	2.58496
Testican-3	3	2.58496
Discoidin, CUB and LCCL domain-containing protein 2	3	2.58496
Extracellular matrix protein FRAS1	3	2.58496
Sodium- and chloride-dependent GABA transporter 3	3	2.58496
Extracellular sulfatase Sulf-2	3	2.58496
Reticulon-4 receptor	3	2.58496
Glutamate receptor 4	3	3
Leucine-rich repeat-containing protein 4	3	3
Disintegrin and metalloproteinase domain-containing protein 23	3	3
Nectin-1	3	3
Sodium/potassium-transporting ATPase subunit beta-2	3	3
Integrin alpha-6	3	3.32193
Nectin-3	3	3.32193
Contactin-associated protein 1	3	3.58496
Receptor-type tyrosine-protein phosphatase eta	3	3.58496
Integral membrane protein 2C	3	3.58496
Cadherin EGF LAG seven-pass G-type receptor 1	3	3.80735
Kin of IRRE-like protein 3	3	3.80735
Protocadherin Fat 4	2.73697	2.77259
Laminin subunit beta-1	2.58496	0
Catalase	2.58496	0
Laminin subunit alpha-5	2.58496	0
60S acidic ribosomal protein P0	2.58496	0
Disco-interacting protein 2 homolog B	2.58496	0
Argininosuccinate lyase	2.58496	0
Transitional endoplasmic reticulum ATPase	2.58496	1
Metabotropic glutamate receptor 2	2.58496	1
Retinal dehydrogenase 1	2.58496	1
Vesicle-associated membrane protein-associated protein A	2.58496	1
Syntaxin-1B	2.58496	1
Attractin-like protein 1	2.58496	1
Disintegrin and metalloproteinase domain-containing protein 11	2.58496	2
Integrin alpha-3	2.58496	2
DnaJ homolog subfamily A member 1	2.58496	2
Dynein light chain 2, cytoplasmic	2.58496	2
Adhesion G-protein coupled receptor G1	2.58496	2
Ephrin type-A receptor 3	2.58496	2.58496
Inactive tyrosine-protein kinase 7	2.58496	2.58496
Leucine-rich repeat transmembrane protein FLRT2	2.58496	2.58496
Metabotropic glutamate receptor 7	2.58496	2.58496
Dynein light chain 1, cytoplasmic	2.58496	2.58496
Metabotropic glutamate receptor 1	2.58496	3
Ephrin type-A receptor 6	2.58496	3
Wiskott-Aldrich syndrome protein family member 1	2.58496	3
Gamma-aminobutyric acid receptor subunit alpha-1	2.58496	3
Neurexophilin-1	2.58496	3
Volume-regulated anion channel subunit LRRC8D	2.58496	3.32193
Neurogenic locus notch homolog protein 2	2.58496	3.32193
BDNF/NT-3 growth factors receptor	2.58496	3.32193
E3 ubiquitin-protein ligase MGRN1	2.58496	3.32193
Plasma membrane calcium-transporting ATPase 1	2.58496	3.80735
High mobility group protein B1	2.32193	1.58496
Protocadherin-8	2.32193	2.24793
Nidogen-1	2	0
Collagen alpha-1(XVIII) chain	2	0
26S proteasome non-ATPase regulatory subunit 2	2	0
Pinin	2	0
60S ribosomal protein L10a	2	0
Betaine--homocysteine S-methyltransferase 1	2	0
Vesicle-fusing ATPase	2	0
Antithrombin-III	2	0
Tomoregulin-1	2	0
Eukaryotic translation initiation factor 3 subunit L	2	0
Activin receptor type-1	2	0
Tyrosine-protein phosphatase non-receptor type substrate 1	2	0
Thiosulfate sulfurtransferase	2	0
Vascular cell adhesion protein 1	2	0
Cleft lip and palate transmembrane protein 1 homolog	2	0
Complement component C1q receptor	2	0
Target of Myb protein 1	2	0
Neurogenic locus notch homolog protein 1	2	1
Glypican-6	2	1
Cadherin-12	2	1
Aldehyde dehydrogenase, cytosolic 1	2	1
Fibroblast growth factor receptor 1	2	1
CD81 antigen	2	1
Disintegrin and metalloproteinase domain-containing protein 10	2	1
Microtubule-associated protein 2	2	1
Probable G-protein coupled receptor 158	2	1
Reticulon-3	2	1
40S ribosomal protein S17	2	1
Multiple epidermal growth factor-like domains protein 8	2	1
40S ribosomal protein S26	2	1
Bone morphogenetic protein receptor type-2	2	1
Neuroplastin	2	1
Zinc transporter ZIP6	2	1
Gephyrin	2	1
Chondroitin sulfate proteoglycan 5	2	1
Semaphorin-4D	2	1
Sodium/calcium exchanger 2	2	1
Sodium channel subunit beta-2	2	1
SRC kinase signaling inhibitor 1	2	1
Eukaryotic translation initiation factor 4 gamma 1	2	1
Sodium/potassium-transporting ATPase subunit beta-3	2	1
Glutamine synthetase	2	1.32193
RNA-binding protein with serine-rich domain 1	2	1.58496
Epithelial discoidin domain-containing receptor 1	2	2
Low-density lipoprotein receptor	2	2
AP-3 complex subunit beta-2	2	2
DOMON domain-containing protein FRRS1L	2	2
Astrotactin-2	2	2
FXYD domain-containing ion transport regulator 6	2	2
Sodium/calcium exchanger 1	2	2
Protocadherin beta-14	2	2
Adenylate cyclase type 3	2	2
Synaptotagmin-11	2	2
Cadherin-20	2	2
Leucine-rich repeat transmembrane neuronal protein 2	2	2
Solute carrier family 12 member 5	2	2
Disks large homolog 4	2	2
AP-2 complex subunit beta	2	2.32193
Guanine nucleotide-binding protein G(i) subunit alpha-1	2	2.32193
14-3-3 protein gamma	2	2.32193
Neuroligin 4-like	2	2.58496
Low-density lipoprotein receptor-related protein 8	2	2.58496
Excitatory amino acid transporter 2	2	2.58496
Cell adhesion molecule 4	2	2.58496
Cell adhesion molecule 2	2	2.58496
Protocadherin beta-18	2	2.58496
Protocadherin beta-8	2	2.58496
Protocadherin beta-6	2	2.58496
Trophoblast glycoprotein	2	2.58496
Integral membrane protein 2B	2	2.58496
60S ribosomal protein L27a	2	2.58496
Syntenin-1	2	2.58496
Sodium- and chloride-dependent glycine transporter 1	2	2.58496
Carboxypeptidase D	2	2.58496
Guanine nucleotide-binding protein G(i) subunit alpha-2	2	2.80735
VPS10 domain-containing receptor SorCS2	2	3
Protein ELFN1	2	3.58496
BTB/POZ domain-containing protein KCTD16	2	3.58496
Serum albumin	1.67807	1.1375
Serine/threonine-protein phosphatase PP1-alpha catalytic subunit	1.58496	1
Calcium/calmodulin-dependent protein kinase type II subunit beta	1.58496	1.32193
Protocadherin alpha-9	1.58496	1.32193
Keratin, type I cytoskeletal 42	1.58496	1.58496
Serine/threonine-protein phosphatase PP1-beta catalytic subunit	1.58496	1.58496
Drebrin	1.58496	1.58496
AP-2 complex subunit alpha-2	1.58496	2
Protocadherin alpha-7	1.58496	2.16993
Bifunctional glutamate/proline--tRNA ligase	1.58496	3
Catenin delta-2	1.58496	3
Guanine nucleotide-binding protein G(o) subunit alpha	1.45943	1.16993
Microtubule-associated protein 1B	1.37851	0.263034
Heat shock protein HSP 90-alpha	1.32193	0.807355
Protocadherin gamma-A4	1.32193	0.807355
CaM kinase-like vesicle-associated protein	1.32193	2.32193
Heat shock protein HSP 90-beta	1	0
Pre-mRNA-processing-splicing factor 8	1	0
Myosin-10	1	0
Neutral amino acid transporter A	1	0
116 kDa U5 small nuclear ribonucleoprotein component	1	0
Keratin, type I cytoskeletal 17	1	0
Serine/arginine repetitive matrix protein 2	1	0
Pyruvate dehydrogenase E1 component subunit alpha, somatic form, mitochondrial	1	0
Carbamoyl-phosphate synthase [ammonia], mitochondrial	1	0
Glutamate carboxypeptidase 2	1	0
Splicing factor 3B subunit 3	1	0
Hepatocyte growth factor receptor	1	0
Pre-mRNA-splicing factor ATP-dependent RNA helicase DHX15	1	0
Eukaryotic translation initiation factor 3 subunit C	1	0
RNA-binding protein 25	1	0
UDP-glucose 6-dehydrogenase	1	0
Phosphate carrier protein, mitochondrial	1	0
Ras-related protein Rab-5A	1	0
Ras-related protein Rab-5B	1	0
Heterogeneous nuclear ribonucleoproteins C1/C2	1	0
Fibroblast growth factor receptor 3	1	0
Nucleolar transcription factor 1	1	0
Acidic leucine-rich nuclear phosphoprotein 32 family member E	1	0
Abl interactor 2	1	0
Ras-related C3 botulinum toxin substrate 1	1	0
Serine/threonine-protein phosphatase 2A catalytic subunit beta isoform	1	0
Casein kinase II subunit beta	1	0
Tyrosine-protein kinase transmembrane receptor ROR2	1	0
Prostaglandin E synthase 3	1	0
Acidic leucine-rich nuclear phosphoprotein 32 family member A	1	0
Nardilysin	1	0
TLR4 interactor with leucine rich repeats	1	0
DnaJ homolog subfamily A member 2	1	0
Dihydropyrimidine dehydrogenase [NADP(+)]	1	0
26S proteasome regulatory subunit 8	1	0
Voltage-dependent calcium channel subunit alpha-2/delta-3	1	0
3-hydroxyacyl-CoA dehydrogenase type-2	1	0
Integrin alpha-1	1	0
MAM domain-containing glycosylphosphatidylinositol anchor protein 1	1	0
Neurexophilin-3	1	0
Contactin-6	1	0
Testican-2	1	0
Heat shock 70 kDa protein 4	1	0
Integrin alpha-2	1	0
2,4-dienoyl-CoA reductase, mitochondrial	1	0
Ornithine carbamoyltransferase, mitochondrial	1	0
4-trimethylaminobutyraldehyde dehydrogenase	1	0
SPARC-related modular calcium-binding protein 1	1	0
26S proteasome non-ATPase regulatory subunit 13	1	0
Latent-transforming growth factor beta-binding protein 1	1	0
BRO1 domain-containing protein BROX	1	0
Pro-neuregulin-3, membrane-bound isoform	1	0
Alpha-tubulin N-acetyltransferase 1	1	0
C-1-tetrahydrofolate synthase, cytoplasmic	1	0
Membrane-associated guanylate kinase, WW and PDZ domain-containing protein 1	1	0
40S ribosomal protein S5	1	0
CDP-diacylglycerol--inositol 3-phosphatidyltransferase	1	0
Protein Wnt-7b	1	0
F-box only protein 41	1	0
Leucine-rich repeat and fibronectin type-III domain-containing protein 4	1	0
CB1 cannabinoid receptor-interacting protein 1	1	0
Protein scribble homolog	1	0
Thrombospondin type-1 domain-containing protein 7B	1	0
Netrin-1	1	0
39S ribosomal protein L16, mitochondrial	1	0
Protein tweety homolog 3	1	0
Tetraspanin-14	1	0
Contactin-3	1	0
RNA-binding motif protein, X-linked 2	1	0
DnaJ homolog subfamily C member 5	1	0
Ras-related protein Ral-A	1	0
Bone morphogenetic protein receptor type-1A	1	0
3-ketoacyl-CoA thiolase B, peroxisomal	1	0
Tumor susceptibility gene 101 protein	1	0
Small conductance calcium-activated potassium channel protein 2	1	0
Ly6/PLAUR domain-containing protein 6	1	0
Matrix metalloproteinase-17	1	0
Isoleucine--tRNA ligase, cytoplasmic	1	0
Leucyl-cystinyl aminopeptidase	1	0
Aminoacyl tRNA synthase complex-interacting multifunctional protein 2	1	0
Phospholipid phosphatase-related protein type 5	1	0
Embigin	1	0
Phospholipid hydroperoxide glutathione peroxidase, mitochondrial	1	0
Regulator of nonsense transcripts 1	1	0
Coronin-1A	1	0
WD repeat-containing protein 7	1	0
Putative Polycomb group protein ASXL1	1	0
Neurochondrin	1	0
Golgi resident protein GCP60	1	0
High mobility group nucleosome-binding domain-containing protein 3	1	0
Small integral membrane protein 1	1	0
Leukocyte surface antigen CD47	1	0
Polypeptide N-acetylgalactosaminyltransferase 12	1	0
Insulin-1	1	0
Histone-lysine N-methyltransferase 2D	1	0
E3 ubiquitin-protein ligase SMURF1	1	0
Myeloid-associated differentiation marker	1	0
Muscarinic acetylcholine receptor M3	1	0
Transmembrane protein 183	1	0
Protein EFR3 homolog B	1	0
ATPase family AAA domain-containing protein 1	1	0
Kelch-like protein 23	1	0
Peroxiredoxin-2	1	0.584963
Ephrin type-A receptor 8	1	1
Receptor tyrosine-protein kinase erbB-2	1	1
Insulin-like growth factor 1 receptor	1	1
Glutamate dehydrogenase 1, mitochondrial	1	1
Importin subunit beta-1	1	1
Neuromodulin	1	1
Nucleophosmin	1	1
26S proteasome regulatory subunit 7	1	1
Decorin	1	1
Plakophilin-4	1	1
Keratin, type II cytoskeletal 71	1	1
Nucleosome assembly protein 1-like 1	1	1
Inter-alpha-trypsin inhibitor heavy chain H5	1	1
Tumor necrosis factor receptor superfamily member 16	1	1
Protocadherin alpha-10	1	1
Annexin A6	1	1
Eukaryotic translation initiation factor 2 subunit 3, X-linked	1	1
Ras-related protein Rab-5C	1	1
TAR DNA-binding protein 43	1	1
Protein FRG1	1	1
Glutaminase kidney isoform, mitochondrial	1	1
Sideroflexin-1	1	1
Contactin-5	1	1
Neuronal membrane glycoprotein M6-b	1	1
4F2 cell-surface antigen heavy chain	1	1
Surfeit locus protein 4	1	1
Spectrin beta chain, erythrocytic	1	1
TIP41-like protein	1	1
BTB/POZ domain-containing protein 17	1	1
GTP-binding protein Di-Ras2	1	1
Protein FAM171B	1	1
Neuronal pentraxin-2	1	1
Calcium-activated potassium channel subunit alpha-1	1	1
Large neutral amino acids transporter small subunit 1	1	1
Cell surface hyaluronidase	1	1
Sodium- and chloride-dependent GABA transporter 1	1	1
Sterol-4-alpha-carboxylate 3-dehydrogenase, decarboxylating	1	1
Vesicle-associated membrane protein 3	1	1
Ephrin type-A receptor 10	1	1
Very low-density lipoprotein receptor	1	1
Protein jagged-2	1	1
Cytosolic 10-formyltetrahydrofolate dehydrogenase	1	1
Sodium channel protein type 1 subunit alpha	1	1
Semaphorin-4B	1	1
Ephrin-B2	1	1
Transcription factor BTF3	1	1
Myristoylated alanine-rich C-kinase substrate	1	1
Microsomal glutathione S-transferase 3	1	1
Protein SOGA3	1	1
Serine incorporator 2	1	1
Zinc transporter 1	1	1
Plexin-B3	1	1
Putative homeodomain transcription factor 1	1	1
Protocadherin alpha-4	1	1.32193
Endoplasmin	1	1.58496
Guanine nucleotide-binding protein G(k) subunit alpha	1	1.58496
14-3-3 protein eta	1	1.58496
Aspartate--tRNA ligase, cytoplasmic	1	1.58496
Ephrin type-A receptor 2	1	2
Ephrin type-B receptor 4	1	2
Importin-5	1	2
Cadherin-9	1	2
Peripheral plasma membrane protein CASK	1	2
RING finger protein 157	1	2
Protein HEG homolog 1	1	2
Dolichyl-diphosphooligosaccharide--protein glycosyltransferase subunit 1	1	2
Dipeptidyl aminopeptidase-like protein 6	1	2
Gamma-aminobutyric acid receptor subunit alpha-5	1	2
Anthrax toxin receptor 1	1	2
Frizzled-3	1	2
Abl interactor 1	1	2
Dihydrolipoyllysine-residue acetyltransferase component of pyruvate dehydrogenase complex, mitochondrial	1	2
Mesoderm-specific transcript protein	1	2
Transmembrane protein 132A	1	2
Seizure protein 6	1	2
Visinin-like protein 1	1	2
Attractin	1	2
Tetraspanin-6	1	2
Tomoregulin-2	1	2
Leucine--tRNA ligase, cytoplasmic	1	2
Netrin receptor UNC5A	1	2
Protocadherin-15	1	2
Neuron-specific protein family member 2	1	2
Probable phospholipid-transporting ATPase IIA	1	2
Phospholipid phosphatase-related protein type 2	1	2
Leucine-rich repeat and immunoglobulin-like domain-containing nogo receptor-interacting protein 2	1	2.58496
Gamma-aminobutyric acid receptor subunit alpha-3	1	2.58496
ADP-ribosylation factor-like protein 8A	1	2.58496
Glycerol-3-phosphate dehydrogenase, mitochondrial	1	2.58496
Leucine-rich repeat and fibronectin type-III domain-containing protein 5	1	2.58496
Activin receptor type-2A	1	2.58496
SLIT and NTRK-like protein 1	1	2.58496
SLIT and NTRK-like protein 3	1	3
SLIT and NTRK-like protein 2	1	3.32193
Sodium-driven chloride bicarbonate exchanger	1	3.58496
Adhesion G protein-coupled receptor B3	1	3.58496
Protein shisa-6 homolog	1	3.58496
Dynactin subunit 1	0.736966	0.415038
Keratin, type I cytoskeletal 16	0.736966	0.736966
Heat shock cognate 71 kDa protein	0.616671	0.485427
Synaptotagmin-1	0.584963	0
Calcium/calmodulin-dependent protein kinase type II subunit delta	0.584963	0
40S ribosomal protein S16	0.584963	0
GTP-binding nuclear protein Ran	0.584963	0.222392
14-3-3 protein zeta/delta	0.584963	0.321928
Cullin-associated NEDD8-dissociated protein 1	0.584963	0.584963
14-3-3 protein beta/alpha	0.584963	0.584963
Rab-like protein 6	0.584963	0.584963
Keratin, type II cytoskeletal 74	0.584963	0.584963
60S ribosomal protein L11	0.584963	0.584963
Heat shock 70 kDa protein 1B	0.584963	1
Heat shock 70 kDa protein 1A	0.584963	1
Serine/arginine-rich splicing factor 4	0.584963	1
60S ribosomal protein L15	0.584963	1
Calcium/calmodulin-dependent protein kinase type II subunit gamma	0.415038	0
60S ribosomal protein L31	0.415038	0.415038
40S ribosomal protein S11	0.415038	0.736966
40S ribosomal protein S3	0.321928	0.169925
78 kDa glucose-regulated protein	0.321928	0.321928
Ras-related protein Rab-35	0.321928	0.321928
14-3-3 protein theta	0.321928	0.321928
40S ribosomal protein S24	0.321928	0.807355
AP-2 complex subunit mu	0.263034	0
Serine/threonine-protein kinase DCLK1	0.263034	0
Serine/arginine-rich splicing factor 1	0.263034	0.466568
Keratin, type I cytoskeletal 14	0.263034	0.678072
Tubulin alpha-1C chain	0.21818	0.16665
Tubulin alpha-1B chain	0.19592	0.19592
Tubulin alpha-8 chain	0.175087	0.0458037
Tubulin alpha-1A chain	0.139403	0.231326
Tubulin alpha-4A chain	0.117836	0.0892673
Ras-related protein Rab-6B	0	0.263034
40S ribosomal protein S2	0	0.263034
Calcium/calmodulin-dependent protein kinase type II subunit alpha	0	0.263034
60S ribosomal protein L24	0	0.263034
Keratin, type II cytoskeletal 7	0	0.415038
Keratin, type II cytoskeletal 1	0	0.415038
40S ribosomal protein S6	0	0.415038
Keratin, type II cuticular Hb5	0	0.584963
Keratin, type I cytoskeletal 15	0	0.584963
Voltage-dependent anion-selective channel protein 1	0	0.584963
Hexokinase-1	0	0.584963
60S ribosomal protein L13a	0	0.584963
60S ribosomal protein L14	0	0.584963
Serine/threonine-protein kinase DCLK2	0	0.584963
Very-long-chain (3R)-3-hydroxyacyl-CoA dehydratase 3	0	0.584963
Transcription activator BRG1	0	0.584963
60S ribosomal protein L23	0	0.736966
Contactin-associated protein like 5-1	0	1
Contactin-associated protein like 5-2	0	1
Insulin receptor-related protein	0	1
Volume-regulated anion channel subunit LRRC8B	0	1
Splicing factor 3B subunit 1	0	1
Serpin H1	0	1
V-type proton ATPase subunit H	0	1
T-complex protein 1 subunit eta	0	1
Coatomer subunit beta	0	1
Kelch domain-containing protein 4	0	1
Hexokinase-2	0	1
Phosphatidylinositol-binding clathrin assembly protein	0	1
Eukaryotic translation initiation factor 2 subunit 3, Y-linked	0	1
Protein kinase C alpha type	0	1
Transcriptional activator protein Pur-alpha	0	1
Netrin-G1	0	1
Leucine-rich repeat-containing protein 47	0	1
Mitochondrial glutamate carrier 1	0	1
Sarcoplasmic/endoplasmic reticulum calcium ATPase 2	0	1
Contactin-4	0	1
Leucine-rich repeat and fibronectin type III domain-containing protein 1	0	1
Synaptic vesicle glycoprotein 2A	0	1
Bromodomain-containing protein 9	0	1
60S ribosomal protein L19	0	1
Ras-related protein R-Ras	0	1
SLIT-ROBO Rho GTPase-activating protein 1	0	1
Ras-related protein Rab-18	0	1
Multivesicular body subunit 12B	0	1
Protein RER1	0	1
40S ribosomal protein S13	0	1
Monocarboxylate transporter 1	0	1
Importin-4	0	1
Serrate RNA effector molecule homolog	0	1
Bcl-2-associated transcription factor 1	0	1
60S ribosomal protein L18	0	1
Ethylmalonyl-CoA decarboxylase	0	1
Protein turtle homolog B	0	1
Protein disulfide-isomerase A6	0	1
V-type proton ATPase subunit S1	0	1
Tyrosine-protein phosphatase non-receptor type 11	0	1
Kinesin light chain 1	0	1
60S ribosomal protein L35	0	1
Epsilon-sarcoglycan	0	1
Semaphorin-6D	0	1
Lipoprotein lipase	0	1
Interleukin enhancer-binding factor 2	0	1
Dynamin-1-like protein	0	1
Obg-like ATPase 1	0	1
Golgin subfamily A member 7B	0	1
IgLON family member 5	0	1
Arginine--tRNA ligase, cytoplasmic	0	1
Leptin receptor overlapping transcript-like 1	0	1
Ubiquitin carboxyl-terminal hydrolase isozyme L1	0	1
Syndecan-3	0	1
Protein NDRG3	0	1
Tumor necrosis factor receptor superfamily member 21	0	1
Sodium channel protein type 9 subunit alpha	0	1
Arf-GAP domain and FG repeat-containing protein 1	0	1
Neurocalcin-delta	0	1
Mesencephalic astrocyte-derived neurotrophic factor	0	1
Peptidyl-prolyl cis-trans isomerase FKBP8	0	1
Sodium bicarbonate cotransporter 3	0	1
Protein arginine N-methyltransferase 1	0	1
V-type proton ATPase subunit G 1	0	1
Leucine-rich repeat neuronal protein 1	0	1
Voltage-dependent calcium channel gamma-8 subunit	0	1
Guanine nucleotide-binding protein G(I)/G(S)/G(O) subunit gamma-2	0	1
Nuclear receptor coactivator 5	0	1
Dr1-associated corepressor	0	1
SLIT-ROBO Rho GTPase-activating protein 2	0	1
7-dehydrocholesterol reductase	0	1
Thioredoxin-related transmembrane protein 1	0	1
Tripartite motif-containing protein 3	0	1
Receptor-type tyrosine-protein phosphatase N2	0	1
Ephrin type-B receptor 6	0	1
Transmembrane protein 132E	0	1
Leukemia inhibitory factor receptor	0	1
Semaphorin-3E	0	1
Arf-GAP with dual PH domain-containing protein 2	0	1
40S ribosomal protein S10	0	1
Protein cornichon homolog 2	0	1
Sia-alpha-2,3-Gal-beta-1,4-GlcNAc-R:alpha 2,8-sialyltransferase	0	1
Leucine-rich repeat transmembrane protein FLRT1	0	1
Arf-GAP with GTPase, ANK repeat and PH domain-containing protein 1	0	1
Creatine kinase U-type, mitochondrial	0	1
Acid-sensing ion channel 1	0	1
Gamma-aminobutyric acid receptor subunit alpha-4	0	1
Phosphatidate cytidylyltransferase, mitochondrial	0	1
Contactin-associated protein like 5-3	0	1
Protocadherin-20	0	1
Gem-associated protein 5	0	1
Leucine zipper protein 2	0	1
Peroxisome biogenesis factor 1	0	1
Nicotinamide phosphoribosyltransferase	0	1
Phenylalanine--tRNA ligase beta subunit	0	1
Protein arginine N-methyltransferase 8	0	1
Poly [ADP-ribose] polymerase 2	0	1
CD151 antigen	0	1
Leucine-rich repeat and fibronectin type-III domain-containing protein 3	0	1
ATP-binding cassette sub-family F member 1	0	1.58496
Arginine/serine-rich coiled-coil protein 2	0	1.58496
Protein DEK	0	1.58496
Apolipoprotein E	0	1.58496
Laminin subunit beta-2	0	2
BMP/retinoic acid-inducible neural-specific protein 3	0	2
Down syndrome cell adhesion molecule homolog	0	2
Leucine-rich repeat transmembrane neuronal protein 1	0	2
Interleukin-1 receptor accessory protein-like 1	0	2
Solute carrier family 22 member 17	0	2
Liprin-alpha-3	0	2
Insulin receptor	0	2.58496
V-type proton ATPase catalytic subunit A	0	2.58496
Volume-regulated anion channel subunit LRRC8C	0	3
Glutamate receptor ionotropic, NMDA 1	0	3
Seizure 6-like protein 2	0	3.80735
