# Supplementary material for: Antibody-directed extracellular proximity biotinylation reveals that Contactin-1 regulates axo-axonic innervation of axon initial segments
Source: Nat Commun. 2023 Oct 26;14:6797. doi: 10.1038/s41467-023-42273-8 (PMC10603070; doi:10.1038/s41467-023-42273-8)
Supplement: Supplementary file 5 — Supplementary Data 2 [file 41467_2023_42273_MOESM5_ESM.xlsx]

## Sheet: RAW MERGE
		Total	2165	DIV 4						DIV 7						DIV 14						DIV 21						DIV 28						DIV14					2019 SAMPLES - RAW
																																										Intial data- given a 0.5 counts value to all proteins not identifed in a sample
				2/19/2020 (A)		2/19/20 (D)		2020-03-22		2019-01-19		2020-02-12		2020-02-14		2019-12-12		2019-01-24		2019-05-07		2018-12-19		2019-01-31		2/6/20 + 2/25/20		2019-02-07		2/13/20 (YO)		2/13/20 (BL)		2019-12-20								1/13	1/13	1/19	1/19	12/12	1/24	5/07	12/12
Acc #	Protein Name	Gene		N=1 Ctrl	N=1 Nfasc	N=2 Ctrl	N=2 Nfasc	N=3 Ctrl	N=3 Nfasc	N=1 Ctrl	N=1 Nfasc	N=2 Ctrl	N=2 Nfasc	N=3 Ctrl	N=3 Nfasc	N=1 Ctrl	N=1 Nfasc	N=2 Ctrl	N=2 Nfasc	N=3 Ctrl	N=3 Nfasc	N=1 Ctrl	N=1 Nfasc	N=2 Ctrl	N=2 Nfasc	N=3 Ctrl	N=3 Nfasc	N=1 Ctrl	N=1 Nfasc	N=2 Ctrl	N=2 Nfasc	N=3 Ctrl	N=3 Nfasc	Ctrl Nfasc	AnkG shRNA Nfasc
Q5SWU9	Acetyl-CoA carboxylase 1	Acaca		68	61	48	62	117	84	264	188	106	68	87	75	388	283	366	253	291	177	234	201	409	327	150	109	264	195	211	153	152	122	110	87						sum carb	367	243	839	579	1563	1571	991	1122
E9Q4Z2	Acetyl-CoA carboxylase 2	Acacb		11	9	9	11	18	14	34	24	13	10	11	11	62	47	54	38	41	22	37	32	86	68	23	16	83	40	51	34	27	20	17	14					Merged		DIV3-ctrl#1	DIV3-NFasc#1	DIV8-ctrl#1	DIV8-NFasc#1	DIV14-ctrl#1	DIV14-ctrl#2	DIV14-ctrl#3	DIV14-NFasc#1
Q05920	Pyruvate carboxylase, mitochondrial	Pc		40	33	30	39	73	52	286	182	107	74	93	83	557	398	591	410	308	230	561	431	747	776	332	215	652	582	638	473	434	358	167	115				Acc #	Gene	Protein Name	Peptide Count	Peptide Count	Peptide Count	Peptide Count	Peptide Count	Peptide Count	Peptide Count	Peptide Count
Q91ZA3	Propionyl-CoA carboxylase alpha chain, mitochondrial	Pcca		28	24	20	24	39	27	92	73	64	38	45	39	208	141	209	168	131	93	221	181	371	313	174	109	404	315	332	222	290	228	93	52				Q5SWU9	Acaca	Acetyl-CoA carboxylase 1	152	100	264	188	388	366	291	283
Q99MR8	Methylcrotonoyl-CoA carboxylase subunit alpha, mitochondrial	Mccc1		14	15	14	16	27	21	78	43	35	23	28	26	125	80	133	87	89	58	125	105	209	217	77	61	199	151	132	81	93	76	44	25				E9Q4Z2	Acacb	Acetyl-CoA carboxylase 2	22	13	34	24	62	54	41	47
Q99MN9	Propionyl-CoA carboxylase beta chain, mitochondrial	Pccb		14	12	11	13	19	16	48	44	35	23	26	17	114	93	145	94	84	55	115	103	240	195	98	64	193	162	153	113	139	116	39	28				Q05920	Pc	Pyruvate carboxylase, mitochondrial	75	52	286	182	557	591	308	398
Q3ULD5	Methylcrotonoyl-CoA carboxylase beta chain, mitochondrial	Mccc2		5	3	4	5	9	7	37	25	16	9	12	8	109	80	73	46	47	30	103	87	89	92	39	28	105	71	60	36	33	27	11	12				Q91ZA3	Pcca	Propionyl-CoA carboxylase alpha chain, mitochondrial	43	31	92	73	208	209	131	141
P42208	Septin-2	sept2		#N/A	#N/A	#N/A	#N/A	#N/A	#N/A	#N/A	#N/A	#N/A	#N/A	#N/A	#N/A	#N/A	#N/A	#N/A	#N/A	#N/A	#N/A	#N/A	#N/A	#N/A	#N/A	#N/A	#N/A	#N/A	#N/A	#N/A	#N/A	#N/A	#N/A	#N/A	#N/A				Q99MR8	Mccc1	Methylcrotonoyl-CoA carboxylase subunit alpha, mitochondrial	27	19	78	43	125	133	89	80
Q9Z1S5	Neuronal-specific septin-3	sept3		#N/A	#N/A	#N/A	#N/A	#N/A	#N/A	#N/A	#N/A	#N/A	#N/A	#N/A	#N/A	#N/A	#N/A	#N/A	#N/A	#N/A	#N/A	#N/A	#N/A	#N/A	#N/A	#N/A	#N/A	#N/A	#N/A	#N/A	#N/A	#N/A	#N/A	#N/A	#N/A				Q99MN9	Pccb	Propionyl-CoA carboxylase beta chain, mitochondrial	25	18	48	44	114	145	84	93
Q9Z2Q6	Septin-5	sept5		#N/A	#N/A	#N/A	#N/A	#N/A	#N/A	#N/A	#N/A	#N/A	#N/A	#N/A	#N/A	#N/A	#N/A	#N/A	#N/A	#N/A	#N/A	#N/A	#N/A	#N/A	#N/A	#N/A	#N/A	#N/A	#N/A	#N/A	#N/A	#N/A	#N/A	#N/A	#N/A				Q3ULD5	Mccc2	Methylcrotonoyl-CoA carboxylase beta chain, mitochondrial	23	10	37	25	109	73	47	80
Q9R1T4	Septin-6	sept6		#N/A	#N/A	#N/A	#N/A	#N/A	#N/A	#N/A	#N/A	#N/A	#N/A	#N/A	#N/A	#N/A	#N/A	#N/A	#N/A	#N/A	#N/A	#N/A	#N/A	#N/A	#N/A	#N/A	#N/A	#N/A	#N/A	#N/A	#N/A	#N/A	#N/A	#N/A	#N/A				P19137	Lama1	Laminin subunit alpha-1	60	306	17	190	6	16	0.5	57
O55131	Septin-7	sept7		#N/A	#N/A	#N/A	#N/A	#N/A	#N/A	#N/A	#N/A	#N/A	#N/A	#N/A	#N/A	#N/A	#N/A	#N/A	#N/A	#N/A	#N/A	#N/A	#N/A	#N/A	#N/A	#N/A	#N/A	#N/A	#N/A	#N/A	#N/A	#N/A	#N/A	#N/A	#N/A				Q91ZX7	Lrp1	Prolow-density lipoprotein receptor-related protein 1	0.5	28	0.5	65	3	13	1	131
Q8CHH9	Septin-8	sept8		#N/A	#N/A	#N/A	#N/A	#N/A	#N/A	#N/A	#N/A	#N/A	#N/A	#N/A	#N/A	#N/A	#N/A	#N/A	#N/A	#N/A	#N/A	#N/A	#N/A	#N/A	#N/A	#N/A	#N/A	#N/A	#N/A	#N/A	#N/A	#N/A	#N/A	#N/A	#N/A				Q9JI18	Lrp1b	Low-density lipoprotein receptor-related protein 1B	0.5	0.5	0.5	1	0.5	0.5	0.5	1
Q80UG5	Septin-9	sept9		#N/A	#N/A	#N/A	#N/A	#N/A	#N/A	#N/A	#N/A	#N/A	#N/A	#N/A	#N/A	#N/A	#N/A	#N/A	#N/A	#N/A	#N/A	#N/A	#N/A	#N/A	#N/A	#N/A	#N/A	#N/A	#N/A	#N/A	#N/A	#N/A	#N/A	#N/A	#N/A				P02469	Lamb1	Laminin subunit beta-1	32	181	15	118	3	12	0.5	42
Q8C1B7	Septin-11	sept11		#N/A	#N/A	#N/A	#N/A	#N/A	#N/A	#N/A	#N/A	#N/A	#N/A	#N/A	#N/A	#N/A	#N/A	#N/A	#N/A	#N/A	#N/A	#N/A	#N/A	#N/A	#N/A	#N/A	#N/A	#N/A	#N/A	#N/A	#N/A	#N/A	#N/A	#N/A	#N/A				Q61292	Lamb2	Laminin subunit beta-2	0.5	5	0.5	5	0.5	1	0.5	5
Q8R0P4	Mth938 domain-containing protein	Aamdc		#N/A	#N/A	#N/A	#N/A	#N/A	#N/A	0.5	0.5	#N/A	#N/A	#N/A	#N/A	0.5	0.5	0.5	0.5	0.5	0.5	0.5	0.5	0.5	0.5	#N/A	#N/A	0.5	0.5	#N/A	#N/A	#N/A	#N/A	#N/A	#N/A				P02468	Lamc1	Laminin subunit gamma-1	39	179	9	107	3	7	0.5	37
Q8BGQ7	Alanine--tRNA ligase, cytoplasmic	Aars		#N/A	#N/A	#N/A	#N/A	#N/A	#N/A	0.5	0.5	#N/A	#N/A	#N/A	#N/A	0.5	0.5	0.5	0.5	0.5	0.5	0.5	1	2	0.5	#N/A	#N/A	1	0.5	#N/A	#N/A	#N/A	#N/A	#N/A	#N/A				Q8BNA6	Fat3	Protocadherin Fat 3	0.5	6	2	56	3	3	1	63
P61922	4-aminobutyrate aminotransferase, mitochondrial	Abat		0.5	0.5	0.5	0.5	0.5	0.5	0.5	0.5	0.5	0.5	0.5	0.5	3	2	0.5	0.5	1	1	4	4	5	1	3	2	4	3	5	5	7	6	0.5	0.5				Q2PZL6	Fat4	Protocadherin Fat 4	26	67	11	74	12	20	12	55
P41233	ATP-binding cassette sub-family A member 1	Abca1		0.5	0.5	0.5	0.5	0.5	0.5	0.5	0.5	0.5	0.5	0.5	0.5	0.5	6	0.5	6	0.5	0.5	0.5	10	0.5	3	0.5	0.5	0.5	0.5	0.5	5	0.5	0.5	0.5	0.5				Q9WTS5	Tenm2	Teneurin-2	0.5	20	0.5	59	0.5	0.5	1	63
Q61102	ATP-binding cassette sub-family B member 7, mitochondrial	Abcb7		#N/A	#N/A	#N/A	#N/A	#N/A	#N/A	0.5	0.5	#N/A	#N/A	#N/A	#N/A	0.5	0.5	0.5	0.5	0.5	0.5	0.5	0.5	2	0.5	#N/A	#N/A	0.5	0.5	#N/A	#N/A	#N/A	#N/A	#N/A	#N/A				Q3UHK6	Tenm4	Teneurin-4	0.5	29	0.5	44	0.5	0.5	0.5	74
P55096	ATP-binding cassette sub-family D member 3	Abcd3		0.5	0.5	0.5	0.5	0.5	0.5	0.5	0.5	0.5	0.5	0.5	0.5	3	1	0.5	0.5	2	0.5	2	1	2	1	0.5	0.5	1	2	1	1	0.5	0.5	0.5	0.5				Q9WTS6	Tenm3	Teneurin-3	0.5	6	0.5	27	0.5	0.5	0.5	23
P61222	ATP-binding cassette sub-family E member 1	Abce1		0.5	0.5	0.5	0.5	0.5	0.5	0.5	0.5	0.5	0.5	0.5	0.5	0.5	0.5	0.5	0.5	0.5	0.5	0.5	0.5	2	0.5	0.5	1	0.5	0.5	0.5	0.5	0.5	0.5	0.5	0.5				Q05793	Hspg2	Basement membrane-specific heparan sulfate proteoglycan core protein	0.5	72	0.5	42	0.5	3	0.5	6
Q6P542	ATP-binding cassette sub-family F member 1	Abcf1		0.5	0.5	0.5	0.5	0.5	0.5	9	5	0.5	2	0.5	0.5	3	0.5	1	0.5	1	1	1	1	1	0.5	2	0.5	3	0.5	2	1	0.5	0.5	1	2				Q02248	Ctnnb1	Catenin beta-1	0.5	43	2	79	6	8	1	84
Q91ZH7	Phospholipase ABHD3	Abhd3		#N/A	#N/A	#N/A	#N/A	#N/A	#N/A	0.5	0.5	#N/A	#N/A	#N/A	#N/A	0.5	0.5	0.5	0.5	0.5	0.5	0.5	0.5	1	1	#N/A	#N/A	2	1	#N/A	#N/A	#N/A	#N/A	#N/A	#N/A				Q02257	Jup	Junction plakoglobin	1	15	1	27	1	1	0.5	29
Q8CBW3	Abl interactor 1	Abi1		0.5	0.5	0.5	0.5	0.5	0.5	0.5	1	0.5	0.5	0.5	0.5	1	2	0.5	0.5	0.5	1	0.5	4	0.5	1	0.5	3	0.5	0.5	0.5	1	0.5	1	3	0.5				P10493	Nid1	Nidogen-1	11	86	2	64	0.5	4	0.5	28
P62484	Abl interactor 2	Abi2		0.5	0.5	0.5	0.5	0.5	0.5	0.5	1	0.5	0.5	0.5	0.5	1	3	0.5	0.5	0.5	1	0.5	4	0.5	0.5	0.5	2	0.5	0.5	0.5	0.5	0.5	0.5	2	0.5				O88322	Nid2	Nidogen-2	0.5	6	0.5	4	0.5	0.5	0.5	4
Q8VCH0	3-ketoacyl-CoA thiolase B, peroxisomal	Acaa1b		#N/A	#N/A	#N/A	#N/A	#N/A	#N/A	0.5	1	#N/A	#N/A	#N/A	#N/A	0.5	0.5	0.5	0.5	0.5	1	0.5	0.5	0.5	0.5	#N/A	#N/A	0.5	0.5	#N/A	#N/A	#N/A	#N/A	#N/A	#N/A				Q80UG2	Plxna4	Plexin-A4	0.5	23	0.5	38	0.5	0.5	0.5	54
Q8BWT1	3-ketoacyl-CoA thiolase, mitochondrial	Acaa2		#N/A	#N/A	#N/A	#N/A	#N/A	#N/A	0.5	0.5	#N/A	#N/A	#N/A	#N/A	0.5	0.5	0.5	0.5	0.5	0.5	0.5	1	0.5	0.5	#N/A	#N/A	0.5	0.5	#N/A	#N/A	#N/A	#N/A	#N/A	#N/A				P70207	Plxna2	Plexin-A2	0.5	48	0.5	37	0.5	0.5	0.5	30
Q8JZN5	Acyl-CoA dehydrogenase family member 9, mitochondrial	Acad9		#N/A	#N/A	#N/A	#N/A	#N/A	#N/A	0.5	0.5	#N/A	#N/A	#N/A	#N/A	2	0.5	0.5	0.5	0.5	0.5	1	1	0.5	0.5	#N/A	#N/A	0.5	0.5	#N/A	#N/A	#N/A	#N/A	#N/A	#N/A				P70206	Plxna1	Plexin-A1	0.5	19	0.5	33	0.5	0.5	0.5	53
P51174	Long-chain specific acyl-CoA dehydrogenase, mitochondrial	Acadl		#N/A	#N/A	#N/A	#N/A	#N/A	#N/A	0.5	0.5	#N/A	#N/A	#N/A	#N/A	1	0.5	0.5	0.5	0.5	0.5	0.5	0.5	1	1	#N/A	#N/A	0.5	0.5	#N/A	#N/A	#N/A	#N/A	#N/A	#N/A				P70208	Plxna3	Plexin-A3	0.5	6	0.5	9	0.5	0.5	0.5	10
Q07417	Short-chain specific acyl-CoA dehydrogenase, mitochondrial	Acads		#N/A	#N/A	#N/A	#N/A	#N/A	#N/A	0.5	0.5	#N/A	#N/A	#N/A	#N/A	0.5	0.5	0.5	0.5	0.5	0.5	0.5	0.5	1	0.5	#N/A	#N/A	0.5	0.5	#N/A	#N/A	#N/A	#N/A	#N/A	#N/A				B0V2N1	Ptprs	Receptor-type tyrosine-protein phosphatase S	0.5	21	0.5	39	0.5	0.5	0.5	59
Q9DBL1	Short/branched chain specific acyl-CoA dehydrogenase, mitochondrial	Acadsb		#N/A	#N/A	#N/A	#N/A	#N/A	#N/A	0.5	0.5	#N/A	#N/A	#N/A	#N/A	1	0.5	0.5	0.5	0.5	0.5	0.5	0.5	0.5	0.5	#N/A	#N/A	0.5	0.5	#N/A	#N/A	#N/A	#N/A	#N/A	#N/A				Q64487	Ptprd	Receptor-type tyrosine-protein phosphatase delta	0.5	8	0.5	29	0.5	0.5	0.5	37
P50544	Very long-chain specific acyl-CoA dehydrogenase, mitochondrial	Acadvl		0.5	0.5	0.5	0.5	0.5	0.5	0.5	0.5	0.5	0.5	0.5	0.5	0.5	0.5	0.5	0.5	0.5	0.5	1	0.5	5	0.5	0.5	0.5	4	1	1	0.5	0.5	0.5	0.5	0.5				A2A8L5	Ptprf	Receptor-type tyrosine-protein phosphatase F	0.5	4	0.5	16	0.5	0.5	0.5	21
Q8QZT1	Acetyl-CoA acetyltransferase, mitochondrial	Acat1		0.5	0.5	0.5	0.5	0.5	0.5	0.5	0.5	1	1	0.5	1	6	4	0.5	1	2	1	2	4	4	4	3	3	1	0.5	2	1	4	3	2	1				P12960	Cntn1	Contactin-1	0.5	18	1	78	6	6	5	157
Q8BMP6	Golgi resident protein GCP60	Acbd3		#N/A	#N/A	#N/A	#N/A	#N/A	#N/A	0.5	0.5	#N/A	#N/A	#N/A	#N/A	0.5	0.5	0.5	0.5	0.5	1	0.5	0.5	0.5	0.5	#N/A	#N/A	0.5	0.5	#N/A	#N/A	#N/A	#N/A	#N/A	#N/A				Q61301	Ctnna2	Catenin alpha-2	0.5	51	0.5	54	0.5	1	0.5	70
P09470	Angiotensin-converting enzyme	Ace		#N/A	#N/A	#N/A	#N/A	#N/A	#N/A	0.5	0.5	#N/A	#N/A	#N/A	#N/A	0.5	0.5	0.5	0.5	0.5	0.5	0.5	0.5	0.5	0.5	#N/A	#N/A	0.5	1	#N/A	#N/A	#N/A	#N/A	#N/A	#N/A				P26231	Ctnna1	Catenin alpha-1	0.5	4	0.5	7	0.5	1	0.5	12
Q9JIX8	Apoptotic chromatin condensation inducer in the nucleus	Acin1		1	1	1	2	3	1	8	7	1	2	4	4	2	2	3	2	4	2	1	0.5	2	0.5	3	1	2	1	1	0.5	2	1	4	1				Q9CS84	Nrxn1	Neurexin-1	0.5	10	0.5	29	0.5	0.5	0.5	55
O08707	Atypical chemokine receptor 2	Ackr2		#N/A	#N/A	#N/A	#N/A	#N/A	#N/A	0.5	0.5	#N/A	#N/A	#N/A	#N/A	0.5	0.5	0.5	0.5	0.5	0.5	0.5	1	0.5	0.5	#N/A	#N/A	0.5	0.5	#N/A	#N/A	#N/A	#N/A	#N/A	#N/A				Q6P9K9	Nrxn3	Neurexin-3	0.5	2	0.5	8	0.5	0.5	0.5	33
Q91V92	ATP-citrate synthase	Acly		1	1	0.5	0.5	0.5	0.5	0.5	1	0.5	0.5	1	0.5	1	1	0.5	0.5	1	0.5	0.5	0.5	0.5	0.5	0.5	1	0.5	0.5	0.5	0.5	0.5	0.5	0.5	0.5				Q569Z5	Ddx46	Probable ATP-dependent RNA helicase DDX46	39	19	67	40	27	36	30	17
P28271	Cytoplasmic aconitate hydratase	Aco1		#N/A	#N/A	#N/A	#N/A	#N/A	#N/A	0.5	0.5	#N/A	#N/A	#N/A	#N/A	0.5	0.5	0.5	0.5	0.5	0.5	0.5	0.5	0.5	0.5	#N/A	#N/A	0.5	0.5	#N/A	#N/A	#N/A	#N/A	#N/A	#N/A				Q6PIC6	Atp1a3	Sodium/potassium-transporting ATPase subunit alpha-3	0.5	14	0.5	39	7	1	5	50
Q99KI0	Aconitate hydratase, mitochondrial	Aco2		0.5	0.5	0.5	0.5	0.5	0.5	1	0.5	0.5	0.5	2	0.5	11	5	2	4	4	1	11	5	6	3	16	9	8	6	16	6	27	22	2	1				Q6PIE5	Atp1a2	Sodium/potassium-transporting ATPase subunit alpha-2	0.5	9	0.5	26	5	1	4	58
Q91V12	Cytosolic acyl coenzyme A thioester hydrolase	Acot7		0.5	0.5	0.5	0.5	0.5	0.5	1	2	1	0.5	0.5	0.5	5	3	1	2	4	2	1	0.5	6	3	2	1	2	0.5	1	1	1	1	2	0.5				Q8VDN2	Atp1a1	Sodium/potassium-transporting ATPase subunit alpha-1	0.5	12	0.5	25	3	1	3	32
Q9R0X4	Acyl-coenzyme A thioesterase 9, mitochondrial	Acot9		0.5	0.5	0.5	0.5	0.5	0.5	0.5	0.5	0.5	0.5	0.5	0.5	1	2	0.5	0.5	0.5	0.5	0.5	0.5	1	0.5	0.5	0.5	0.5	0.5	1	0.5	1	2	0.5	0.5				Q9WV27	Atp1a4	Sodium/potassium-transporting ATPase subunit alpha-4	0.5	4	0.5	9	2	0.5	1	10
Q9D358	Low molecular weight phosphotyrosine protein phosphatase	Acp1		0.5	0.5	0.5	0.5	0.5	0.5	0.5	0.5	0.5	0.5	0.5	0.5	0.5	0.5	0.5	0.5	0.5	0.5	1	1	0.5	0.5	0.5	0.5	0.5	1	2	0.5	0.5	0.5	0.5	0.5				B9EKR1	Ptprz1	Receptor-type tyrosine-protein phosphatase zeta	0.5	2	0.5	22	0.5	0.5	0.5	38
Q99PU5	Long-chain-fatty-acid--CoA ligase ACSBG1	Acsbg1		0.5	0.5	0.5	0.5	0.5	0.5	0.5	0.5	0.5	0.5	0.5	0.5	0.5	0.5	0.5	0.5	0.5	0.5	1	1	0.5	0.5	0.5	0.5	0.5	0.5	0.5	2	0.5	0.5	0.5	0.5				Q05909	Ptprg	Receptor-type tyrosine-protein phosphatase gamma	0.5	2	0.5	3	0.5	0.5	0.5	2
Q8VCW8	Acyl-CoA synthetase family member 2, mitochondrial	Acsf2		#N/A	#N/A	#N/A	#N/A	#N/A	#N/A	0.5	0.5	#N/A	#N/A	#N/A	#N/A	0.5	0.5	0.5	0.5	0.5	0.5	0.5	0.5	0.5	0.5	#N/A	#N/A	1	0.5	#N/A	#N/A	#N/A	#N/A	#N/A	#N/A				B2RXS4	Plxnb2	Plexin-B2	0.5	25	0.5	37	0.5	0.5	0.5	37
Q14DH7	Acyl-CoA synthetase short-chain family member 3, mitochondrial	Acss3		#N/A	#N/A	#N/A	#N/A	#N/A	#N/A	0.5	1	#N/A	#N/A	#N/A	#N/A	0.5	0.5	0.5	0.5	0.5	0.5	0.5	0.5	0.5	0.5	#N/A	#N/A	0.5	0.5	#N/A	#N/A	#N/A	#N/A	#N/A	#N/A				Q3UH93	Plxnd1	Plexin-D1	0.5	0.5	0.5	16	0.5	0.5	0.5	17
P68134	Actin, alpha skeletal muscle	Acta1		14	10	12	13	11	12	23	21	14	11	12	12	33	29	26	21	43	25	26	25	55	87	18	16	30	21	19	15	11	11	16	13				Q9QZC2	Plxnc1	Plexin-C1	0.5	0.5	0.5	10	0.5	0.5	0.5	12
P62737	Actin, aortic smooth muscle	Acta2		13	10	11	13	11	11	20	21	13	9	11	11	23	23	21	16	36	20	19	21	48	82	17	15	25	18	16	14	10	11	15	11				Q9WTS4	Tenm1	Teneurin-1	0.5	2	0.5	30	0.5	0.5	0.5	37
P60710	Actin, cytoplasmic 1	Actb		29	21	23	32	23	25	39	43	39	26	30	27	48	47	41	37	64	48	40	41	88	127	53	33	49	38	60	44	36	45	51	35				P13595	Ncam1	Neural cell adhesion molecule 1	1	80	0.5	158	11	6	2	166
Q8BFZ3	Beta-actin-like protein 2	Actbl2		12	8	9	10	9	8	15	18	11	6	9	9	12	14	10	11	26	16	11	15	32	36	13	10	19	15	14	10	9	11	14	10				Q810U3	Nfasc	Neurofascin	0.5	15	0.5	45	0.5	0.5	0.5	63
P68033	Actin, alpha cardiac muscle 1	Actc1		14	10	12	13	11	12	23	21	14	11	12	12	33	29	26	21	43	25	26	25	55	87	18	16	30	21	19	15	11	11	16	13				Q923L3	Csmd1	CUB and sushi domain-containing protein 1	0.5	0.5	0.5	17	0.5	0.5	0.5	33
P63260	Actin, cytoplasmic 2	Actg1		28	20	22	31	22	24	39	43	38	25	29	26	47	46	40	36	63	47	39	40	89	126	53	33	48	37	61	44	34	44	51	34				Q80T79	Csmd3	CUB and sushi domain-containing protein 3	0.5	0.5	0.5	10	0.5	0.5	0.5	18
P63268	Actin, gamma-enteric smooth muscle	Actg2		13	10	11	13	11	11	20	21	13	9	11	11	23	23	21	16	36	20	19	21	48	82	17	15	25	18	16	14	10	11	15	11				P97798	Neo1	Neogenin	0.5	31	0.5	39	2	0.5	0.5	54
Q7TPR4	Alpha-actinin-1	Actn1		#N/A	#N/A	#N/A	#N/A	#N/A	#N/A	0.5	0.5	#N/A	#N/A	#N/A	#N/A	0.5	0.5	0.5	0.5	0.5	0.5	0.5	1	0.5	0.5	#N/A	#N/A	0.5	0.5	#N/A	#N/A	#N/A	#N/A	#N/A	#N/A				Q80TR1	Adgrl1	Adhesion G protein-coupled receptor L1	0.5	7	0.5	19	0.5	0.5	0.5	30
P61164	Alpha-centractin	Actr1a		0.5	0.5	0.5	1	0.5	0.5	0.5	1	1	1	1	1	2	2	0.5	1	2	1	2	2	2	3	2	0.5	1	1	4	2	2	2	2	2				Q80TS3	Adgrl3	Adhesion G protein-coupled receptor L3	0.5	5	0.5	19	0.5	0.5	0.5	27
Q8R5C5	Beta-centractin	Actr1b		0.5	0.5	0.5	0.5	0.5	0.5	0.5	0.5	0.5	0.5	0.5	0.5	0.5	0.5	0.5	0.5	0.5	0.5	2	0.5	2	3	1	2	1	0.5	3	3	1	1	1	1				Q8JZZ7	Adgrl2	Adhesion G protein-coupled receptor L2	0.5	2	0.5	3	0.5	0.5	0.5	9
P61161	Actin-related protein 2	Actr2		0.5	0.5	0.5	0.5	0.5	0.5	0.5	0.5	0.5	0.5	0.5	0.5	0.5	0.5	0.5	0.5	0.5	0.5	0.5	1	0.5	2	2	0.5	0.5	0.5	2	0.5	0.5	2	1	0.5				Q9CWF2	Tubb2b	Tubulin beta-2B chain	15	58	34	39	82	44	50	56
Q99JY9	Actin-related protein 3	Actr3		#N/A	#N/A	#N/A	#N/A	#N/A	#N/A	0.5	0.5	#N/A	#N/A	#N/A	#N/A	0.5	2	0.5	0.5	0.5	0.5	0.5	2	0.5	0.5	#N/A	#N/A	0.5	0.5	#N/A	#N/A	#N/A	#N/A	#N/A	#N/A				P68372	Tubb4b	Tubulin beta-4B chain	14	54	28	39	74	38	41	50
P37172	Activin receptor type-1	Acvr1		0.5	1	0.5	0.5	0.5	2	0.5	0.5	0.5	7	0.5	2	0.5	1	0.5	0.5	0.5	2	0.5	2	0.5	0.5	0.5	4	0.5	0.5	0.5	3	0.5	1	2	1				Q7TMM9	Tubb2a	Tubulin beta-2A chain	15	56	33	38	80	43	50	56
P27038	Activin receptor type-2A	Acvr2a		0.5	0.5	0.5	0.5	0.5	0.5	0.5	4	0.5	0.5	0.5	0.5	0.5	3	0.5	2	0.5	1	0.5	0.5	0.5	2	0.5	0.5	0.5	0.5	0.5	0.5	0.5	0.5	2	3				P99024	Tubb5	Tubulin beta-5 chain	13	59	28	42	76	40	42	53
P56375	Acylphosphatase-2	Acyp2		#N/A	#N/A	#N/A	#N/A	#N/A	#N/A	0.5	0.5	#N/A	#N/A	#N/A	#N/A	0.5	0.5	0.5	0.5	0.5	0.5	0.5	1	1	0.5	#N/A	#N/A	0.5	0.5	#N/A	#N/A	#N/A	#N/A	#N/A	#N/A				Q9D6F9	Tubb4a	Tubulin beta-4A chain	13	47	22	34	68	33	38	46
O35598	Disintegrin and metalloproteinase domain-containing protein 10	Adam10		0.5	0.5	0.5	0.5	0.5	1	0.5	2	0.5	1	0.5	1	0.5	4	0.5	3	0.5	2	0.5	3	0.5	1	0.5	0.5	0.5	1	0.5	2	0.5	2	1	2				Q9ERD7	Tubb3	Tubulin beta-3 chain	10	44	23	28	61	27	38	48
Q9R1V4	Disintegrin and metalloproteinase domain-containing protein 11	Adam11		0.5	0.5	0.5	0.5	0.5	0.5	0.5	0.5	0.5	0.5	0.5	0.5	0.5	0.5	0.5	1	0.5	3	0.5	2	0.5	2	0.5	10	0.5	3	0.5	7	0.5	4	0.5	0.5				Q922F4	Tubb6	Tubulin beta-6 chain	6	26	14	16	41	18	22	27
Q9Z0F8	Disintegrin and metalloproteinase domain-containing protein 17	Adam17		0.5	0.5	0.5	0.5	0.5	0.5	0.5	0.5	0.5	0.5	0.5	0.5	0.5	0.5	0.5	1	0.5	0.5	0.5	2	0.5	1	0.5	0.5	0.5	1	0.5	5	0.5	0.5	0.5	0.5				A2AQ07	Tubb1	Tubulin beta-1 chain	3	6	3	4	8	5	8	9
Q9R1V6	Disintegrin and metalloproteinase domain-containing protein 22	Adam22		0.5	0.5	0.5	0.5	0.5	0.5	0.5	4	0.5	6	0.5	1	0.5	3	0.5	4	0.5	5	0.5	5	0.5	4	0.5	10	0.5	1	0.5	8	0.5	9	4	2				Q61137	Astn1	Astrotactin-1	0.5	1	0.5	25	0.5	0.5	0.5	23
Q9R1V7	Disintegrin and metalloproteinase domain-containing protein 23	Adam23		0.5	0.5	0.5	0.5	0.5	0.5	0.5	2	0.5	9	0.5	2	0.5	3	0.5	5	0.5	4	0.5	5	0.5	4	0.5	12	0.5	8	0.5	11	0.5	14	6	1				P11499	Hsp90ab1	Heat shock protein HSP 90-beta	10	53	9	27	13	14	9	13
Q3TTE0	Disintegrin and metalloproteinase domain-containing protein 5	Adam5		0.5	0.5	0.5	0.5	0.5	0.5	0.5	0.5	0.5	0.5	0.5	0.5	0.5	1	0.5	0.5	0.5	0.5	0.5	1	0.5	0.5	0.5	0.5	0.5	0.5	0.5	2	0.5	2	0.5	0.5				P07901	Hsp90aa1	Heat shock protein HSP 90-alpha	3	52	5	21	10	5	4	7
Q61072	Disintegrin and metalloproteinase domain-containing protein 9	Adam9		#N/A	#N/A	#N/A	#N/A	#N/A	#N/A	0.5	0.5	#N/A	#N/A	#N/A	#N/A	0.5	0.5	0.5	0.5	0.5	0.5	0.5	1	0.5	0.5	#N/A	#N/A	0.5	0.5	#N/A	#N/A	#N/A	#N/A	#N/A	#N/A				P08113	Hsp90b1	Endoplasmin	1	20	1	3	1	1	1	2
Q811B3	A disintegrin and metalloproteinase with thrombospondin motifs 12	Adamts12		#N/A	#N/A	#N/A	#N/A	#N/A	#N/A	0.5	0.5	#N/A	#N/A	#N/A	#N/A	0.5	0.5	0.5	0.5	0.5	0.5	0.5	0.5	0.5	1	#N/A	#N/A	0.5	0.5	#N/A	#N/A	#N/A	#N/A	#N/A	#N/A				Q9CQN1	Trap1	Heat shock protein 75 kDa, mitochondrial	0.5	1	0.5	1	0.5	1	0.5	0.5
Q8R2V5	Arf-GAP with dual PH domain-containing protein 2	Adap2		#N/A	#N/A	#N/A	#N/A	#N/A	#N/A	0.5	0.5	#N/A	#N/A	#N/A	#N/A	0.5	1	0.5	0.5	0.5	0.5	0.5	0.5	1	0.5	#N/A	#N/A	0.5	0.5	#N/A	#N/A	#N/A	#N/A	#N/A	#N/A				E9PVD3	Dchs1	Protocadherin-16	2	7	2	26	2	7	0.5	10
O88444	Adenylate cyclase type 1	Adcy1		#N/A	#N/A	#N/A	#N/A	#N/A	#N/A	0.5	0.5	#N/A	#N/A	#N/A	#N/A	0.5	0.5	0.5	0.5	0.5	0.5	0.5	1	0.5	1	#N/A	#N/A	0.5	0.5	#N/A	#N/A	#N/A	#N/A	#N/A	#N/A				Q04750	Top1	DNA topoisomerase 1	42	35	74	52	46	54	25	39
Q8VHH7	Adenylate cyclase type 3	Adcy3		0.5	0.5	0.5	0.5	0.5	1	0.5	1	0.5	2	0.5	1	0.5	2	0.5	2	0.5	2	0.5	2	0.5	0.5	0.5	10	0.5	2	0.5	3	0.5	1	1	1				Q80YX1	Tnc	Tenascin	0.5	2	0.5	20	0.5	0.5	0.5	25
P97490	Adenylate cyclase type 8	Adcy8		#N/A	#N/A	#N/A	#N/A	#N/A	#N/A	0.5	0.5	#N/A	#N/A	#N/A	#N/A	0.5	1	0.5	0.5	0.5	0.5	0.5	0.5	0.5	0.5	#N/A	#N/A	0.5	0.5	#N/A	#N/A	#N/A	#N/A	#N/A	#N/A				Q810U4	Nrcam	Neuronal cell adhesion molecule	0.5	11	0.5	40	0.5	0.5	0.5	31
P70205	Pituitary adenylate cyclase-activating polypeptide type I receptor	Adcyap1r1		0.5	0.5	0.5	0.5	0.5	0.5	0.5	0.5	0.5	0.5	0.5	0.5	1	0.5	0.5	0.5	0.5	0.5	0.5	0.5	0.5	0.5	0.5	0.5	0.5	0.5	1	0.5	0.5	1	0.5	0.5				P20152	Vim	Vimentin	14	22	24	23	42	40	12	50
Q9QYC0	Alpha-adducin	Add1		0.5	0.5	0.5	0.5	0.5	0.5	0.5	1	0.5	1	0.5	0.5	2	2	0.5	0.5	1	1	1	3	1	1	1	0.5	1	0.5	2	1	0.5	0.5	1	1				P03995	Gfap	Glial fibrillary acidic protein	1	2	3	2	21	15	3	25
Q9QYB8	Beta-adducin	Add2		#N/A	#N/A	#N/A	#N/A	#N/A	#N/A	0.5	0.5	#N/A	#N/A	#N/A	#N/A	0.5	0.5	0.5	0.5	1	0.5	0.5	1	0.5	0.5	#N/A	#N/A	0.5	0.5	#N/A	#N/A	#N/A	#N/A	#N/A	#N/A				Q922U2	Krt5	Keratin, type II cytoskeletal 5	23	15	19	13	5	14	14	10
Q3UHD1	Adhesion G protein-coupled receptor B1	Adgrb1		0.5	0.5	0.5	0.5	0.5	1	0.5	5	0.5	10	0.5	3	0.5	3	0.5	6	0.5	11	0.5	4	0.5	3	0.5	16	0.5	2	0.5	4	0.5	6	3	0.5				P50446	Krt6a	Keratin, type II cytoskeletal 6A	15	8	12	7	4	13	8	6
Q8CGM1	Adhesion G protein-coupled receptor B2	Adgrb2		0.5	0.5	0.5	0.5	0.5	0.5	0.5	6	0.5	3	0.5	1	0.5	9	0.5	8	0.5	10	0.5	5	0.5	6	0.5	5	0.5	4	0.5	10	0.5	4	4	1				P08553	Nefm	Neurofilament medium polypeptide	1	1	1	1	4	1	6	2
Q80ZF8	Adhesion G protein-coupled receptor B3	Adgrb3		0.5	0.5	0.5	0.5	0.5	0.5	0.5	5	0.5	6	0.5	2	0.5	2	0.5	3	0.5	1	0.5	0.5	0.5	0.5	0.5	4	0.5	1	0.5	3	0.5	0.5	1	0.5				Q8BGZ7	Krt75	Keratin, type II cytoskeletal 75	16	9	13	7	4	12	7	6
Q8K209	Adhesion G-protein coupled receptor G1	Adgrg1		0.5	0.5	0.5	0.5	0.5	0.5	0.5	1	0.5	1	0.5	0.5	0.5	2	0.5	2	0.5	3	0.5	1	0.5	0.5	0.5	1	0.5	0.5	0.5	2	0.5	1	0.5	0.5				Q9Z331	Krt6b	Keratin, type II cytoskeletal 6B	15	8	12	7	4	12	7	6
Q80TR1	Adhesion G protein-coupled receptor L1	Adgrl1		0.5	0.5	0.5	0.5	0.5	6	0.5	19	0.5	26	0.5	11	0.5	30	0.5	23	0.5	30	0.5	27	0.5	20	0.5	33	0.5	22	0.5	23	0.5	14	21	16				Q9Z2T6	Krt85	Keratin, type II cuticular Hb5	1	2	2	2	2	4	2	5
Q8JZZ7	Adhesion G protein-coupled receptor L2	Adgrl2		0.5	0.5	0.5	0.5	0.5	1	0.5	3	0.5	2	0.5	1	0.5	9	0.5	14	0.5	5	0.5	9	0.5	4	0.5	1	0.5	5	0.5	5	0.5	1	2	2				P08551	Nefl	Neurofilament light polypeptide	1	2	1	2	4	1	6	3
Q80TS3	Adhesion G protein-coupled receptor L3	Adgrl3		0.5	0.5	0.5	0.5	0.5	1	0.5	19	0.5	10	0.5	3	0.5	27	0.5	25	0.5	26	0.5	21	0.5	20	0.5	22	0.5	21	0.5	25	0.5	18	22	10				P46660	Ina	Alpha-internexin	1	1	1	1	6	2	4	2
Q9JKV1	Proteasomal ubiquitin receptor ADRM1	Adrm1		#N/A	#N/A	#N/A	#N/A	#N/A	#N/A	0.5	0.5	#N/A	#N/A	#N/A	#N/A	0.5	0.5	0.5	0.5	0.5	0.5	0.5	0.5	2	1	#N/A	#N/A	0.5	1	#N/A	#N/A	#N/A	#N/A	#N/A	#N/A				Q8VED5	Krt79	Keratin, type II cytoskeletal 79	5	4	3	8	2	8	8	6
Q9ESC8	AF4/FMR2 family member 4	Aff4		#N/A	#N/A	#N/A	#N/A	#N/A	#N/A	0.5	0.5	#N/A	#N/A	#N/A	#N/A	0.5	0.5	0.5	0.5	0.5	0.5	0.5	0.5	0.5	0.5	#N/A	#N/A	0.5	0.5	#N/A	#N/A	#N/A	#N/A	#N/A	#N/A				P11679	Krt8	Keratin, type II cytoskeletal 8	3	3	3	8	2	7	7	6
Q8BXK8	Arf-GAP with GTPase, ANK repeat and PH domain-containing protein 1	Agap1		#N/A	#N/A	#N/A	#N/A	#N/A	#N/A	0.5	0.5	#N/A	#N/A	#N/A	#N/A	0.5	0.5	0.5	0.5	0.5	0.5	0.5	0.5	0.5	0.5	#N/A	#N/A	0.5	0.5	#N/A	#N/A	#N/A	#N/A	#N/A	#N/A				Q3UV17	Krt76	Keratin, type II cytoskeletal 2 oral	10	6	9	4	3	8	5	5
Q8VHH5	Arf-GAP with GTPase, ANK repeat and PH domain-containing protein 3	Agap3		#N/A	#N/A	#N/A	#N/A	#N/A	#N/A	0.5	0.5	#N/A	#N/A	#N/A	#N/A	0.5	1	0.5	0.5	0.5	0.5	0.5	0.5	0.5	0.5	#N/A	#N/A	0.5	0.5	#N/A	#N/A	#N/A	#N/A	#N/A	#N/A				P97861	Krt86	Keratin, type II cuticular Hb6	0.5	0.5	0.5	0.5	0.5	0.5	0.5	2
Q8K2K6	Arf-GAP domain and FG repeat-containing protein 1	Agfg1		0.5	0.5	0.5	0.5	0.5	0.5	0.5	0.5	1	0.5	0.5	1	0.5	0.5	0.5	0.5	0.5	0.5	0.5	0.5	0.5	0.5	2	0.5	0.5	0.5	0.5	0.5	0.5	0.5	0.5	0.5				Q9ERE2	Krt81	Keratin, type II cuticular Hb1	0.5	0.5	0.5	0.5	0.5	0.5	0.5	2
Q9ESW4	Acylglycerol kinase, mitochondrial	Agk		#N/A	#N/A	#N/A	#N/A	#N/A	#N/A	0.5	0.5	#N/A	#N/A	#N/A	#N/A	1	0.5	0.5	0.5	0.5	0.5	0.5	0.5	0.5	0.5	#N/A	#N/A	0.5	0.5	#N/A	#N/A	#N/A	#N/A	#N/A	#N/A				P07744	Krt4	Keratin, type II cytoskeletal 4	8	5	7	3	3	7	4	4
Q9D517	1-acyl-sn-glycerol-3-phosphate acyltransferase gamma	Agpat3		#N/A	#N/A	#N/A	#N/A	#N/A	#N/A	0.5	0.5	#N/A	#N/A	#N/A	#N/A	0.5	0.5	0.5	0.5	0.5	0.5	0.5	0.5	0.5	0.5	#N/A	#N/A	0.5	0.5	#N/A	#N/A	#N/A	#N/A	#N/A	#N/A				Q6IMF0	Krt87	Keratin, type II cuticular 87	0.5	0.5	0.5	0.5	0.5	0.5	0.5	2
A2ASQ1	Agrin	Agrn		0.5	0.5	0.5	0.5	0.5	1	0.5	13	0.5	6	0.5	1	0.5	5	0.5	16	0.5	9	0.5	3	0.5	7	0.5	3	0.5	3	0.5	4	0.5	6	5	2				Q9DCV7	Krt7	Keratin, type II cytoskeletal 7	2	3	2	4	3	6	3	6
P50247	Adenosylhomocysteinase	Ahcy		2	2	2	2	0.5	3	3	14	0.5	10	0.5	9	0.5	2	3	11	1	14	0.5	0.5	0.5	6	0.5	3	0.5	2	0.5	0.5	0.5	3	11	11				P19246	Nefh	Neurofilament heavy polypeptide	4	3	4	3	4	4	3	3
Q68FL4	Putative adenosylhomocysteinase 3	Ahcyl2		#N/A	#N/A	#N/A	#N/A	#N/A	#N/A	0.5	1	#N/A	#N/A	#N/A	#N/A	0.5	0.5	0.5	0.5	0.5	0.5	0.5	0.5	0.5	2	#N/A	#N/A	1	0.5	#N/A	#N/A	#N/A	#N/A	#N/A	#N/A				Q99M73	Krt84	Keratin, type II cuticular Hb4	1	1	0.5	0.5	0.5	2	1	2
Q8BK64	Activator of 90 kDa heat shock protein ATPase homolog 1	Ahsa1		0.5	0.5	0.5	0.5	0.5	0.5	0.5	1	0.5	0.5	0.5	0.5	2	2	2	0.5	1	0.5	3	1	7	3	2	0.5	3	2	2	2	0.5	0.5	0.5	0.5				P63260	Actg1	Actin, cytoplasmic 2	27	33	39	43	47	40	63	46
Q8R010	Aminoacyl tRNA synthase complex-interacting multifunctional protein 2	Aimp2		#N/A	#N/A	#N/A	#N/A	#N/A	#N/A	0.5	1	#N/A	#N/A	#N/A	#N/A	0.5	0.5	0.5	0.5	0.5	1	0.5	1	0.5	0.5	#N/A	#N/A	0.5	0.5	#N/A	#N/A	#N/A	#N/A	#N/A	#N/A				P60710	Actb	Actin, cytoplasmic 1	28	32	39	43	48	41	64	47
Q9R0Y5	Adenylate kinase isoenzyme 1	Ak1		#N/A	#N/A	#N/A	#N/A	#N/A	#N/A	0.5	0.5	#N/A	#N/A	#N/A	#N/A	0.5	0.5	0.5	0.5	0.5	0.5	0.5	0.5	0.5	1	#N/A	#N/A	0.5	0.5	#N/A	#N/A	#N/A	#N/A	#N/A	#N/A				P68033	Actc1	Actin, alpha cardiac muscle 1	20	15	23	21	33	26	43	29
Q9WTP7	GTP:AMP phosphotransferase AK3, mitochondrial	Ak3		0.5	0.5	0.5	0.5	0.5	0.5	0.5	0.5	0.5	0.5	0.5	0.5	0.5	0.5	0.5	0.5	0.5	0.5	1	0.5	2	1	0.5	0.5	1	2	2	1	0.5	0.5	0.5	0.5				P68134	Acta1	Actin, alpha skeletal muscle	20	15	23	21	33	26	43	29
Q9WUR9	Adenylate kinase 4, mitochondrial	Ak4		0.5	0.5	0.5	0.5	0.5	0.5	0.5	0.5	0.5	0.5	0.5	0.5	2	0.5	0.5	0.5	0.5	0.5	0.5	0.5	0.5	0.5	2	0.5	1	0.5	1	1	0.5	1	0.5	0.5				P62737	Acta2	Actin, aortic smooth muscle	19	14	20	21	23	21	36	23
Q9R0L7	A-kinase anchor protein 8-like	Akap8l		#N/A	#N/A	#N/A	#N/A	#N/A	#N/A	0.5	0.5	#N/A	#N/A	#N/A	#N/A	1	0.5	0.5	0.5	0.5	0.5	0.5	0.5	0.5	0.5	#N/A	#N/A	0.5	0.5	#N/A	#N/A	#N/A	#N/A	#N/A	#N/A				P63268	Actg2	Actin, gamma-enteric smooth muscle	19	14	20	21	23	21	36	23
P10518	Delta-aminolevulinic acid dehydratase	Alad		#N/A	#N/A	#N/A	#N/A	#N/A	#N/A	0.5	0.5	#N/A	#N/A	#N/A	#N/A	0.5	0.5	0.5	0.5	0.5	0.5	0.5	0.5	0.5	0.5	#N/A	#N/A	0.5	0.5	#N/A	#N/A	#N/A	#N/A	#N/A	#N/A				Q8BFZ3	Actbl2	Beta-actin-like protein 2	13	13	15	18	12	10	26	14
P07724	Serum albumin	Alb		5	6	4	6	4	6	4	11	4	14	4	10	1	4	5	10	5	16	0.5	4	3	7	5	6	3	4	3	4	3	4	11	10				P26369	U2af2	Splicing factor U2AF 65 kDa subunit	56	35	78	72	34	41	49	31
Q61490	CD166 antigen	Alcam		0.5	4	0.5	4	0.5	10	0.5	17	1	18	0.5	18	2	12	3	13	0.5	15	0.5	13	0.5	6	1	21	1	10	3	14	2	17	23	10				Q9JHU4	Dync1h1	Cytoplasmic dynein 1 heavy chain 1	0.5	16	0.5	7	14	3	2	11
Q9Z110	Delta-1-pyrroline-5-carboxylate synthase	Aldh18a1		0.5	0.5	0.5	0.5	0.5	0.5	2	1	0.5	0.5	1	0.5	5	3	2	3	2	1	1	1	5	3	0.5	0.5	2	1	2	0.5	2	1	0.5	0.5				P11627	L1cam	Neural cell adhesion molecule L1	0.5	11	0.5	42	2	1	0.5	90
P24549	Retinal dehydrogenase 1	Aldh1a1		0.5	0.5	0.5	0.5	0.5	1	1	6	0.5	2	0.5	3	0.5	0.5	0.5	3	0.5	3	0.5	0.5	0.5	1	0.5	0.5	0.5	0.5	1	0.5	0.5	0.5	4	2				P68369	Tuba1a	Tubulin alpha-1A chain	33	77	47	54	104	70	69	91
O35945	Aldehyde dehydrogenase, cytosolic 1	Aldh1a7		0.5	0.5	0.5	0.5	0.5	0.5	0.5	4	0.5	2	0.5	1	0.5	0.5	0.5	3	0.5	2	0.5	0.5	0.5	1	0.5	0.5	0.5	0.5	1	0.5	0.5	0.5	3	2				P05213	Tuba1b	Tubulin alpha-1B chain	30	67	39	43	85	56	55	77
Q9CZS1	Aldehyde dehydrogenase X, mitochondrial	Aldh1b1		0.5	0.5	0.5	0.5	0.5	0.5	0.5	1	0.5	0.5	0.5	0.5	0.5	0.5	0.5	0.5	0.5	0.5	0.5	0.5	0.5	0.5	0.5	0.5	0.5	0.5	2	0.5	0.5	0.5	0.5	0.5				P68373	Tuba1c	Tubulin alpha-1C chain	30	62	38	41	79	53	49	69
Q8R0Y6	Cytosolic 10-formyltetrahydrofolate dehydrogenase	Aldh1l1		0.5	0.5	0.5	0.5	0.5	0.5	0.5	2	0.5	0.5	0.5	0.5	0.5	1	0.5	0.5	0.5	1	0.5	0.5	0.5	0.5	0.5	0.5	0.5	0.5	0.5	0.5	0.5	0.5	2	0.5				P68368	Tuba4a	Tubulin alpha-4A chain	26	56	33	39	69	45	47	63
P47738	Aldehyde dehydrogenase, mitochondrial	Aldh2		0.5	0.5	0.5	0.5	0.5	0.5	1	9	0.5	0.5	1	0.5	8	3	3	3	0.5	5	10	4	8	5	2	1	7	3	7	1	3	3	8	5				Q9JJZ2	Tuba8	Tubulin alpha-8 chain	14	42	24	30	48	32	31	43
Q9EQ20	Methylmalonate-semialdehyde dehydrogenase [acylating], mitochondrial	Aldh6a1		0.5	0.5	0.5	0.5	0.5	0.5	0.5	0.5	0.5	0.5	0.5	0.5	2	0.5	0.5	0.5	0.5	0.5	0.5	0.5	0.5	0.5	0.5	0.5	0.5	0.5	1	0.5	2	0.5	0.5	0.5				Q3UX10	Tubal3	Tubulin alpha chain-like 3	2	7	3	4	7	4	4	5
Q9DBF1	Alpha-aminoadipic semialdehyde dehydrogenase	Aldh7a1		0.5	0.5	0.5	0.5	0.5	0.5	0.5	1	0.5	1	0.5	0.5	1	0.5	0.5	0.5	0.5	0.5	0.5	0.5	1	0.5	0.5	0.5	0.5	0.5	0.5	0.5	0.5	0.5	0.5	0.5				Q91ZI0	Celsr3	Cadherin EGF LAG seven-pass G-type receptor 3	0.5	7	0.5	22	0.5	0.5	0.5	38
Q8BH00	Aldehyde dehydrogenase family 8 member A1	Aldh8a1		0.5	0.5	0.5	0.5	0.5	0.5	0.5	0.5	0.5	0.5	0.5	0.5	0.5	0.5	0.5	0.5	0.5	0.5	0.5	0.5	0.5	0.5	0.5	0.5	0.5	0.5	0.5	0.5	0.5	0.5	1	1				O35161	Celsr1	Cadherin EGF LAG seven-pass G-type receptor 1	0.5	1	0.5	5	0.5	0.5	0.5	17
Q9JLJ2	4-trimethylaminobutyraldehyde dehydrogenase	Aldh9a1		0.5	0.5	0.5	0.5	0.5	0.5	0.5	2	0.5	2	0.5	0.5	0.5	0.5	0.5	0.5	0.5	1	0.5	0.5	0.5	0.5	0.5	0.5	0.5	0.5	0.5	0.5	0.5	0.5	2	1				P43406	Itgav	Integrin alpha-V	0.5	1	0.5	11	1	1	0.5	33
P05064	Fructose-bisphosphate aldolase A	Aldoa		0.5	0.5	0.5	0.5	0.5	0.5	0.5	0.5	0.5	0.5	0.5	0.5	8	21	0.5	0.5	0.5	0.5	3	15	0.5	0.5	1	0.5	0.5	0.5	1	0.5	0.5	1	0.5	0.5				Q3UVX5	Grm5	Metabotropic glutamate receptor 5	0.5	0.5	0.5	21	0.5	0.5	0.5	32
P05063	Fructose-bisphosphate aldolase C	Aldoc		0.5	0.5	0.5	0.5	0.5	0.5	0.5	0.5	0.5	0.5	0.5	0.5	2	8	0.5	0.5	0.5	0.5	0.5	7	0.5	0.5	0.5	0.5	0.5	0.5	1	0.5	0.5	0.5	0.5	0.5				P97772	Grm1	Metabotropic glutamate receptor 1	0.5	0.5	0.5	0.5	0.5	0.5	0.5	3
Q9DBE8	Alpha-1,3/1,6-mannosyltransferase ALG2	Alg2		#N/A	#N/A	#N/A	#N/A	#N/A	#N/A	0.5	0.5	#N/A	#N/A	#N/A	#N/A	1	0.5	0.5	0.5	1	0.5	1	1	2	1	#N/A	#N/A	1	1	#N/A	#N/A	#N/A	#N/A	#N/A	#N/A				Q6V4S5	Sdk2	Protein sidekick-2	0.5	0.5	0.5	6	0.5	0.5	0.5	18
Q07456	Protein AMBP	Ambp		#N/A	#N/A	#N/A	#N/A	#N/A	#N/A	0.5	0.5	#N/A	#N/A	#N/A	#N/A	0.5	0.5	0.5	0.5	0.5	0.5	0.5	0.5	0.5	0.5	#N/A	#N/A	0.5	0.5	#N/A	#N/A	#N/A	#N/A	#N/A	#N/A				Q9R0M0	Celsr2	Cadherin EGF LAG seven-pass G-type receptor 2	0.5	2	0.5	24	0.5	0.5	0.5	28
Q8C8R3	Ankyrin-2	Ank2		#N/A	#N/A	#N/A	#N/A	#N/A	#N/A	0.5	0.5	#N/A	#N/A	#N/A	#N/A	0.5	0.5	0.5	0.5	0.5	0.5	1	2	0.5	0.5	#N/A	#N/A	0.5	0.5	#N/A	#N/A	#N/A	#N/A	#N/A	#N/A				Q6ZQA6	Igsf3	Immunoglobulin superfamily member 3	0.5	31	0.5	30	0.5	0.5	0.5	28
Q810B6	Rabankyrin-5	Ankfy1		#N/A	#N/A	#N/A	#N/A	#N/A	#N/A	0.5	0.5	#N/A	#N/A	#N/A	#N/A	0.5	0.5	0.5	0.5	0.5	0.5	0.5	0.5	0.5	0.5	#N/A	#N/A	1	0.5	#N/A	#N/A	#N/A	#N/A	#N/A	#N/A				P70211	Dcc	Netrin receptor DCC	0.5	33	0.5	25	0.5	0.5	0.5	30
Q5F259	Ankyrin repeat domain-containing protein 13B	Ankrd13b		#N/A	#N/A	#N/A	#N/A	#N/A	#N/A	0.5	0.5	#N/A	#N/A	#N/A	#N/A	0.5	0.5	0.5	0.5	1	0.5	0.5	0.5	0.5	0.5	#N/A	#N/A	0.5	0.5	#N/A	#N/A	#N/A	#N/A	#N/A	#N/A				O54774	Ap3d1	AP-3 complex subunit delta-1	6	14	15	22	11	4	11	6
O35381	Acidic leucine-rich nuclear phosphoprotein 32 family member A	Anp32a		0.5	0.5	0.5	0.5	0.5	0.5	0.5	3	0.5	0.5	0.5	1	0.5	0.5	0.5	4	0.5	1	0.5	0.5	0.5	1	0.5	0.5	0.5	0.5	1	0.5	0.5	0.5	3	0.5				Q8VH51	Rbm39	RNA-binding protein 39	39	24	58	48	40	54	40	38
Q9EST5	Acidic leucine-rich nuclear phosphoprotein 32 family member B	Anp32b		#N/A	#N/A	#N/A	#N/A	#N/A	#N/A	0.5	2	#N/A	#N/A	#N/A	#N/A	0.5	0.5	0.5	0.5	0.5	0.5	0.5	0.5	0.5	0.5	#N/A	#N/A	0.5	0.5	#N/A	#N/A	#N/A	#N/A	#N/A	#N/A				O89026	Robo1	Roundabout homolog 1	0.5	5	0.5	17	0.5	0.5	0.5	34
P97822	Acidic leucine-rich nuclear phosphoprotein 32 family member E	Anp32e		0.5	0.5	0.5	0.5	0.5	0.5	0.5	5	0.5	0.5	0.5	1	0.5	0.5	0.5	3	0.5	1	0.5	0.5	0.5	0.5	0.5	0.5	0.5	1	0.5	0.5	0.5	0.5	0.5	0.5				Q7TPD3	Robo2	Roundabout homolog 2	0.5	0.5	0.5	6	0.5	0.5	0.5	7
Q9CZ52	Anthrax toxin receptor 1	Antxr1		0.5	0.5	0.5	0.5	0.5	0.5	0.5	1	0.5	0.5	0.5	0.5	0.5	0.5	0.5	2	0.5	1	0.5	2	0.5	1	0.5	0.5	0.5	0.5	0.5	3	0.5	1	0.5	0.5				P54763	Ephb2	Ephrin type-B receptor 2	0.5	20	0.5	25	0.5	0.5	0.5	17
P10107	Annexin A1	Anxa1		#N/A	#N/A	#N/A	#N/A	#N/A	#N/A	0.5	0.5	#N/A	#N/A	#N/A	#N/A	0.5	0.5	0.5	0.5	0.5	0.5	0.5	0.5	0.5	1	#N/A	#N/A	0.5	1	#N/A	#N/A	#N/A	#N/A	#N/A	#N/A				Q8CBF3	Ephb1	Ephrin type-B receptor 1	0.5	9	0.5	16	0.5	0.5	0.5	18
P97384	Annexin A11	Anxa11		#N/A	#N/A	#N/A	#N/A	#N/A	#N/A	0.5	0.5	#N/A	#N/A	#N/A	#N/A	0.5	0.5	0.5	0.5	0.5	0.5	0.5	0.5	1	0.5	#N/A	#N/A	0.5	0.5	#N/A	#N/A	#N/A	#N/A	#N/A	#N/A				Q03137	Epha4	Ephrin type-A receptor 4	0.5	10	0.5	8	0.5	0.5	0.5	5
P07356	Annexin A2	Anxa2		0.5	0.5	0.5	0.5	0.5	0.5	1	0.5	0.5	0.5	0.5	0.5	0.5	0.5	0.5	0.5	0.5	0.5	1	0.5	3	2	0.5	0.5	3	4	6	1	0.5	0.5	0.5	3				Q60629	Epha5	Ephrin type-A receptor 5	0.5	4	0.5	11	0.5	0.5	0.5	8
P97429	Annexin A4	Anxa4		0.5	0.5	0.5	0.5	0.5	1	0.5	1	0.5	0.5	0.5	0.5	0.5	0.5	0.5	0.5	0.5	0.5	0.5	0.5	0.5	0.5	0.5	0.5	0.5	0.5	0.5	0.5	0.5	0.5	0.5	0.5				Q61772	Epha7	Ephrin type-A receptor 7	0.5	5	0.5	6	0.5	0.5	0.5	3
P48036	Annexin A5	Anxa5		#N/A	#N/A	#N/A	#N/A	#N/A	#N/A	0.5	0.5	#N/A	#N/A	#N/A	#N/A	0.5	0.5	0.5	0.5	0.5	0.5	0.5	0.5	0.5	0.5	#N/A	#N/A	0.5	0.5	#N/A	#N/A	#N/A	#N/A	#N/A	#N/A				P54754	Ephb3	Ephrin type-B receptor 3	0.5	3	0.5	5	0.5	0.5	0.5	3
P14824	Annexin A6	Anxa6		0.5	1	0.5	0.5	0.5	7	0.5	1	0.5	4	0.5	3	0.5	0.5	0.5	1	0.5	1	0.5	0.5	0.5	0.5	0.5	0.5	0.5	0.5	0.5	0.5	0.5	2	1	1				P29319	Epha3	Ephrin type-A receptor 3	0.5	2	0.5	5	0.5	0.5	0.5	5
Q07076	Annexin A7	Anxa7		#N/A	#N/A	#N/A	#N/A	#N/A	#N/A	0.5	0.5	#N/A	#N/A	#N/A	#N/A	0.5	0.5	0.5	0.5	0.5	0.5	0.5	0.5	1	0.5	#N/A	#N/A	0.5	0.5	#N/A	#N/A	#N/A	#N/A	#N/A	#N/A				Q62413	Epha6	Ephrin type-A receptor 6	0.5	4	0.5	5	0.5	0.5	0.5	3
O54754	Aldehyde oxidase 1	Aox1		0.5	1	0.5	0.5	0.5	1	0.5	3	0.5	2	0.5	2	0.5	0.5	0.5	0.5	0.5	0.5	2	0.5	0.5	0.5	0.5	0.5	0.5	0.5	0.5	0.5	0.5	0.5	2	4				Q03145	Epha2	Ephrin type-A receptor 2	0.5	2	0.5	2	0.5	0.5	0.5	1
Q5SGK3	Aldehyde oxidase 2	Aox2		#N/A	#N/A	#N/A	#N/A	#N/A	#N/A	0.5	0.5	#N/A	#N/A	#N/A	#N/A	0.5	0.5	0.5	0.5	0.5	0.5	0.5	0.5	0.5	0.5	#N/A	#N/A	0.5	0.5	#N/A	#N/A	#N/A	#N/A	#N/A	#N/A				P54761	Ephb4	Ephrin type-B receptor 4	0.5	2	0.5	3	0.5	0.5	0.5	1
P22892	AP-1 complex subunit gamma-1	Ap1g1		#N/A	#N/A	#N/A	#N/A	#N/A	#N/A	0.5	0.5	#N/A	#N/A	#N/A	#N/A	1	0.5	0.5	0.5	0.5	0.5	0.5	0.5	0.5	0.5	#N/A	#N/A	0.5	0.5	#N/A	#N/A	#N/A	#N/A	#N/A	#N/A				O09127	Epha8	Ephrin type-A receptor 8	0.5	1	0.5	3	0.5	0.5	0.5	1
P35585	AP-1 complex subunit mu-1	Ap1m1		0.5	0.5	0.5	0.5	0.5	0.5	0.5	0.5	0.5	0.5	0.5	0.5	0.5	0.5	0.5	0.5	0.5	0.5	1	0.5	1	0.5	0.5	0.5	0.5	0.5	1	0.5	0.5	0.5	0.5	0.5				Q8BYI9	Tnr	Tenascin-R	0.5	0.5	0.5	5	0.5	0.5	0.5	18
P17426	AP-2 complex subunit alpha-1	Ap2a1		0.5	0.5	0.5	0.5	0.5	1	2	6	1	2	0.5	0.5	8	5	3	4	5	4	8	9	14	11	3	2	5	5	9	4	3	5	5	1				O08532	Cacna2d1	Voltage-dependent calcium channel subunit alpha-2/delta-1	0.5	3	0.5	14	0.5	0.5	0.5	18
P17427	AP-2 complex subunit alpha-2	Ap2a2		0.5	0.5	0.5	0.5	0.5	0.5	2	4	0.5	5	0.5	1	3	10	2	3	1	3	3	3	11	6	1	2	4	4	5	1	0.5	6	4	1				Q01279	Egfr	Epidermal growth factor receptor	0.5	5	0.5	28	0.5	0.5	0.5	25
Q9DBG3	AP-2 complex subunit beta	Ap2b1		0.5	0.5	0.5	0.5	0.5	1	1	9	0.5	2	0.5	1	5	10	2	5	1	4	2	8	3	5	5	4	2	5	4	5	0.5	5	8	4				Q61527	Erbb4	Receptor tyrosine-protein kinase erbB-4	0.5	0.5	0.5	2	0.5	0.5	0.5	4
P84091	AP-2 complex subunit mu	Ap2m1		0.5	0.5	0.5	0.5	0.5	0.5	0.5	3	0.5	4	0.5	0.5	10	9	6	6	5	6	5	7	9	9	7	10	7	9	9	8	7	10	8	2				P70424	Erbb2	Receptor tyrosine-protein kinase erbB-2	0.5	0.5	0.5	2	0.5	0.5	0.5	0.5
P62743	AP-2 complex subunit sigma	Ap2s1		0.5	0.5	0.5	0.5	0.5	1	0.5	0.5	0.5	1	0.5	0.5	0.5	0.5	0.5	0.5	0.5	0.5	0.5	0.5	1	0.5	1	1	0.5	0.5	2	0.5	0.5	2	2	0.5				P14873	Map1b	Microtubule-associated protein 1B	21	21	12	12	19	4	5	13
Q9Z1T1	AP-3 complex subunit beta-1	Ap3b1		#N/A	#N/A	#N/A	#N/A	#N/A	#N/A	0.5	0.5	#N/A	#N/A	#N/A	#N/A	0.5	0.5	0.5	0.5	0.5	0.5	0.5	0.5	0.5	0.5	#N/A	#N/A	0.5	0.5	#N/A	#N/A	#N/A	#N/A	#N/A	#N/A				Q9QYR6	Map1a	Microtubule-associated protein 1A	1	1	0.5	0.5	1	0.5	0.5	2
Q9JME5	AP-3 complex subunit beta-2	Ap3b2		0.5	0.5	0.5	0.5	0.5	0.5	0.5	2	0.5	5	0.5	0.5	3	2	1	1	0.5	2	0.5	1	1	0.5	0.5	4	1	0.5	1	0.5	0.5	1	5	1				Q9Z1G4	Atp6v0a1	V-type proton ATPase 116 kDa subunit a isoform 1	14	4	53	31	41	40	31	30
O54774	AP-3 complex subunit delta-1	Ap3d1		2	0.5	0.5	0.5	0.5	0.5	15	22	0.5	7	1	2	11	6	4	10	11	17	7	3	7	4	9	8	9	4	12	5	4	9	17	3				P15920	Atp6v0a2	V-type proton ATPase 116 kDa subunit a isoform 2	2	0.5	9	3	4	6	3	2
Q9JKC8	AP-3 complex subunit mu-1	Ap3m1		0.5	0.5	0.5	0.5	0.5	0.5	1	1	0.5	0.5	0.5	0.5	1	0.5	0.5	1	0.5	0.5	0.5	0.5	0.5	2	0.5	0.5	0.5	0.5	1	0.5	0.5	0.5	1	0.5				Q8CJH3	Plxnb1	Plexin-B1	0.5	0.5	0.5	5	0.5	0.5	0.5	15
Q8R2R9	AP-3 complex subunit mu-2	Ap3m2		0.5	0.5	0.5	0.5	0.5	0.5	1	1	0.5	0.5	0.5	0.5	1	0.5	0.5	1	0.5	0.5	0.5	0.5	1	1	1	1	0.5	0.5	0.5	0.5	0.5	0.5	1	0.5				Q68FD5	Cltc	Clathrin heavy chain 1	0.5	17	0.5	6	18	2	2	12
Q9DCR2	AP-3 complex subunit sigma-1	Ap3s1		0.5	0.5	0.5	0.5	0.5	0.5	0.5	1	0.5	1	0.5	0.5	1	1	1	0.5	0.5	0.5	1	1	1	0.5	0.5	1	0.5	0.5	1	0.5	0.5	0.5	0.5	0.5				Q01705	Notch1	Neurogenic locus notch homolog protein 1	0.5	1	0.5	6	0.5	0.5	0.5	10
P28352	DNA-(apurinic or apyrimidinic site) lyase	Apex1		5	0.5	3	4	0.5	1	3	3	5	1	5	4	0.5	0.5	0.5	2	1	1	1	1	1	0.5	2	0.5	0.5	0.5	2	0.5	2	3	3	4				Q9CPW0	Cntnap2	Contactin-associated protein-like 2	0.5	0.5	0.5	2	0.5	0.5	0.5	10
O35841	Apoptosis inhibitor 5	Api5		#N/A	#N/A	#N/A	#N/A	#N/A	#N/A	0.5	0.5	#N/A	#N/A	#N/A	#N/A	0.5	0.5	0.5	0.5	0.5	0.5	0.5	0.5	0.5	0.5	#N/A	#N/A	0.5	0.5	#N/A	#N/A	#N/A	#N/A	#N/A	#N/A				Q8BYM5	Nlgn3	Neuroligin-3	0.5	12	0.5	15	0.5	0.5	0.5	18
Q06335	Amyloid-like protein 2	Aplp2		0.5	0.5	0.5	0.5	0.5	10	0.5	6	0.5	18	0.5	9	0.5	1	0.5	6	0.5	8	0.5	2	0.5	3	0.5	11	0.5	2	0.5	3	0.5	12	16	9				Q69ZK9	Nlgn2	Neuroligin-2	0.5	3	0.5	11	0.5	0.5	0.5	7
Q00623	Apolipoprotein A-I	Apoa1		1	1	0.5	1	0.5	1	1	1	1	1	0.5	1	0.5	0.5	0.5	1	0.5	0.5	0.5	0.5	0.5	0.5	0.5	1	0.5	1	0.5	1	0.5	1	0.5	1				Q99K10	Nlgn1	Neuroligin-1	0.5	4	0.5	7	0.5	0.5	0.5	5
P08226	Apolipoprotein E	Apoe		0.5	0.5	0.5	0.5	0.5	0.5	0.5	0.5	0.5	0.5	0.5	0.5	1	1	0.5	0.5	1	1	3	5	2	3	1	4	3	4	1	3	0.5	5	1	1				B0F2B4	Nlgn4l	Neuroligin 4-like	0.5	2	0.5	2	0.5	0.5	0.5	2
Q78IK4	MICOS complex subunit Mic27	Apool		#N/A	#N/A	#N/A	#N/A	#N/A	#N/A	0.5	0.5	#N/A	#N/A	#N/A	#N/A	1	0.5	0.5	0.5	0.5	0.5	0.5	0.5	0.5	0.5	#N/A	#N/A	0.5	0.5	#N/A	#N/A	#N/A	#N/A	#N/A	#N/A				Q7TNC4	Luc7l2	Putative RNA-binding protein Luc7-like 2	70	36	126	89	106	97	86	74
P12023	Amyloid-beta A4 protein	App		0.5	0.5	0.5	0.5	0.5	11	0.5	7	0.5	15	0.5	8	0.5	2	0.5	5	0.5	15	0.5	4	0.5	2	0.5	11	0.5	2	0.5	2	0.5	4	4	3				Q9CYI4	Luc7l	Putative RNA-binding protein Luc7-like 1	38	17	60	42	41	35	31	22
P08030	Adenine phosphoribosyltransferase	Aprt		#N/A	#N/A	#N/A	#N/A	#N/A	#N/A	0.5	0.5	#N/A	#N/A	#N/A	#N/A	0.5	0.5	0.5	0.5	0.5	0.5	0.5	1	1	0.5	#N/A	#N/A	0.5	0.5	#N/A	#N/A	#N/A	#N/A	#N/A	#N/A				O70309	Itgb5	Integrin beta-5	0.5	0.5	0.5	3	0.5	0.5	0.5	8
P55088	Aquaporin-4	Aqp4		0.5	0.5	0.5	0.5	0.5	0.5	0.5	0.5	0.5	0.5	0.5	0.5	0.5	1	0.5	0.5	0.5	0.5	0.5	1	0.5	0.5	0.5	0.5	0.5	0.5	0.5	3	0.5	0.5	0.5	0.5				O88343	Slc4a4	Electrogenic sodium bicarbonate cotransporter 1	0.5	0.5	0.5	1	0.5	0.5	0.5	25
Q5XJY5	Coatomer subunit delta	Arcn1		0.5	0.5	0.5	0.5	0.5	0.5	0.5	0.5	0.5	0.5	0.5	0.5	0.5	1	1	0.5	0.5	0.5	0.5	0.5	3	2	0.5	0.5	1	1	2	0.5	0.5	0.5	0.5	0.5				Q5DTL9	Slc4a10	Sodium-driven chloride bicarbonate exchanger	0.5	0.5	0.5	0.5	0.5	0.5	0.5	1
P61205	ADP-ribosylation factor 3	Arf3		1	0.5	0.5	0.5	1	2	4	5	2	2	2	2	11	12	6	7	7	4	8	7	12	8	7	4	12	14	8	6	5	6	3	3				Q5SUF2	Luc7l3	Luc7-like protein 3	30	14	42	25	26	19	20	10
P61750	ADP-ribosylation factor 4	Arf4		1	0.5	0.5	0.5	0.5	1	1	2	1	1	1	1	8	7	3	5	3	3	7	7	11	8	3	4	9	11	5	4	2	3	1	1				Q01853	Vcp	Transitional endoplasmic reticulum ATPase	1	33	1	14	1	1	0.5	2
P84084	ADP-ribosylation factor 5	Arf5		1	0.5	0.5	0.5	0.5	1	3	4	1	1	1	1	10	9	4	5	5	4	9	8	14	7	7	3	13	15	8	6	2	4	2	2				Q9CXG3	Ppil4	Peptidyl-prolyl cis-trans isomerase-like 4	24	16	34	26	22	24	19	14
P62331	ADP-ribosylation factor 6	Arf6		#N/A	#N/A	#N/A	#N/A	#N/A	#N/A	0.5	0.5	#N/A	#N/A	#N/A	#N/A	0.5	0.5	0.5	0.5	0.5	0.5	1	0.5	0.5	2	#N/A	#N/A	0.5	0.5	#N/A	#N/A	#N/A	#N/A	#N/A	#N/A				P15116	Cdh2	Cadherin-2	0.5	18	0.5	25	0.5	0.5	0.5	28
Q3UL36	Arginine and glutamate-rich protein 1	Arglu1		0.5	0.5	0.5	0.5	0.5	0.5	2	0.5	2	0.5	0.5	0.5	4	3	2	1	1	0.5	4	2	3	4	0.5	0.5	2	0.5	3	0.5	0.5	0.5	1	0.5				P39038	Cdh4	Cadherin-4	0.5	1	0.5	4	0.5	0.5	0.5	9
Q80YF9	Rho GTPase-activating protein 33	Arhgap33		#N/A	#N/A	#N/A	#N/A	#N/A	#N/A	0.5	1	#N/A	#N/A	#N/A	#N/A	0.5	0.5	0.5	0.5	1	0.5	0.5	0.5	0.5	0.5	#N/A	#N/A	0.5	0.5	#N/A	#N/A	#N/A	#N/A	#N/A	#N/A				P63017	Hspa8	Heat shock cognate 71 kDa protein	5	15	9	18	17	15	15	21
P61211	ADP-ribosylation factor-like protein 1	Arl1		#N/A	#N/A	#N/A	#N/A	#N/A	#N/A	0.5	0.5	#N/A	#N/A	#N/A	#N/A	0.5	0.5	0.5	0.5	0.5	0.5	0.5	0.5	0.5	1	#N/A	#N/A	1	1	#N/A	#N/A	#N/A	#N/A	#N/A	#N/A				P20029	Hspa5	78 kDa glucose-regulated protein	1	8	1	4	6	4	4	7
Q9JM93	ADP-ribosylation factor-like protein 6-interacting protein 4	Arl6ip4		0.5	0.5	0.5	0.5	1	1	0.5	0.5	0.5	1	0.5	0.5	2	2	1	1	0.5	0.5	2	2	1	0.5	0.5	0.5	0.5	2	5	4	0.5	0.5	0.5	0.5				P17879	Hspa1b	Heat shock 70 kDa protein 1B	1	2	1	2	3	2	2	3
Q8VEH3	ADP-ribosylation factor-like protein 8A	Arl8a		#N/A	#N/A	#N/A	#N/A	#N/A	#N/A	0.5	1	#N/A	#N/A	#N/A	#N/A	3	3	3	4	0.5	1	0.5	2	1	2	#N/A	#N/A	3	2	#N/A	#N/A	#N/A	#N/A	#N/A	#N/A				Q61696	Hspa1a	Heat shock 70 kDa protein 1A	1	2	1	2	3	2	2	3
Q9CQW2	ADP-ribosylation factor-like protein 8B	Arl8b		0.5	0.5	0.5	0.5	0.5	0.5	0.5	1	0.5	2	0.5	0.5	4	2	3	4	1	1	0.5	3	2	3	1	3	4	3	3	1	1	1	2	0.5				P23819	Gria2	Glutamate receptor 2	0.5	0.5	0.5	11	0.5	0.5	0.5	14
Q9R0Q6	Actin-related protein 2/3 complex subunit 1A	Arpc1a		#N/A	#N/A	#N/A	#N/A	#N/A	#N/A	0.5	0.5	#N/A	#N/A	#N/A	#N/A	0.5	2	0.5	0.5	0.5	0.5	0.5	1	0.5	0.5	#N/A	#N/A	0.5	0.5	#N/A	#N/A	#N/A	#N/A	#N/A	#N/A				P23818	Gria1	Glutamate receptor 1	0.5	0.5	0.5	5	0.5	0.5	0.5	8
Q9JM76	Actin-related protein 2/3 complex subunit 3	Arpc3		0.5	0.5	0.5	0.5	0.5	0.5	0.5	0.5	0.5	0.5	0.5	0.5	1	2	0.5	0.5	0.5	0.5	0.5	1	0.5	0.5	0.5	0.5	0.5	0.5	0.5	0.5	0.5	1	0.5	0.5				Q9Z2W8	Gria4	Glutamate receptor 4	0.5	0.5	0.5	2	0.5	0.5	0.5	2
P59999	Actin-related protein 2/3 complex subunit 4	Arpc4		0.5	0.5	0.5	0.5	0.5	0.5	0.5	0.5	0.5	0.5	0.5	0.5	1	3	0.5	0.5	0.5	0.5	0.5	0.5	0.5	0.5	0.5	0.5	0.5	0.5	1	0.5	0.5	0.5	0.5	0.5				Q9Z2W9	Gria3	Glutamate receptor 3	0.5	0.5	0.5	2	0.5	0.5	0.5	2
Q9CPW4	Actin-related protein 2/3 complex subunit 5	Arpc5		#N/A	#N/A	#N/A	#N/A	#N/A	#N/A	0.5	0.5	#N/A	#N/A	#N/A	#N/A	0.5	0.5	0.5	0.5	0.5	0.5	0.5	1	0.5	0.5	#N/A	#N/A	0.5	0.5	#N/A	#N/A	#N/A	#N/A	#N/A	#N/A				P97333	Nrp1	Neuropilin-1	0.5	13	0.5	21	0.5	0.5	0.5	31
P98203	Armadillo repeat protein deleted in velo-cardio-facial syndrome homolog	Arvcf		#N/A	#N/A	#N/A	#N/A	#N/A	#N/A	0.5	0.5	#N/A	#N/A	#N/A	#N/A	1	0.5	0.5	1	0.5	0.5	0.5	0.5	0.5	1	#N/A	#N/A	0.5	0.5	#N/A	#N/A	#N/A	#N/A	#N/A	#N/A				Q6DIB5	Megf10	Multiple epidermal growth factor-like domains protein 10	0.5	0.5	0.5	0.5	0.5	0.5	0.5	3
C0HK79	Adipocyte-related X-chromosome expressed sequence 1	Arxes1		#N/A	#N/A	#N/A	#N/A	#N/A	#N/A	0.5	0.5	#N/A	#N/A	#N/A	#N/A	0.5	1	0.5	0.5	1	1	0.5	0.5	1	1	#N/A	#N/A	0.5	0.5	#N/A	#N/A	#N/A	#N/A	#N/A	#N/A				P09055	Itgb1	Integrin beta-1	0.5	10	0.5	15	1	1	0.5	15
Q6NXK8	Acid-sensing ion channel 1	Asic1		#N/A	#N/A	#N/A	#N/A	#N/A	#N/A	0.5	0.5	#N/A	#N/A	#N/A	#N/A	0.5	0.5	0.5	0.5	0.5	0.5	0.5	0.5	0.5	0.5	#N/A	#N/A	0.5	0.5	#N/A	#N/A	#N/A	#N/A	#N/A	#N/A				Q9R1B9	Slit2	Slit homolog 2 protein	0.5	12	0.5	16	0.5	0.5	0.5	6
Q91YI0	Argininosuccinate lyase	Asl		0.5	0.5	0.5	0.5	0.5	1	0.5	5	0.5	0.5	0.5	0.5	0.5	0.5	0.5	3	0.5	3	0.5	0.5	0.5	0.5	0.5	0.5	0.5	0.5	0.5	0.5	0.5	0.5	2	1				Q80TR4	Slit1	Slit homolog 1 protein	0.5	17	0.5	13	0.5	0.5	0.5	2
Q61137	Astrotactin-1	Astn1		0.5	0.5	0.5	0.5	0.5	5	0.5	25	0.5	26	0.5	14	0.5	23	0.5	21	0.5	31	0.5	20	0.5	24	0.5	36	0.5	24	0.5	33	0.5	21	29	10				P51655	Gpc4	Glypican-4	0.5	8	0.5	13	1	2	0.5	21
Q80Z10	Astrotactin-2	Astn2		0.5	0.5	0.5	0.5	0.5	0.5	0.5	1	0.5	1	0.5	0.5	0.5	2	0.5	3	0.5	2	0.5	1	0.5	6	0.5	1	0.5	1	0.5	3	0.5	0.5	0.5	0.5				Q9R087	Gpc6	Glypican-6	0.5	1	0.5	5	0.5	1	0.5	5
P59598	Putative Polycomb group protein ASXL1	Asxl1		#N/A	#N/A	#N/A	#N/A	#N/A	#N/A	0.5	0.5	#N/A	#N/A	#N/A	#N/A	0.5	0.5	0.5	0.5	0.5	1	0.5	0.5	0.5	0.5	#N/A	#N/A	0.5	0.5	#N/A	#N/A	#N/A	#N/A	#N/A	#N/A				Q6P4T2	Snrnp200	U5 small nuclear ribonucleoprotein 200 kDa helicase	0.5	30	0.5	10	0.5	0.5	0.5	1
Q9D5T0	ATPase family AAA domain-containing protein 1	Atad1		#N/A	#N/A	#N/A	#N/A	#N/A	#N/A	0.5	0.5	#N/A	#N/A	#N/A	#N/A	0.5	0.5	0.5	0.5	0.5	1	0.5	0.5	0.5	0.5	#N/A	#N/A	0.5	0.5	#N/A	#N/A	#N/A	#N/A	#N/A	#N/A				Q8CI94	Pygb	Glycogen phosphorylase, brain form	0.5	3	1	1	9	2	2	2
Q925I1	ATPase family AAA domain-containing protein 3	Atad3		0.5	0.5	0.5	0.5	0.5	0.5	0.5	0.5	0.5	0.5	0.5	0.5	3	1	2	1	0.5	0.5	4	0.5	6	0.5	6	1	2	0.5	3	0.5	1	1	0.5	0.5				Q9ET01	Pygl	Glycogen phosphorylase, liver form	1	28	2	8	1	0.5	0.5	0.5
Q8K341	Alpha-tubulin N-acetyltransferase 1	Atat1		#N/A	#N/A	#N/A	#N/A	#N/A	#N/A	0.5	0.5	#N/A	#N/A	#N/A	#N/A	2	0.5	0.5	0.5	0.5	1	0.5	1	0.5	1	#N/A	#N/A	0.5	1	#N/A	#N/A	#N/A	#N/A	#N/A	#N/A				Q9WUB3	Pygm	Glycogen phosphorylase, muscle form	0.5	2	0.5	1	3	0.5	0.5	0.5
Q8BH66	Atlastin-1	Atl1		0.5	0.5	0.5	0.5	0.5	0.5	0.5	0.5	0.5	0.5	0.5	0.5	0.5	0.5	0.5	0.5	0.5	0.5	0.5	0.5	1	0.5	0.5	1	0.5	0.5	1	0.5	0.5	0.5	0.5	0.5				Q6NV83	U2surp	U2 snRNP-associated SURP motif-containing protein	17	10	30	21	16	15	16	9
Q91YH5	Atlastin-3	Atl3		#N/A	#N/A	#N/A	#N/A	#N/A	#N/A	0.5	0.5	#N/A	#N/A	#N/A	#N/A	1	0.5	0.5	0.5	0.5	0.5	0.5	0.5	0.5	0.5	#N/A	#N/A	0.5	0.5	#N/A	#N/A	#N/A	#N/A	#N/A	#N/A				Q6ZQ38	Cand1	Cullin-associated NEDD8-dissociated protein 1	1	27	1	9	2	1	2	6
Q8VDN2	Sodium/potassium-transporting ATPase subunit alpha-1	Atp1a1		0.5	14	0.5	13	0.5	19	0.5	25	0.5	39	0.5	25	3	32	1	29	3	36	3	44	1	41	9	57	2	47	11	72	12	64	43	26				B1AZI6	Thoc2	THO complex subunit 2	26	10	27	16	5	10	6	4
Q6PIE5	Sodium/potassium-transporting ATPase subunit alpha-2	Atp1a2		0.5	9	0.5	9	0.5	13	0.5	26	0.5	24	0.5	18	5	58	1	50	4	49	4	48	3	44	8	47	2	49	11	77	12	67	41	26				P97427	Crmp1	Dihydropyrimidinase-related protein 1	3	5	3	4	15	5	12	17
Q6PIC6	Sodium/potassium-transporting ATPase subunit alpha-3	Atp1a3		0.5	11	0.5	12	0.5	23	0.5	39	0.5	53	0.5	35	7	50	1	43	5	60	6	67	3	48	12	79	3	61	13	95	18	99	66	42				O08553	Dpysl2	Dihydropyrimidinase-related protein 2	4	13	8	12	15	10	14	19
Q9WV27	Sodium/potassium-transporting ATPase subunit alpha-4	Atp1a4		#N/A	#N/A	#N/A	#N/A	#N/A	#N/A	0.5	9	#N/A	#N/A	#N/A	#N/A	2	10	0.5	9	1	12	2	13	2	18	#N/A	#N/A	0.5	19	#N/A	#N/A	#N/A	#N/A	#N/A	#N/A				Q62188	Dpysl3	Dihydropyrimidinase-related protein 3	3	1	3	3	15	2	11	12
P14094	Sodium/potassium-transporting ATPase subunit beta-1	Atp1b1		0.5	2	0.5	2	0.5	6	0.5	7	0.5	10	0.5	6	1	5	0.5	6	0.5	6	2	8	2	8	3	10	3	7	2	17	3	11	8	5				P0C192	Lrrc4b	Leucine-rich repeat-containing protein 4B	0.5	9	0.5	19	0.5	0.5	0.5	20
P14231	Sodium/potassium-transporting ATPase subunit beta-2	Atp1b2		0.5	0.5	0.5	0.5	0.5	1	0.5	0.5	0.5	2	0.5	0.5	0.5	5	0.5	5	0.5	4	0.5	5	0.5	4	0.5	3	0.5	4	0.5	7	0.5	3	2	2				Q8C031	Lrrc4c	Leucine-rich repeat-containing protein 4C	0.5	1	0.5	7	0.5	0.5	0.5	6
P97370	Sodium/potassium-transporting ATPase subunit beta-3	Atp1b3		0.5	0.5	0.5	0.5	0.5	0.5	0.5	0.5	0.5	0.5	0.5	0.5	0.5	1	0.5	1	0.5	2	0.5	1	0.5	1	0.5	1	0.5	1	0.5	2	0.5	0.5	0.5	0.5				Q99PH1	Lrrc4	Leucine-rich repeat-containing protein 4	0.5	0.5	0.5	3	0.5	0.5	0.5	3
O55143	Sarcoplasmic/endoplasmic reticulum calcium ATPase 2	Atp2a2		0.5	0.5	0.5	0.5	0.5	0.5	0.5	0.5	0.5	0.5	0.5	0.5	4	0.5	1	1	0.5	0.5	1	4	2	2	0.5	0.5	2	1	5	0.5	0.5	0.5	0.5	0.5				P28660	Nckap1	Nck-associated protein 1	0.5	4	0.5	3	2	1	1	18
G5E829	Plasma membrane calcium-transporting ATPase 1	Atp2b1		0.5	0.5	0.5	0.5	0.5	0.5	0.5	0.5	0.5	1	0.5	1	1	1	0.5	0.5	0.5	3	1	5	0.5	1	1	10	6	1	0.5	4	0.5	14	4	0.5				Q68FD9	Kiaa1549	UPF0606 protein KIAA1549	0.5	6	0.5	13	0.5	0.5	0.5	16
Q03265	ATP synthase subunit alpha, mitochondrial	Atp5a1		11	7	10	14	11	11	17	13	20	13	18	15	30	17	23	18	33	19	42	24	37	22	45	22	42	25	42	31	46	39	17	21				A2ASQ1	Agrn	Agrin	0.5	5	0.5	13	0.5	0.5	0.5	5
P56480	ATP synthase subunit beta, mitochondrial	Atp5b		1	0.5	2	0.5	0.5	0.5	3	2	2	0.5	9	4	14	12	7	8	9	7	12	12	14	11	17	10	11	8	16	13	25	18	7	6				P18052	Ptpra	Receptor-type tyrosine-protein phosphatase alpha	0.5	5	0.5	2	0.5	0.5	0.5	12
Q91VR2	ATP synthase subunit gamma, mitochondrial	Atp5c1		1	0.5	1	2	0.5	0.5	2	2	6	1	5	4	7	4	4	4	6	4	7	5	9	13	10	4	10	8	10	5	11	7	3	3				Q7TSK3	Pcdh8	Protocadherin-8	0.5	3	2	18	5	5	4	22
P56382	ATP synthase subunit epsilon, mitochondrial	Atp5e		0.5	0.5	0.5	0.5	0.5	0.5	0.5	0.5	0.5	0.5	0.5	0.5	0.5	0.5	1	0.5	0.5	0.5	0.5	0.5	0.5	0.5	1	1	3	2	1	0.5	1	0.5	0.5	0.5				Q5SQX6	Cyfip2	Cytoplasmic FMR1-interacting protein 2	0.5	2	0.5	5	2	2	0.5	14
Q9CQQ7	ATP synthase F(0) complex subunit B1, mitochondrial	Atp5f1		0.5	0.5	0.5	0.5	0.5	0.5	0.5	0.5	0.5	0.5	0.5	0.5	0.5	0.5	0.5	0.5	0.5	0.5	0.5	0.5	0.5	0.5	1	0.5	0.5	0.5	2	1	0.5	1	0.5	0.5				Q7TMB8	Cyfip1	Cytoplasmic FMR1-interacting protein 1	0.5	2	0.5	4	1	1	0.5	7
P56135	ATP synthase subunit f, mitochondrial	Atp5j2		0.5	0.5	0.5	0.5	0.5	0.5	0.5	0.5	0.5	0.5	0.5	0.5	1	1	0.5	0.5	0.5	0.5	0.5	0.5	1	0.5	0.5	0.5	1	1	1	0.5	1	1	0.5	0.5				Q99P47	Cntnap4	Contactin-associated protein-like 4	0.5	3	0.5	22	0.5	0.5	0.5	17
Q9DB20	ATP synthase subunit O, mitochondrial	Atp5o		0.5	0.5	0.5	0.5	0.5	0.5	0.5	0.5	0.5	0.5	0.5	0.5	0.5	0.5	0.5	0.5	0.5	0.5	1	0.5	0.5	0.5	1	0.5	0.5	0.5	1	0.5	2	1	0.5	0.5				Q0V8T9	Cntnap5a	Contactin-associated protein like 5-1	0.5	0.5	0.5	1	0.5	0.5	0.5	0.5
Q9R1Q9	V-type proton ATPase subunit S1	Atp6ap1		0.5	1	0.5	1	2	1	4	3	2	1	0.5	2	4	0.5	1	0.5	0.5	0.5	0.5	1	0.5	0.5	2	2	0.5	0.5	2	1	3	3	2	2				Q0V8T8	Cntnap5b	Contactin-associated protein like 5-2	0.5	0.5	0.5	1	0.5	0.5	0.5	0.5
Q9CYN9	Renin receptor	Atp6ap2		1	0.5	0.5	1	1	1	4	3	1	1	1	1	2	2	2	2	2	2	2	2	2	1	2	2	2	1	1	1	1	1	1	1				Q8BK67	Rcc2	Protein RCC2	29	21	35	23	10	12	13	12
Q9Z1G4	V-type proton ATPase 116 kDa subunit a isoform 1	Atp6v0a1		9	12	2	7	23	18	53	31	23	13	19	14	41	30	40	31	31	29	42	28	30	24	36	43	39	28	29	22	30	28	23	22				P10126	Eef1a1	Elongation factor 1-alpha 1	15	15	20	20	11	13	11	17
P15920	V-type proton ATPase 116 kDa subunit a isoform 2	Atp6v0a2		#N/A	#N/A	#N/A	#N/A	#N/A	#N/A	9	3	#N/A	#N/A	#N/A	#N/A	4	2	6	2	3	2	2	2	3	3	#N/A	#N/A	3	1	#N/A	#N/A	#N/A	#N/A	#N/A	#N/A				P62631	Eef1a2	Elongation factor 1-alpha 2	5	6	11	10	3	5	5	5
P63082	V-type proton ATPase 16 kDa proteolipid subunit	Atp6v0c		0.5	0.5	0.5	0.5	0.5	0.5	1	1	0.5	0.5	0.5	0.5	1	1	1	0.5	1	0.5	1	1	0.5	1	1	1	0.5	0.5	1	1	1	1	2	0.5				Q64511	Top2b	DNA topoisomerase 2-beta	12	15	6	6	2	0.5	2	4
P51863	V-type proton ATPase subunit d 1	Atp6v0d1		2	1	0.5	1	7	4	10	9	7	3	2	1	25	12	19	6	18	5	12	11	9	9	12	12	8	6	10	8	14	12	4	6				Q03265	Atp5a1	ATP synthase subunit alpha, mitochondrial	8	6	17	13	30	23	33	17
P50516	V-type proton ATPase catalytic subunit A	Atp6v1a		0.5	0.5	0.5	0.5	0.5	0.5	2	1	0.5	0.5	0.5	0.5	4	3	1	1	0.5	0.5	4	2	3	2	10	6	3	1	5	4	3	4	2	0.5				Q6PDM2	Srsf1	Serine/arginine-rich splicing factor 1	62	42	73	63	45	54	55	53
P62814	V-type proton ATPase subunit B, brain isoform	Atp6v1b2		0.5	0.5	0.5	0.5	0.5	0.5	1	0.5	0.5	0.5	0.5	0.5	4	3	0.5	0.5	2	1	4	3	2	0.5	6	1	1	1	3	1	2	0.5	0.5	0.5				Q62167	Ddx3x	ATP-dependent RNA helicase DDX3X	5	6	8	5	10	9	16	7
Q9Z1G3	V-type proton ATPase subunit C 1	Atp6v1c1		0.5	0.5	0.5	0.5	0.5	0.5	1	1	0.5	0.5	0.5	0.5	1	1	0.5	0.5	0.5	0.5	0.5	1	1	0.5	1	0.5	0.5	0.5	0.5	0.5	2	2	0.5	0.5				Q61656	Ddx5	Probable ATP-dependent RNA helicase DDX5	7	5	7	6	5	4	5	5
P57746	V-type proton ATPase subunit D	Atp6v1d		0.5	0.5	0.5	0.5	0.5	0.5	0.5	0.5	0.5	0.5	0.5	0.5	0.5	1	0.5	0.5	0.5	0.5	0.5	1	0.5	0.5	0.5	0.5	0.5	0.5	0.5	1	0.5	0.5	0.5	0.5				Q501J6	Ddx17	Probable ATP-dependent RNA helicase DDX17	6	2	6	5	6	2	5	5
Q9D1K2	V-type proton ATPase subunit F	Atp6v1f		#N/A	#N/A	#N/A	#N/A	#N/A	#N/A	0.5	0.5	#N/A	#N/A	#N/A	#N/A	1	0.5	0.5	0.5	0.5	0.5	0.5	0.5	0.5	0.5	#N/A	#N/A	0.5	0.5	#N/A	#N/A	#N/A	#N/A	#N/A	#N/A				O35136	Ncam2	Neural cell adhesion molecule 2	0.5	3	0.5	21	0.5	0.5	0.5	17
Q9CR51	V-type proton ATPase subunit G 1	Atp6v1g1		0.5	0.5	0.5	0.5	0.5	0.5	0.5	0.5	0.5	0.5	0.5	0.5	1	0.5	0.5	0.5	0.5	0.5	1	0.5	0.5	0.5	0.5	0.5	0.5	0.5	0.5	0.5	1	0.5	0.5	0.5				P38647	Hspa9	Stress-70 protein, mitochondrial	0.5	0.5	5	3	32	13	5	15
Q8BVE3	V-type proton ATPase subunit H	Atp6v1h		0.5	0.5	0.5	0.5	0.5	0.5	0.5	1	0.5	0.5	0.5	0.5	1	3	0.5	0.5	3	3	2	3	6	2	4	1	6	2	4	0.5	4	3	0.5	0.5				Q8R366	Igsf8	Immunoglobulin superfamily member 8	0.5	18	1	18	0.5	0.5	0.5	26
O70228	Probable phospholipid-transporting ATPase IIA	Atp9a		0.5	0.5	0.5	0.5	0.5	0.5	0.5	0.5	0.5	0.5	0.5	0.5	0.5	0.5	0.5	0.5	0.5	1	0.5	0.5	0.5	0.5	0.5	1	0.5	1	0.5	0.5	0.5	2	0.5	0.5				Q61147	Cp	Ceruloplasmin	0.5	4	0.5	3	0.5	0.5	0.5	6
Q91YY4	ATP synthase mitochondrial F1 complex assembly factor 2	Atpaf2		0.5	0.5	0.5	0.5	0.5	0.5	0.5	0.5	0.5	0.5	0.5	0.5	0.5	0.5	0.5	0.5	1	0.5	0.5	0.5	0.5	0.5	2	0.5	0.5	0.5	1	1	2	0.5	0.5	0.5				Q64449	Mrc2	C-type mannose receptor 2	0.5	0.5	0.5	0.5	0.5	0.5	0.5	15
Q9WU60	Attractin	Atrn		0.5	0.5	0.5	0.5	0.5	1	0.5	0.5	0.5	3	0.5	0.5	0.5	0.5	0.5	0.5	0.5	1	0.5	0.5	0.5	2	0.5	3	0.5	0.5	0.5	2	0.5	3	2	0.5				O35375	Nrp2	Neuropilin-2	0.5	12	0.5	12	0.5	0.5	0.5	26
Q6A051	Attractin-like protein 1	Atrnl1		0.5	0.5	0.5	0.5	0.5	1	0.5	1	0.5	3	0.5	1	0.5	3	0.5	1	0.5	3	0.5	4	0.5	0.5	0.5	4	0.5	2	0.5	1	0.5	2	1	0.5				Q9D883	U2af1	Splicing factor U2AF 35 kDa subunit	31	19	34	31	15	12	16	14
Q9DCJ7	Aurora kinase A-interacting protein	Aurkaip1		0.5	0.5	0.5	0.5	0.5	0.5	0.5	0.5	0.5	0.5	0.5	0.5	1	0.5	1	0.5	1	0.5	0.5	0.5	0.5	0.5	0.5	0.5	0.5	0.5	0.5	1	0.5	1	0.5	0.5				Q60751	Igf1r	Insulin-like growth factor 1 receptor	0.5	6	0.5	6	0.5	0.5	0.5	5
Q00993	Tyrosine-protein kinase receptor UFO	Axl		#N/A	#N/A	#N/A	#N/A	#N/A	#N/A	0.5	0.5	#N/A	#N/A	#N/A	#N/A	0.5	0.5	0.5	1	0.5	0.5	0.5	0.5	0.5	0.5	#N/A	#N/A	0.5	0.5	#N/A	#N/A	#N/A	#N/A	#N/A	#N/A				P15208	Insr	Insulin receptor	0.5	4	0.5	2	0.5	0.5	0.5	0.5
Q8K3W0	BRISC and BRCA1-A complex member 2	Babam2		#N/A	#N/A	#N/A	#N/A	#N/A	#N/A	0.5	0.5	#N/A	#N/A	#N/A	#N/A	0.5	0.5	0.5	0.5	0.5	0.5	0.5	0.5	1	0.5	#N/A	#N/A	0.5	0.5	#N/A	#N/A	#N/A	#N/A	#N/A	#N/A				Q9WTL4	Insrr	Insulin receptor-related protein	0.5	1	0.5	1	0.5	0.5	0.5	0.5
Q91YN9	BAG family molecular chaperone regulator 2	Bag2		#N/A	#N/A	#N/A	#N/A	#N/A	#N/A	0.5	0.5	#N/A	#N/A	#N/A	#N/A	0.5	0.5	0.5	0.5	0.5	0.5	0.5	0.5	1	0.5	#N/A	#N/A	0.5	0.5	#N/A	#N/A	#N/A	#N/A	#N/A	#N/A				P58252	Eef2	Elongation factor 2	2	8	5	9	5	5	5	7
Q91XV3	Brain acid soluble protein 1	Basp1		0.5	0.5	0.5	0.5	0.5	0.5	0.5	0.5	0.5	0.5	0.5	0.5	3	3	0.5	0.5	0.5	0.5	2	0.5	0.5	0.5	1	0.5	0.5	0.5	1	0.5	0.5	1	0.5	0.5				Q8BH59	Slc25a12	Calcium-binding mitochondrial carrier protein Aralar1	0.5	0.5	0.5	0.5	8	2	6	8
Q91YE5	Bromodomain adjacent to zinc finger domain protein 2A	Baz2a		#N/A	#N/A	#N/A	#N/A	#N/A	#N/A	0.5	0.5	#N/A	#N/A	#N/A	#N/A	0.5	0.5	0.5	0.5	1	0.5	0.5	0.5	0.5	0.5	#N/A	#N/A	0.5	0.5	#N/A	#N/A	#N/A	#N/A	#N/A	#N/A				P11983	Tcp1	T-complex protein 1 subunit alpha	1	8	5	7	10	5	8	9
Q61361	Brevican core protein	Bcan		0.5	0.5	0.5	0.5	0.5	0.5	0.5	3	0.5	0.5	0.5	0.5	0.5	6	0.5	4	0.5	6	0.5	15	0.5	6	0.5	2	0.5	15	0.5	18	0.5	9	2	0.5				Q9D1T0	Lingo1	Leucine-rich repeat and immunoglobulin-like domain-containing nogo receptor-interacting protein 1	0.5	5	0.5	13	0.5	0.5	0.5	18
Q61335	B-cell receptor-associated protein 31	Bcap31		#N/A	#N/A	#N/A	#N/A	#N/A	#N/A	0.5	0.5	#N/A	#N/A	#N/A	#N/A	0.5	0.5	0.5	0.5	0.5	0.5	1	0.5	0.5	0.5	#N/A	#N/A	0.5	0.5	#N/A	#N/A	#N/A	#N/A	#N/A	#N/A				Q3URE9	Lingo2	Leucine-rich repeat and immunoglobulin-like domain-containing nogo receptor-interacting protein 2	0.5	1	0.5	2	0.5	0.5	0.5	2
Q6P3A8	2-oxoisovalerate dehydrogenase subunit beta, mitochondrial	Bckdhb		#N/A	#N/A	#N/A	#N/A	#N/A	#N/A	0.5	0.5	#N/A	#N/A	#N/A	#N/A	0.5	1	0.5	0.5	0.5	0.5	1	0.5	0.5	0.5	#N/A	#N/A	0.5	0.5	#N/A	#N/A	#N/A	#N/A	#N/A	#N/A				Q61686	Cbx5	Chromobox protein homolog 5	24	18	32	25	14	15	19	15
Q8K019	Bcl-2-associated transcription factor 1	Bclaf1		0.5	0.5	0.5	0.5	1	0.5	3	2	0.5	0.5	0.5	0.5	1	0.5	1	0.5	0.5	0.5	0.5	0.5	0.5	0.5	0.5	0.5	0.5	0.5	0.5	0.5	0.5	0.5	0.5	0.5				P23198	Cbx3	Chromobox protein homolog 3	7	4	8	10	2	2	7	0.5
Q99NF1	Beta,beta-carotene 9',10'-oxygenase	Bco2		#N/A	#N/A	#N/A	#N/A	#N/A	#N/A	0.5	0.5	#N/A	#N/A	#N/A	#N/A	2	1	0.5	0.5	0.5	0.5	1	0.5	1	0.5	#N/A	#N/A	0.5	0.5	#N/A	#N/A	#N/A	#N/A	#N/A	#N/A				P97792	Cxadr	Coxsackievirus and adenovirus receptor homolog	0.5	16	0.5	30	0.5	1	0.5	31
Q80XN0	D-beta-hydroxybutyrate dehydrogenase, mitochondrial	Bdh1		0.5	0.5	0.5	0.5	0.5	0.5	0.5	0.5	0.5	0.5	0.5	0.5	5	3	0.5	2	2	1	1	1	2	1	3	2	1	1	3	0.5	2	3	1	0.5				P51881	Slc25a5	ADP/ATP translocase 2	0.5	2	11	7	29	13	19	14
P28653	Biglycan	Bgn		0.5	0.5	0.5	0.5	0.5	0.5	0.5	11	0.5	0.5	0.5	0.5	0.5	8	3	17	0.5	0.5	0.5	3	1	10	0.5	0.5	0.5	10	0.5	1	0.5	4	1	0.5				P48962	Slc25a4	ADP/ATP translocase 1	2	4	13	9	30	16	20	15
O35490	Betaine--homocysteine S-methyltransferase 1	Bhmt		#N/A	#N/A	#N/A	#N/A	#N/A	#N/A	0.5	5	#N/A	#N/A	#N/A	#N/A	0.5	0.5	0.5	2	0.5	2	0.5	0.5	0.5	0.5	#N/A	#N/A	0.5	0.5	#N/A	#N/A	#N/A	#N/A	#N/A	#N/A				Q9WVB4	Slit3	Slit homolog 3 protein	0.5	10	0.5	11	0.5	0.5	0.5	1
O88738	Baculoviral IAP repeat-containing protein 6	Birc6		#N/A	#N/A	#N/A	#N/A	#N/A	#N/A	0.5	2	#N/A	#N/A	#N/A	#N/A	0.5	0.5	0.5	0.5	0.5	0.5	0.5	0.5	0.5	0.5	#N/A	#N/A	0.5	0.5	#N/A	#N/A	#N/A	#N/A	#N/A	#N/A				Q8K194	Snrnp27	U4/U6.U5 small nuclear ribonucleoprotein 27 kDa protein	11	6	14	13	12	10	8	5
Q9CY64	Biliverdin reductase A	Blvra		0.5	0.5	0.5	0.5	0.5	0.5	0.5	0.5	0.5	0.5	0.5	0.5	0.5	0.5	0.5	0.5	0.5	0.5	0.5	0.5	1	0.5	1	0.5	1	0.5	2	0.5	0.5	1	0.5	0.5				Q99PV0	Prpf8	Pre-mRNA-processing-splicing factor 8	0.5	19	0.5	11	1	0.5	0.5	1
Q8CJ69	BMP-binding endothelial regulator protein	Bmper		#N/A	#N/A	#N/A	#N/A	#N/A	#N/A	0.5	0.5	#N/A	#N/A	#N/A	#N/A	0.5	0.5	0.5	0.5	0.5	0.5	0.5	1	0.5	0.5	#N/A	#N/A	0.5	0.5	#N/A	#N/A	#N/A	#N/A	#N/A	#N/A				Q61879	Myh10	Myosin-10	0.5	11	0.5	2	12	8	0.5	6
P36895	Bone morphogenetic protein receptor type-1A	Bmpr1a		0.5	0.5	0.5	0.5	0.5	0.5	0.5	0.5	0.5	1	0.5	0.5	0.5	1	0.5	1	0.5	1	0.5	0.5	0.5	0.5	0.5	0.5	0.5	0.5	0.5	1	0.5	0.5	0.5	0.5				Q8VDD5	Myh9	Myosin-9	0.5	7	1	2	5	4	0.5	2
O35607	Bone morphogenetic protein receptor type-2	Bmpr2		0.5	0.5	0.5	0.5	0.5	0.5	0.5	2	0.5	1	0.5	0.5	0.5	1	0.5	3	0.5	2	0.5	0.5	0.5	3	0.5	5	0.5	0.5	0.5	4	0.5	2	1	0.5				O08638	Myh11	Myosin-11	0.5	2	0.5	0.5	2	0.5	0.5	0.5
Q8K2F0	Bromodomain-containing protein 3	Brd3		#N/A	#N/A	#N/A	#N/A	#N/A	#N/A	0.5	0.5	#N/A	#N/A	#N/A	#N/A	0.5	0.5	0.5	0.5	0.5	0.5	0.5	0.5	0.5	0.5	#N/A	#N/A	0.5	0.5	#N/A	#N/A	#N/A	#N/A	#N/A	#N/A				Q8BKC5	Ipo5	Importin-5	0.5	20	0.5	4	0.5	1	0.5	1
Q3UQU0	Bromodomain-containing protein 9	Brd9		0.5	0.5	0.5	0.5	0.5	0.5	4	3	0.5	0.5	0.5	1	3	1	1	1	1	1	1	1	2	0.5	0.5	0.5	2	1	0.5	0.5	0.5	0.5	0.5	0.5				Q62059	Vcan	Versican core protein	0.5	10	0.5	10	0.5	0.5	0.5	12
Q920P3	BMP/retinoic acid-inducible neural-specific protein 1	Brinp1		0.5	0.5	0.5	0.5	0.5	0.5	0.5	9	0.5	4	0.5	1	0.5	5	0.5	6	0.5	8	0.5	3	0.5	6	0.5	12	0.5	9	0.5	11	0.5	6	7	2				Q64332	Syn2	Synapsin-2	0.5	0.5	0.5	0.5	6	1	4	4
Q6DFY8	BMP/retinoic acid-inducible neural-specific protein 2	Brinp2		0.5	0.5	0.5	0.5	0.5	1	0.5	5	0.5	3	0.5	1	0.5	0.5	0.5	0.5	0.5	11	0.5	2	0.5	4	0.5	12	0.5	7	0.5	9	0.5	6	7	3				O88935	Syn1	Synapsin-1	0.5	0.5	0.5	0.5	4	1	3	2
Q499E0	BMP/retinoic acid-inducible neural-specific protein 3	Brinp3		0.5	0.5	0.5	0.5	0.5	0.5	0.5	1	0.5	0.5	0.5	0.5	0.5	1	0.5	2	0.5	0.5	0.5	1	0.5	4	0.5	2	0.5	2	0.5	1	0.5	1	1	0.5				Q69ZU6	Thsd7a	Thrombospondin type-1 domain-containing protein 7A	0.5	0.5	0.5	3	0.5	0.5	0.5	7
Q9DCA5	Ribosome biogenesis protein BRX1 homolog	Brix1		#N/A	#N/A	#N/A	#N/A	#N/A	#N/A	1	1	#N/A	#N/A	#N/A	#N/A	0.5	1	1	0.5	0.5	0.5	0.5	0.5	0.5	0.5	#N/A	#N/A	0.5	0.5	#N/A	#N/A	#N/A	#N/A	#N/A	#N/A				Q8VHY0	Cspg4	Chondroitin sulfate proteoglycan 4	0.5	0.5	0.5	1	0.5	0.5	0.5	9
Q91VR8	Protein BRICK1	Brk1		0.5	0.5	0.5	0.5	0.5	0.5	0.5	0.5	0.5	0.5	0.5	0.5	0.5	0.5	0.5	0.5	0.5	0.5	0.5	2	0.5	0.5	0.5	1	0.5	0.5	0.5	0.5	0.5	0.5	0.5	0.5				Q6PCX7	Rgma	Repulsive guidance molecule A	0.5	8	0.5	18	0.5	0.5	0.5	16
Q8K2Q7	BRO1 domain-containing protein BROX	Brox		0.5	0.5	0.5	0.5	0.5	0.5	0.5	4	0.5	0.5	0.5	0.5	0.5	0.5	0.5	0.5	0.5	1	0.5	0.5	0.5	0.5	0.5	0.5	0.5	0.5	0.5	0.5	0.5	1	1	1				Q80WG5	Lrrc8a	Volume-regulated anion channel subunit LRRC8A	0.5	4	0.5	8	0.5	0.5	0.5	7
P18572	Basigin	Bsg		0.5	0.5	0.5	0.5	0.5	0.5	0.5	0.5	0.5	1	0.5	0.5	0.5	0.5	0.5	0.5	0.5	0.5	0.5	1	0.5	0.5	0.5	0.5	0.5	2	0.5	1	0.5	0.5	0.5	0.5				Q8BGR2	Lrrc8d	Volume-regulated anion channel subunit LRRC8D	0.5	1	0.5	5	0.5	0.5	0.5	6
Q9DB72	BTB/POZ domain-containing protein 17	Btbd17		0.5	0.5	0.5	0.5	0.5	0.5	0.5	3	0.5	0.5	0.5	0.5	0.5	1	0.5	0.5	0.5	1	0.5	0.5	0.5	0.5	0.5	0.5	0.5	0.5	0.5	1	0.5	0.5	0.5	0.5				Q8R502	Lrrc8c	Volume-regulated anion channel subunit LRRC8C	0.5	0.5	0.5	2	0.5	0.5	0.5	3
Q64152	Transcription factor BTF3	Btf3		1	0.5	0.5	1	0.5	0.5	0.5	0.5	1	0.5	0.5	0.5	0.5	1	0.5	1	0.5	1	0.5	0.5	0.5	0.5	1	0.5	0.5	0.5	0.5	0.5	0.5	1	1	1				Q5DU41	Lrrc8b	Volume-regulated anion channel subunit LRRC8B	0.5	0.5	0.5	1	0.5	0.5	0.5	2
Q9CQH7	Transcription factor BTF3 homolog 4	Btf3l4		1	0.5	0.5	1	1	0.5	0.5	0.5	1	0.5	1	0.5	0.5	0.5	0.5	0.5	0.5	0.5	0.5	0.5	0.5	0.5	0.5	0.5	0.5	0.5	0.5	0.5	0.5	0.5	0.5	0.5				Q66JT1	Lrrc8e	Volume-regulated anion channel subunit LRRC8E	0.5	0.5	0.5	1	0.5	0.5	0.5	1
Q9WVA3	Mitotic checkpoint protein BUB3	Bub3		0.5	0.5	0.5	1	0.5	0.5	2	0.5	0.5	1	1	1	1	1	0.5	0.5	1	0.5	0.5	0.5	1	1	0.5	0.5	0.5	0.5	0.5	0.5	0.5	0.5	1	1				P39061	Col18a1	Collagen alpha-1(XVIII) chain	0.5	0.5	0.5	11	0.5	2	0.5	8
Q9CQC6	Basic leucine zipper and W2 domain-containing protein 1	Bzw1		0.5	0.5	0.5	0.5	0.5	0.5	0.5	0.5	0.5	0.5	0.5	0.5	0.5	0.5	0.5	0.5	0.5	0.5	0.5	0.5	0.5	0.5	0.5	0.5	0.5	0.5	0.5	0.5	0.5	0.5	0.5	0.5				Q3UHD1	Adgrb1	Adhesion G protein-coupled receptor B1	0.5	1	0.5	5	0.5	0.5	0.5	3
Q2L4X1	Basic leucine zipper and W2 domain-containing protein 2	Bzw2		#N/A	#N/A	#N/A	#N/A	#N/A	#N/A	0.5	0.5	#N/A	#N/A	#N/A	#N/A	0.5	0.5	0.5	0.5	0.5	0.5	0.5	0.5	0.5	0.5	#N/A	#N/A	0.5	0.5	#N/A	#N/A	#N/A	#N/A	#N/A	#N/A				P26443	Glud1	Glutamate dehydrogenase 1, mitochondrial	0.5	9	0.5	3	19	3	1	15
O35658	Complement component 1 Q subcomponent-binding protein, mitochondrial	C1qbp		0.5	0.5	0.5	0.5	0.5	0.5	0.5	1	0.5	0.5	0.5	0.5	1	2	0.5	2	0.5	0.5	1	0.5	0.5	1	0.5	0.5	0.5	0.5	0.5	0.5	0.5	1	0.5	0.5				Q8R555	Crtac1	Cartilage acidic protein 1	0.5	3	0.5	8	0.5	0.5	0.5	13
Q9ESN4	Complement C1q-like protein 3	C1ql3		#N/A	#N/A	#N/A	#N/A	#N/A	#N/A	0.5	1	#N/A	#N/A	#N/A	#N/A	0.5	4	0.5	1	0.5	6	0.5	3	0.5	5	#N/A	#N/A	0.5	4	#N/A	#N/A	#N/A	#N/A	#N/A	#N/A				Q8CGZ0	Cherp	Calcium homeostasis endoplasmic reticulum protein	9	5	13	12	5	5	4	3
Q8R066	Complement C1q tumor necrosis factor-related protein 4	C1qtnf4		#N/A	#N/A	#N/A	#N/A	#N/A	#N/A	0.5	0.5	#N/A	#N/A	#N/A	#N/A	0.5	0.5	0.5	0.5	0.5	0.5	0.5	0.5	0.5	0.5	#N/A	#N/A	0.5	0.5	#N/A	#N/A	#N/A	#N/A	#N/A	#N/A				Q8BKG3	Ptk7	Inactive tyrosine-protein kinase 7	0.5	7	0.5	4	0.5	0.5	0.5	11
P01027	Complement C3	C3		0.5	0.5	0.5	0.5	0.5	0.5	0.5	0.5	0.5	0.5	0.5	0.5	0.5	0.5	0.5	0.5	0.5	0.5	0.5	0.5	0.5	0.5	0.5	0.5	0.5	0.5	0.5	0.5	0.5	0.5	0.5	0.5				P70232	Chl1	Neural cell adhesion molecule L1-like protein	0.5	2	0.5	5	0.5	0.5	0.5	15
P61215	Carbonic anhydrase-related protein 10	Ca10		0.5	0.5	0.5	0.5	0.5	0.5	0.5	0.5	0.5	0.5	0.5	0.5	0.5	1	0.5	0.5	0.5	0.5	0.5	0.5	0.5	0.5	0.5	1	0.5	0.5	0.5	0.5	0.5	0.5	0.5	0.5				O35474	Edil3	EGF-like repeat and discoidin I-like domain-containing protein 3	0.5	13	0.5	10	0.5	0.5	0.5	6
Q06138	Calcium-binding protein 39	Cab39		#N/A	#N/A	#N/A	#N/A	#N/A	#N/A	0.5	0.5	#N/A	#N/A	#N/A	#N/A	0.5	1	0.5	0.5	0.5	0.5	0.5	0.5	0.5	0.5	#N/A	#N/A	0.5	0.5	#N/A	#N/A	#N/A	#N/A	#N/A	#N/A				Q9DBG3	Ap2b1	AP-2 complex subunit beta	0.5	7	1	9	5	2	1	10
O08532	Voltage-dependent calcium channel subunit alpha-2/delta-1	Cacna2d1		0.5	2	0.5	1	0.5	6	0.5	14	0.5	22	0.5	12	0.5	18	0.5	15	0.5	21	0.5	20	0.5	14	0.5	21	0.5	17	0.5	15	0.5	19	16	3				Q99KI0	Aco2	Aconitate hydratase, mitochondrial	0.5	0.5	1	0.5	11	2	4	5
Q9Z1L5	Voltage-dependent calcium channel subunit alpha-2/delta-3	Cacna2d3		0.5	0.5	0.5	0.5	0.5	0.5	0.5	0.5	0.5	0.5	0.5	0.5	0.5	0.5	0.5	1	0.5	1	0.5	2	0.5	1	0.5	0.5	0.5	4	0.5	1	0.5	1	0.5	0.5				P56564	Slc1a3	Excitatory amino acid transporter 1	0.5	2	0.5	7	2	2	0.5	16
Q8VHW2	Voltage-dependent calcium channel gamma-8 subunit	Cacng8		0.5	0.5	0.5	0.5	0.5	0.5	0.5	0.5	0.5	1	0.5	0.5	0.5	0.5	0.5	0.5	0.5	0.5	0.5	0.5	0.5	0.5	1	2	0.5	0.5	0.5	1	0.5	2	1	0.5				O35874	Slc1a4	Neutral amino acid transporter A	0.5	0.5	0.5	0.5	1	0.5	0.5	0.5
Q9CXW3	Calcyclin-binding protein	Cacybp		0.5	0.5	0.5	0.5	0.5	0.5	1	1	1	0.5	2	0.5	0.5	1	0.5	0.5	0.5	0.5	0.5	1	0.5	0.5	1	0.5	0.5	0.5	0.5	0.5	2	1	1	0.5				Q5RKR3	Islr2	Immunoglobulin superfamily containing leucine-rich repeat protein 2	0.5	10	0.5	19	0.5	0.5	0.5	22
B2RQC6	CAD protein	Cad		#N/A	#N/A	#N/A	#N/A	#N/A	#N/A	0.5	0.5	#N/A	#N/A	#N/A	#N/A	0.5	0.5	1	0.5	0.5	0.5	0.5	0.5	0.5	0.5	#N/A	#N/A	0.5	0.5	#N/A	#N/A	#N/A	#N/A	#N/A	#N/A				Q80SY5	Prpf38b	Pre-mRNA-splicing factor 38B	11	8	17	14	15	14	8	11
Q8R5M8	Cell adhesion molecule 1	Cadm1		0.5	3	0.5	1	0.5	8	0.5	13	0.5	11	0.5	7	0.5	10	0.5	10	0.5	9	0.5	8	0.5	7	0.5	8	0.5	9	0.5	8	0.5	8	7	6				Q05D44	Eif5b	Eukaryotic translation initiation factor 5B	7	11	8	7	2	2	2	0.5
Q8BLQ9	Cell adhesion molecule 2	Cadm2		0.5	0.5	0.5	0.5	0.5	0.5	0.5	2	0.5	3	0.5	1	0.5	4	0.5	2	0.5	2	0.5	3	0.5	0.5	0.5	3	0.5	4	0.5	0.5	0.5	5	3	0.5				P50247	Ahcy	Adenosylhomocysteinase	7	38	3	14	0.5	3	1	2
Q99N28	Cell adhesion molecule 3	Cadm3		0.5	4	0.5	2	0.5	4	0.5	9	0.5	6	0.5	4	0.5	14	0.5	10	0.5	12	0.5	10	0.5	5	0.5	10	0.5	7	0.5	9	0.5	10	5	4				Q9WV91	Ptgfrn	Prostaglandin F2 receptor negative regulator	0.5	11	0.5	12	0.5	0.5	0.5	12
Q8R464	Cell adhesion molecule 4	Cadm4		0.5	0.5	0.5	0.5	0.5	1	0.5	5	0.5	8	0.5	1	0.5	0.5	0.5	2	0.5	2	0.5	2	0.5	3	0.5	2	0.5	0.5	0.5	2	0.5	1	6	1				O08810	Eftud2	116 kDa U5 small nuclear ribonucleoprotein component	0.5	19	0.5	6	0.5	0.5	0.5	0.5
P12658	Calbindin	Calb1		#N/A	#N/A	#N/A	#N/A	#N/A	#N/A	0.5	0.5	#N/A	#N/A	#N/A	#N/A	1	0.5	0.5	0.5	0.5	0.5	0.5	0.5	0.5	0.5	#N/A	#N/A	0.5	0.5	#N/A	#N/A	#N/A	#N/A	#N/A	#N/A				P62983	Rps27a	Ubiquitin-40S ribosomal protein S27a	24	26	40	38	23	26	22	28
P0DP26	Calmodulin-1	Calm1		0.5	0.5	0.5	0.5	0.5	0.5	0.5	0.5	0.5	0.5	0.5	0.5	0.5	2	0.5	0.5	0.5	0.5	0.5	0.5	0.5	0.5	1	0.5	0.5	0.5	0.5	0.5	0.5	0.5	0.5	0.5				P17427	Ap2a2	AP-2 complex subunit alpha-2	0.5	3	2	4	3	2	1	10
P14211	Calreticulin	Calr		0.5	0.5	0.5	0.5	0.5	0.5	0.5	0.5	0.5	0.5	0.5	0.5	0.5	1	0.5	0.5	0.5	0.5	0.5	0.5	0.5	0.5	0.5	0.5	0.5	0.5	1	0.5	0.5	0.5	0.5	0.5				P17426	Ap2a1	AP-2 complex subunit alpha-1	0.5	3	2	6	8	3	5	5
P11798	Calcium/calmodulin-dependent protein kinase type II subunit alpha	Camk2a		0.5	0.5	0.5	0.5	0.5	0.5	0.5	0.5	1	2	1	1	5	4	3	1	5	5	4	5	5	5	10	12	4	3	10	7	6	6	6	3				Q8BFR5	Tufm	Elongation factor Tu, mitochondrial	0.5	0.5	0.5	0.5	20	0.5	1	9
P28652	Calcium/calmodulin-dependent protein kinase type II subunit beta	Camk2b		0.5	0.5	0.5	0.5	0.5	0.5	0.5	0.5	1	4	1	1	7	3	2	1	2	6	3	6	5	5	7	10	2	3	9	4	3	4	7	3				P62908	Rps3	40S ribosomal protein S3	6	18	7	12	10	9	8	12
Q6PHZ2	Calcium/calmodulin-dependent protein kinase type II subunit delta	Camk2d		#N/A	#N/A	#N/A	#N/A	#N/A	#N/A	0.5	0.5	#N/A	#N/A	#N/A	#N/A	2	2	2	1	2	3	2	5	3	3	#N/A	#N/A	2	2	#N/A	#N/A	#N/A	#N/A	#N/A	#N/A				Q61361	Bcan	Brevican core protein	0.5	0.5	0.5	3	0.5	0.5	0.5	6
Q923T9	Calcium/calmodulin-dependent protein kinase type II subunit gamma	Camk2g		0.5	0.5	0.5	0.5	0.5	0.5	0.5	0.5	1	3	1	1	3	4	2	2	3	4	3	4	4	3	4	4	2	2	4	3	2	3	4	2				P55288	Cdh11	Cadherin-11	0.5	1	0.5	16	0.5	0.5	0.5	20
Q3UHL1	CaM kinase-like vesicle-associated protein	Camkv		0.5	0.5	0.5	0.5	0.5	0.5	0.5	1	0.5	2	0.5	0.5	2	1	0.5	1	2	5	1	2	2	0.5	2	6	0.5	1	1	0.5	0.5	0.5	5	3				P97291	Cdh8	Cadherin-8	0.5	2	0.5	9	0.5	0.5	0.5	8
Q6ZQ38	Cullin-associated NEDD8-dissociated protein 1	Cand1		0.5	0.5	0.5	0.5	0.5	0.5	1	9	0.5	0.5	0.5	0.5	2	6	1	8	2	3	1	4	1	5	0.5	1	0.5	1	1	2	0.5	3	4	1				Q8BM92	Cdh7	Cadherin-7	0.5	1	0.5	3	0.5	0.5	0.5	2
Q6ZQ73	Cullin-associated NEDD8-dissociated protein 2	Cand2		#N/A	#N/A	#N/A	#N/A	#N/A	#N/A	0.5	1	#N/A	#N/A	#N/A	#N/A	0.5	0.5	0.5	0.5	0.5	0.5	0.5	0.5	0.5	0.5	#N/A	#N/A	0.5	0.5	#N/A	#N/A	#N/A	#N/A	#N/A	#N/A				Q5RJH3	Cdh12	Cadherin-12	0.5	0.5	0.5	2	0.5	0.5	0.5	2
P35564	Calnexin	Canx		0.5	0.5	0.5	0.5	0.5	0.5	0.5	0.5	0.5	0.5	1	0.5	1	1	0.5	1	0.5	0.5	0.5	1	0.5	0.5	0.5	0.5	0.5	0.5	1	0.5	0.5	0.5	0.5	0.5				P70168	Kpnb1	Importin subunit beta-1	0.5	17	0.5	7	1	0.5	0.5	1
O08688	Calpain-5	Capn5		0.5	0.5	0.5	0.5	0.5	0.5	0.5	0.5	0.5	0.5	0.5	0.5	0.5	0.5	0.5	0.5	0.5	0.5	0.5	0.5	0.5	0.5	0.5	2	0.5	0.5	0.5	0.5	0.5	2	0.5	0.5				O35516	Notch2	Neurogenic locus notch homolog protein 2	0.5	2	0.5	4	0.5	0.5	0.5	5
P47753	F-actin-capping protein subunit alpha-1	Capza1		0.5	0.5	0.5	0.5	0.5	0.5	0.5	0.5	0.5	0.5	0.5	0.5	2	0.5	0.5	0.5	0.5	0.5	2	1	0.5	2	0.5	0.5	0.5	0.5	2	0.5	2	0.5	0.5	0.5				Q99NB9	Sf3b1	Splicing factor 3B subunit 1	0.5	19	0.5	9	0.5	0.5	0.5	0.5
P47754	F-actin-capping protein subunit alpha-2	Capza2		0.5	0.5	0.5	0.5	0.5	0.5	0.5	0.5	0.5	0.5	0.5	0.5	3	3	1	1	1	1	3	1	4	3	4	1	2	3	3	4	1	1	0.5	0.5				P60755	Mdga2	MAM domain-containing glycosylphosphatidylinositol anchor protein 2	0.5	1	0.5	11	0.5	0.5	0.5	9
P47757	F-actin-capping protein subunit beta	Capzb		0.5	0.5	0.5	0.5	0.5	0.5	0.5	0.5	0.5	0.5	1	0.5	1	2	0.5	0.5	0.5	0.5	0.5	2	1	2	0.5	0.5	0.5	0.5	2	0.5	1	0.5	1	0.5				Q80T41	Gabbr2	Gamma-aminobutyric acid type B receptor subunit 2	0.5	2	0.5	10	0.5	0.5	0.5	7
Q9D1I2	Caspase recruitment domain-containing protein 19	Card19		#N/A	#N/A	#N/A	#N/A	#N/A	#N/A	0.5	0.5	#N/A	#N/A	#N/A	#N/A	0.5	0.5	0.5	0.5	0.5	0.5	0.5	0.5	0.5	0.5	#N/A	#N/A	0.5	0.5	#N/A	#N/A	#N/A	#N/A	#N/A	#N/A				P51863	Atp6v0d1	V-type proton ATPase subunit d 1	6	1	10	9	25	19	18	12
O70589	Peripheral plasma membrane protein CASK	Cask		0.5	0.5	0.5	0.5	0.5	0.5	0.5	5	0.5	0.5	0.5	0.5	0.5	3	0.5	0.5	0.5	1	0.5	2	0.5	1	0.5	2	0.5	0.5	0.5	0.5	0.5	1	4	1				Q8BKV1	Gpc2	Glypican-2	0.5	17	0.5	11	0.5	0.5	0.5	3
P24270	Catalase	Cat		0.5	0.5	0.5	0.5	0.5	1	0.5	9	0.5	0.5	0.5	1	0.5	0.5	0.5	5	0.5	3	0.5	0.5	0.5	2	0.5	1	0.5	0.5	0.5	0.5	0.5	1	4	1				Q03146	Ddr1	Epithelial discoidin domain-containing receptor 1	0.5	0.5	0.5	5	0.5	0.5	0.5	10
P49817	Caveolin-1	Cav1		1	1	0.5	1	1	1	6	3	1	0.5	2	1	1	1	2	2	0.5	0.5	1	2	0.5	2	2	1	5	3	3	3	3	2	1	3				P52480	Pkm	Pyruvate kinase PKM	2	3	1	3	11	4	7	6
Q9R171	Cerebellin-1	Cbln1		#N/A	#N/A	#N/A	#N/A	#N/A	#N/A	0.5	0.5	#N/A	#N/A	#N/A	#N/A	0.5	0.5	0.5	1	0.5	0.5	0.5	0.5	0.5	0.5	#N/A	#N/A	0.5	0.5	#N/A	#N/A	#N/A	#N/A	#N/A	#N/A				P68040	Rack1	Receptor of activated protein C kinase 1	3	6	7	10	16	14	9	12
Q8BME9	Cerebellin-4	Cbln4		#N/A	#N/A	#N/A	#N/A	#N/A	#N/A	0.5	0.5	#N/A	#N/A	#N/A	#N/A	0.5	0.5	0.5	0.5	0.5	0.5	0.5	1	0.5	0.5	#N/A	#N/A	0.5	0.5	#N/A	#N/A	#N/A	#N/A	#N/A	#N/A				Q8CIE6	Copa	Coatomer subunit alpha	0.5	6	1	7	5	6	1	3
P83917	Chromobox protein homolog 1	Cbx1		0.5	0.5	1	1	0.5	0.5	0.5	3	1	0.5	1	1	0.5	0.5	0.5	0.5	1	0.5	0.5	0.5	0.5	0.5	0.5	0.5	0.5	0.5	0.5	0.5	0.5	0.5	0.5	0.5				Q61739	Itga6	Integrin alpha-6	0.5	3	0.5	4	0.5	0.5	0.5	7
P23198	Chromobox protein homolog 3	Cbx3		4	0.5	4	5	3	3	8	10	7	4	7	7	2	0.5	2	0.5	7	1	0.5	0.5	1	0.5	3	0.5	1	1	2	2	3	2	2	5				P12023	App	Amyloid-beta A4 protein	0.5	12	0.5	7	0.5	0.5	0.5	2
Q61686	Chromobox protein homolog 5	Cbx5		21	13	16	21	20	20	32	25	19	15	29	22	14	15	15	18	19	13	10	5	10	8	19	10	14	10	16	14	16	10	15	16				Q06335	Aplp2	Amyloid-like protein 2	0.5	10	0.5	6	0.5	0.5	0.5	1
Q8VDP4	Cell cycle and apoptosis regulator protein 2	Ccar2		#N/A	#N/A	#N/A	#N/A	#N/A	#N/A	0.5	0.5	#N/A	#N/A	#N/A	#N/A	0.5	0.5	0.5	0.5	0.5	0.5	0.5	0.5	0.5	0.5	#N/A	#N/A	0.5	0.5	#N/A	#N/A	#N/A	#N/A	#N/A	#N/A				P97326	Cdh6	Cadherin-6	0.5	1	0.5	9	0.5	0.5	0.5	12
Q9D8X2	Coiled-coil domain-containing protein 124	Ccdc124		0.5	0.5	0.5	0.5	1	0.5	2	3	0.5	0.5	0.5	0.5	0.5	0.5	0.5	0.5	0.5	0.5	0.5	0.5	0.5	0.5	0.5	0.5	0.5	0.5	0.5	0.5	0.5	0.5	0.5	0.5				P70408	Cdh10	Cadherin-10	0.5	0.5	0.5	8	0.5	0.5	0.5	11
Q810U5	Coiled-coil domain-containing protein 50	Ccdc50		#N/A	#N/A	#N/A	#N/A	#N/A	#N/A	0.5	0.5	#N/A	#N/A	#N/A	#N/A	0.5	0.5	0.5	0.5	1	0.5	0.5	0.5	0.5	0.5	#N/A	#N/A	0.5	0.5	#N/A	#N/A	#N/A	#N/A	#N/A	#N/A				P70407	Cdh9	Cadherin-9	0.5	0.5	0.5	1	0.5	0.5	0.5	1
Q8R2G6	Coiled-coil domain-containing protein 80	Ccdc80		0.5	0.5	0.5	0.5	0.5	0.5	0.5	0.5	0.5	0.5	0.5	0.5	0.5	0.5	1	0.5	0.5	0.5	0.5	1	0.5	0.5	2	0.5	1	0.5	1	0.5	0.5	0.5	0.5	0.5				P56480	Atp5b	ATP synthase subunit beta, mitochondrial	0.5	0.5	3	2	14	7	9	12
Q5SNZ0	Girdin	Ccdc88a		#N/A	#N/A	#N/A	#N/A	#N/A	#N/A	0.5	0.5	#N/A	#N/A	#N/A	#N/A	0.5	0.5	0.5	0.5	0.5	0.5	0.5	1	0.5	0.5	#N/A	#N/A	0.5	0.5	#N/A	#N/A	#N/A	#N/A	#N/A	#N/A				Q9D0E1	Hnrnpm	Heterogeneous nuclear ribonucleoprotein M	6	0.5	4	3	2	2	14	2
P56481	Gastrin/cholecystokinin type B receptor	Cckbr		#N/A	#N/A	#N/A	#N/A	#N/A	#N/A	0.5	0.5	#N/A	#N/A	#N/A	#N/A	0.5	0.5	0.5	0.5	0.5	0.5	0.5	0.5	0.5	0.5	#N/A	#N/A	0.5	0.5	#N/A	#N/A	#N/A	#N/A	#N/A	#N/A				P35822	Ptprk	Receptor-type tyrosine-protein phosphatase kappa	0.5	0.5	0.5	5	0.5	0.5	0.5	8
Q8K2Y9	Cerebral cavernous malformations protein 2 homolog	Ccm2		#N/A	#N/A	#N/A	#N/A	#N/A	#N/A	0.5	0.5	#N/A	#N/A	#N/A	#N/A	0.5	0.5	0.5	0.5	0.5	0.5	0.5	0.5	0.5	0.5	#N/A	#N/A	0.5	1	#N/A	#N/A	#N/A	#N/A	#N/A	#N/A				P27659	Rpl3	60S ribosomal protein L3	6	15	8	11	9	6	9	5
Q52KE7	Cyclin-L1	Ccnl1		#N/A	#N/A	#N/A	#N/A	#N/A	#N/A	5	1	#N/A	#N/A	#N/A	#N/A	0.5	0.5	1	1	1	0.5	0.5	0.5	0.5	1	#N/A	#N/A	0.5	0.5	#N/A	#N/A	#N/A	#N/A	#N/A	#N/A				P62960	Ybx1	Nuclease-sensitive element-binding protein 1	0.5	8	1	4	6	12	4	18
Q9JJA7	Cyclin-L2	Ccnl2		#N/A	#N/A	#N/A	#N/A	#N/A	#N/A	2	1	#N/A	#N/A	#N/A	#N/A	0.5	0.5	0.5	0.5	0.5	0.5	0.5	0.5	0.5	0.5	#N/A	#N/A	0.5	0.5	#N/A	#N/A	#N/A	#N/A	#N/A	#N/A				O54991	Cntnap1	Contactin-associated protein 1	0.5	0.5	0.5	0.5	0.5	0.5	0.5	0.5
P80314	T-complex protein 1 subunit beta	Cct2		0.5	0.5	0.5	0.5	0.5	0.5	0.5	6	0.5	0.5	0.5	0.5	2	2	0.5	1	1	1	0.5	1	5	3	0.5	0.5	0.5	0.5	2	0.5	0.5	2	1	1				P54071	Idh2	Isocitrate dehydrogenase [NADP], mitochondrial	0.5	1	2	2	10	4	4	4
P80318	T-complex protein 1 subunit gamma	Cct3		3	1	1	0.5	2	3	3	5	3	2	1	1	6	7	3	4	9	5	1	2	14	5	4	0.5	5	5	4	0.5	3	0.5	1	3				O88844	Idh1	Isocitrate dehydrogenase [NADP] cytoplasmic	0.5	8	0.5	5	0.5	0.5	3	0.5
P80315	T-complex protein 1 subunit delta	Cct4		0.5	1	0.5	1	1	0.5	6	6	0.5	1	2	0.5	5	3	1	5	2	2	1	2	4	5	4	1	4	4	4	1	0.5	0.5	3	1				Q3TEA8	Hp1bp3	Heterochromatin protein 1-binding protein 3	16	13	15	15	9	11	13	5
P80316	T-complex protein 1 subunit epsilon	Cct5		0.5	0.5	0.5	0.5	0.5	0.5	2	4	1	1	1	0.5	3	3	1	2	2	4	3	1	5	3	3	0.5	1	1	2	1	2	0.5	2	0.5				Q6NVF9	Cpsf6	Cleavage and polyadenylation specificity factor subunit 6	17	11	19	12	11	10	13	12
P80317	T-complex protein 1 subunit zeta	Cct6a		1	0.5	0.5	0.5	0.5	3	3	2	6	1	2	1	5	6	3	4	5	3	2	1	7	3	4	0.5	5	3	6	0.5	1	0.5	3	2				P12970	Rpl7a	60S ribosomal protein L7a	8	11	18	10	7	13	8	9
P80313	T-complex protein 1 subunit eta	Cct7		0.5	0.5	0.5	0.5	0.5	0.5	0.5	2	0.5	0.5	0.5	0.5	2	1	2	1	1	1	0.5	0.5	5	4	2	0.5	1	0.5	4	2	0.5	2	3	0.5				Q8R081	Hnrnpl	Heterogeneous nuclear ribonucleoprotein L	5	4	5	3	6	2	5	3
P42932	T-complex protein 1 subunit theta	Cct8		0.5	0.5	0.5	0.5	0.5	0.5	1	3	0.5	1	1	0.5	2	1	0.5	3	2	3	1	0.5	5	4	0.5	0.5	0.5	1	2	0.5	1	2	2	1				E9Q612	Ptpro	Receptor-type tyrosine-protein phosphatase O	0.5	3	0.5	9	0.5	0.5	0.5	9
Q8R422	CD109 antigen	Cd109		0.5	0.5	0.5	0.5	0.5	0.5	0.5	0.5	0.5	0.5	0.5	0.5	0.5	0.5	0.5	0.5	0.5	0.5	0.5	0.5	0.5	0.5	0.5	0.5	0.5	1	0.5	1	0.5	0.5	0.5	0.5				Q64455	Ptprj	Receptor-type tyrosine-protein phosphatase eta	0.5	0.5	0.5	1	0.5	0.5	0.5	7
O35566	CD151 antigen	Cd151		#N/A	#N/A	#N/A	#N/A	#N/A	#N/A	0.5	0.5	#N/A	#N/A	#N/A	#N/A	0.5	0.5	0.5	0.5	0.5	0.5	0.5	0.5	0.5	0.5	#N/A	#N/A	0.5	0.5	#N/A	#N/A	#N/A	#N/A	#N/A	#N/A				P63158	Hmgb1	High mobility group protein B1	8	25	6	16	0.5	0.5	1	0.5
Q91V98	Endosialin	Cd248		0.5	0.5	0.5	0.5	0.5	0.5	0.5	0.5	0.5	0.5	0.5	0.5	0.5	0.5	0.5	7	0.5	0.5	0.5	0.5	0.5	2	0.5	0.5	0.5	1	0.5	2	0.5	2	0.5	0.5				P30681	Hmgb2	High mobility group protein B2	0.5	9	3	7	0.5	0.5	0.5	0.5
P15379	CD44 antigen	Cd44		0.5	0.5	0.5	0.5	0.5	0.5	0.5	0.5	0.5	0.5	0.5	0.5	0.5	2	0.5	3	0.5	0.5	0.5	3	0.5	0.5	0.5	0.5	0.5	4	0.5	1	0.5	0.5	0.5	0.5				Q8K224	Nat10	RNA cytidine acetyltransferase	9	5	12	6	1	2	5	0.5
Q61735	Leukocyte surface antigen CD47	Cd47		0.5	0.5	0.5	0.5	0.5	0.5	0.5	0.5	0.5	0.5	0.5	0.5	0.5	1	0.5	0.5	0.5	1	0.5	1	0.5	1	0.5	0.5	0.5	1	0.5	0.5	0.5	1	0.5	0.5				Q9QYS2	Grm3	Metabotropic glutamate receptor 3	0.5	1	0.5	8	0.5	0.5	0.5	7
P35762	CD81 antigen	Cd81		0.5	0.5	0.5	0.5	0.5	0.5	0.5	2	0.5	0.5	0.5	0.5	0.5	3	0.5	3	0.5	2	0.5	4	1	2	0.5	2	0.5	3	0.5	4	0.5	3	1	1				Q14BI2	Grm2	Metabotropic glutamate receptor 2	0.5	0.5	0.5	2	0.5	0.5	0.5	5
P40237	CD82 antigen	Cd82		#N/A	#N/A	#N/A	#N/A	#N/A	#N/A	0.5	0.5	#N/A	#N/A	#N/A	#N/A	0.5	0.5	0.5	0.5	0.5	0.5	0.5	1	0.5	0.5	#N/A	#N/A	0.5	1	#N/A	#N/A	#N/A	#N/A	#N/A	#N/A				P11031	Sub1	Activated RNA polymerase II transcriptional coactivator p15	13	10	23	16	13	11	14	9
O89103	Complement component C1q receptor	Cd93		#N/A	#N/A	#N/A	#N/A	#N/A	#N/A	0.5	0.5	#N/A	#N/A	#N/A	#N/A	0.5	0.5	0.5	0.5	0.5	2	0.5	0.5	0.5	0.5	#N/A	#N/A	0.5	0.5	#N/A	#N/A	#N/A	#N/A	#N/A	#N/A				P19324	Serpinh1	Serpin H1	0.5	0.5	2	2	4	8	0.5	6
Q8R349	Cell division cycle protein 16 homolog	Cdc16		#N/A	#N/A	#N/A	#N/A	#N/A	#N/A	0.5	0.5	#N/A	#N/A	#N/A	#N/A	0.5	0.5	0.5	0.5	0.5	0.5	0.5	0.5	0.5	0.5	#N/A	#N/A	0.5	0.5	#N/A	#N/A	#N/A	#N/A	#N/A	#N/A				Q62351	Tfrc	Transferrin receptor protein 1	0.5	7	0.5	5	0.5	0.5	0.5	8
Q8BGZ4	Cell division cycle protein 23 homolog	Cdc23		#N/A	#N/A	#N/A	#N/A	#N/A	#N/A	0.5	1	#N/A	#N/A	#N/A	#N/A	0.5	0.5	0.5	0.5	0.5	0.5	0.5	0.5	0.5	0.5	#N/A	#N/A	0.5	0.5	#N/A	#N/A	#N/A	#N/A	#N/A	#N/A				Q61490	Alcam	CD166 antigen	0.5	9	0.5	17	2	3	0.5	12
P60766	Cell division control protein 42 homolog	Cdc42		#N/A	#N/A	#N/A	#N/A	#N/A	#N/A	0.5	0.5	#N/A	#N/A	#N/A	#N/A	0.5	2	0.5	2	0.5	0.5	3	3	3	0.5	#N/A	#N/A	0.5	1	#N/A	#N/A	#N/A	#N/A	#N/A	#N/A				Q6DFW4	Nop58	Nucleolar protein 58	9	7	11	10	2	5	6	2
P70408	Cadherin-10	Cdh10		0.5	0.5	0.5	0.5	0.5	1	0.5	8	0.5	2	0.5	1	0.5	11	0.5	7	0.5	6	0.5	10	0.5	9	0.5	7	0.5	7	0.5	11	0.5	4	7	3				P97351	Rps3a	40S ribosomal protein S3a	7	20	13	21	5	6	6	10
P55288	Cadherin-11	Cdh11		0.5	0.5	0.5	0.5	0.5	2	0.5	16	0.5	5	0.5	1	0.5	20	0.5	14	0.5	10	0.5	14	0.5	19	0.5	9	0.5	17	0.5	12	0.5	7	3	2				Q9WV18	Gabbr1	Gamma-aminobutyric acid type B receptor subunit 1	0.5	1	0.5	2	0.5	0.5	0.5	7
Q5RJH3	Cadherin-12	Cdh12		0.5	0.5	0.5	0.5	0.5	2	0.5	2	0.5	2	0.5	1	0.5	2	0.5	0.5	0.5	2	0.5	2	0.5	0.5	0.5	4	0.5	0.5	0.5	1	0.5	0.5	2	0.5				P14685	Psmd3	26S proteasome non-ATPase regulatory subunit 3	0.5	7	1	0.5	4	6	2	5
Q9WTR5	Cadherin-13	Cdh13		0.5	2	0.5	1	0.5	2	0.5	10	0.5	13	0.5	8	0.5	12	0.5	10	0.5	18	0.5	15	0.5	13	0.5	14	0.5	15	0.5	6	0.5	8	13	6				Q9D8E6	Rpl4	60S ribosomal protein L4	8	9	11	11	9	8	9	11
P15116	Cadherin-2	Cdh2		0.5	8	0.5	7	0.5	11	0.5	25	0.5	15	0.5	11	0.5	28	0.5	31	0.5	26	0.5	30	0.5	32	0.5	25	0.5	40	2	29	0.5	22	20	14				Q8K0E8	Fgb	Fibrinogen beta chain	0.5	11	0.5	4	0.5	0.5	0.5	1
Q9Z0M3	Cadherin-20	Cdh20		0.5	0.5	0.5	0.5	0.5	1	0.5	2	0.5	3	0.5	0.5	0.5	2	0.5	2	0.5	2	0.5	1	0.5	1	0.5	2	0.5	2	0.5	2	0.5	1	0.5	0.5				Q8VEK3	Hnrnpu	Heterogeneous nuclear ribonucleoprotein U	6	9	6	9	12	7	10	10
Q99PF4	Cadherin-23	Cdh23		#N/A	#N/A	#N/A	#N/A	#N/A	#N/A	0.5	1	#N/A	#N/A	#N/A	#N/A	0.5	0.5	0.5	0.5	0.5	0.5	0.5	0.5	0.5	0.5	#N/A	#N/A	0.5	1	#N/A	#N/A	#N/A	#N/A	#N/A	#N/A				P84091	Ap2m1	AP-2 complex subunit mu	0.5	1	0.5	3	10	6	5	9
P39038	Cadherin-4	Cdh4		0.5	0.5	0.5	0.5	0.5	0.5	0.5	4	0.5	1	0.5	4	0.5	9	0.5	10	0.5	6	0.5	13	0.5	10	0.5	9	0.5	10	0.5	9	0.5	9	5	1				P61979	Hnrnpk	Heterogeneous nuclear ribonucleoprotein K	4	4	4	5	12	4	8	8
P97326	Cadherin-6	Cdh6		0.5	0.5	0.5	0.5	0.5	0.5	0.5	9	0.5	1	0.5	2	0.5	12	0.5	15	0.5	6	0.5	16	0.5	22	0.5	10	0.5	14	0.5	22	0.5	17	4	5				Q62165	Dag1	Dystroglycan	0.5	2	0.5	8	0.5	0.5	0.5	9
Q8BM92	Cadherin-7	Cdh7		0.5	0.5	0.5	0.5	0.5	2	0.5	3	0.5	5	0.5	2	0.5	2	0.5	1	0.5	5	0.5	1	0.5	0.5	0.5	1	0.5	0.5	0.5	0.5	0.5	0.5	1	1				Q6DFY8	Brinp2	BMP/retinoic acid-inducible neural-specific protein 2	0.5	0.5	0.5	5	0.5	0.5	0.5	0.5
P97291	Cadherin-8	Cdh8		0.5	1	0.5	0.5	0.5	8	0.5	9	0.5	15	0.5	6	0.5	8	0.5	4	0.5	11	0.5	5	0.5	4	0.5	11	0.5	3	0.5	7	0.5	3	12	2				Q499E0	Brinp3	BMP/retinoic acid-inducible neural-specific protein 3	0.5	0.5	0.5	1	0.5	0.5	0.5	1
P70407	Cadherin-9	Cdh9		0.5	0.5	0.5	0.5	0.5	0.5	0.5	1	0.5	5	0.5	1	0.5	1	0.5	1	0.5	1	0.5	1	0.5	0.5	0.5	6	0.5	0.5	0.5	8	0.5	2	2	0.5				Q62093	Srsf2	Serine/arginine-rich splicing factor 2	18	11	18	11	13	13	13	11
Q8VDP6	CDP-diacylglycerol--inositol 3-phosphatidyltransferase	Cdipt		0.5	0.5	0.5	0.5	0.5	0.5	0.5	0.5	0.5	0.5	0.5	0.5	1	0.5	1	0.5	0.5	1	0.5	0.5	1	0.5	0.5	0.5	2	1	1	0.5	0.5	0.5	0.5	0.5				P18872	Gnao1	Guanine nucleotide-binding protein G(o) subunit alpha	0.5	3	1	4	6	2	4	11
P24788	Cyclin-dependent kinase 11B	Cdk11b		0.5	0.5	0.5	0.5	0.5	0.5	5	1	0.5	0.5	1	0.5	0.5	0.5	0.5	0.5	2	0.5	0.5	0.5	0.5	0.5	1	0.5	0.5	0.5	0.5	0.5	0.5	0.5	0.5	0.5				B2RSH2	Gnai1	Guanine nucleotide-binding protein G(i) subunit alpha-1	0.5	3	1	3	2	1	1	6
P49615	Cyclin-dependent-like kinase 5	Cdk5		#N/A	#N/A	#N/A	#N/A	#N/A	#N/A	0.5	0.5	#N/A	#N/A	#N/A	#N/A	1	0.5	0.5	0.5	1	0.5	0.5	0.5	0.5	0.5	#N/A	#N/A	1	0.5	#N/A	#N/A	#N/A	#N/A	#N/A	#N/A				P08752	Gnai2	Guanine nucleotide-binding protein G(i) subunit alpha-2	0.5	3	1	4	3	2	1	5
Q99L43	Phosphatidate cytidylyltransferase 2	Cds2		#N/A	#N/A	#N/A	#N/A	#N/A	#N/A	0.5	0.5	#N/A	#N/A	#N/A	#N/A	0.5	0.5	0.5	0.5	0.5	0.5	1	0.5	1	0.5	#N/A	#N/A	0.5	0.5	#N/A	#N/A	#N/A	#N/A	#N/A	#N/A				P63094	Gnas	Guanine nucleotide-binding protein G(s) subunit alpha isoforms short	0.5	1	1	1	1	1	1	2
O35161	Cadherin EGF LAG seven-pass G-type receptor 1	Celsr1		0.5	0.5	0.5	0.5	0.5	0.5	0.5	5	0.5	1	0.5	1	0.5	17	0.5	17	0.5	4	0.5	23	0.5	12	0.5	4	0.5	13	0.5	13	0.5	1	2	1				Q9DC51	Gnai3	Guanine nucleotide-binding protein G(k) subunit alpha	0.5	2	1	3	2	1	1	3
Q9R0M0	Cadherin EGF LAG seven-pass G-type receptor 2	Celsr2		0.5	2	0.5	0.5	0.5	10	0.5	24	0.5	18	0.5	12	0.5	28	0.5	22	0.5	25	0.5	31	0.5	28	0.5	18	0.5	23	0.5	34	0.5	17	19	9				P27601	Gna13	Guanine nucleotide-binding protein subunit alpha-13	0.5	1	1	1	1	1	1	1
Q91ZI0	Cadherin EGF LAG seven-pass G-type receptor 3	Celsr3		0.5	1	0.5	2	0.5	8	0.5	22	0.5	26	0.5	10	0.5	38	0.5	29	0.5	32	0.5	17	0.5	6	0.5	15	0.5	1	0.5	4	0.5	3	16	3				P12025	Mdk	Midkine	9	8	35	15	15	19	14	8
Q8BI06	Cell migration-inducing and hyaluronan-binding protein	Cemip		0.5	0.5	0.5	0.5	0.5	0.5	0.5	0.5	0.5	0.5	0.5	0.5	0.5	0.5	0.5	3	0.5	0.5	0.5	0.5	0.5	0.5	0.5	0.5	0.5	1	0.5	0.5	0.5	0.5	2	0.5				P80318	Cct3	T-complex protein 1 subunit gamma	0.5	5	3	5	6	3	9	7
Q9JKC6	Cell cycle exit and neuronal differentiation protein 1	Cend1		0.5	0.5	0.5	0.5	0.5	0.5	0.5	0.5	0.5	0.5	0.5	0.5	1	1	0.5	0.5	0.5	0.5	0.5	0.5	0.5	0.5	0.5	0.5	0.5	0.5	0.5	0.5	0.5	1	0.5	0.5				B1AS29	Grik3	Glutamate receptor ionotropic, kainate 3	0.5	1	0.5	5	0.5	0.5	0.5	7
A2AUM9	Centrosomal protein of 152 kDa	Cep152		#N/A	#N/A	#N/A	#N/A	#N/A	#N/A	0.5	0.5	#N/A	#N/A	#N/A	#N/A	0.5	0.5	0.5	0.5	0.5	0.5	0.5	0.5	0.5	0.5	#N/A	#N/A	0.5	0.5	#N/A	#N/A	#N/A	#N/A	#N/A	#N/A				P39087	Grik2	Glutamate receptor ionotropic, kainate 2	0.5	2	0.5	2	0.5	0.5	0.5	3
Q9D3R3	Centrosomal protein of 72 kDa	Cep72		#N/A	#N/A	#N/A	#N/A	#N/A	#N/A	0.5	0.5	#N/A	#N/A	#N/A	#N/A	0.5	0.5	0.5	0.5	0.5	0.5	0.5	0.5	0.5	0.5	#N/A	#N/A	0.5	0.5	#N/A	#N/A	#N/A	#N/A	#N/A	#N/A				Q7TNR6	Igsf21	Immunoglobulin superfamily member 21	0.5	2	0.5	12	0.5	0.5	0.5	11
P18760	Cofilin-1	Cfl1		0.5	0.5	0.5	1	1	1	2	3	1	3	2	1	5	8	2	4	4	2	4	4	3	3	3	1	1	2	4	3	2	3	2	2				P47738	Aldh2	Aldehyde dehydrogenase, mitochondrial	7	13	1	9	8	3	0.5	3
P45591	Cofilin-2	Cfl2		0.5	0.5	0.5	0.5	0.5	0.5	1	0.5	0.5	1	0.5	0.5	1	4	1	1	3	1	2	3	1	1	0.5	0.5	2	3	1	0.5	0.5	0.5	1	1				P24549	Aldh1a1	Retinal dehydrogenase 1	2	4	1	6	0.5	0.5	0.5	0.5
Q6PDQ2	Chromodomain-helicase-DNA-binding protein 4	Chd4		0.5	1	0.5	0.5	0.5	1	0.5	3	0.5	5	0.5	2	1	0.5	0.5	0.5	0.5	0.5	0.5	0.5	0.5	0.5	0.5	0.5	0.5	0.5	0.5	0.5	0.5	0.5	0.5	1				O35945	Aldh1a7	Aldehyde dehydrogenase, cytosolic 1	1	5	0.5	4	0.5	0.5	0.5	0.5
A2A8L1	Chromodomain-helicase-DNA-binding protein 5	Chd5		#N/A	#N/A	#N/A	#N/A	#N/A	#N/A	0.5	2	#N/A	#N/A	#N/A	#N/A	1	0.5	0.5	0.5	0.5	0.5	0.5	0.5	0.5	0.5	#N/A	#N/A	0.5	0.5	#N/A	#N/A	#N/A	#N/A	#N/A	#N/A				Q9CZS1	Aldh1b1	Aldehyde dehydrogenase X, mitochondrial	0.5	1	0.5	1	0.5	0.5	0.5	0.5
Q8CGZ0	Calcium homeostasis endoplasmic reticulum protein	Cherp		3	0.5	0.5	0.5	6	3	13	12	2	3	0.5	3	5	3	5	6	4	1	1	0.5	7	5	2	3	4	2	7	8	3	4	3	2				Q8CGM1	Adgrb2	Adhesion G protein-coupled receptor B2	0.5	0.5	0.5	6	0.5	0.5	0.5	9
P26339	Chromogranin-A	Chga		#N/A	#N/A	#N/A	#N/A	#N/A	#N/A	0.5	0.5	#N/A	#N/A	#N/A	#N/A	0.5	0.5	0.5	0.5	0.5	0.5	0.5	0.5	0.5	0.5	#N/A	#N/A	0.5	0.5	#N/A	#N/A	#N/A	#N/A	#N/A	#N/A				Q80ZF8	Adgrb3	Adhesion G protein-coupled receptor B3	0.5	1	0.5	5	0.5	0.5	0.5	2
P16014	Secretogranin-1	Chgb		#N/A	#N/A	#N/A	#N/A	#N/A	#N/A	0.5	0.5	#N/A	#N/A	#N/A	#N/A	0.5	0.5	0.5	0.5	0.5	0.5	0.5	0.5	0.5	0.5	#N/A	#N/A	0.5	0.5	#N/A	#N/A	#N/A	#N/A	#N/A	#N/A				P63011	Rab3a	Ras-related protein Rab-3A	0.5	1	2	2	9	5	7	8
Q922Q9	Chitinase domain-containing protein 1	Chid1		0.5	0.5	0.5	0.5	0.5	0.5	0.5	0.5	0.5	0.5	0.5	0.5	0.5	0.5	0.5	0.5	0.5	0.5	0.5	1	0.5	0.5	1	0.5	0.5	0.5	1	0.5	2	2	0.5	0.5				Q91V41	Rab14	Ras-related protein Rab-14	0.5	2	5	6	9	6	4	7
P70232	Neural cell adhesion molecule L1-like protein	Chl1		0.5	0.5	0.5	0.5	0.5	2	0.5	5	0.5	6	0.5	1	0.5	15	0.5	16	0.5	14	0.5	13	0.5	10	0.5	9	0.5	13	0.5	27	0.5	13	9	3				P62823	Rab3c	Ras-related protein Rab-3C	0.5	1	2	2	6	5	6	5
Q9D1P4	Cysteine and histidine-rich domain-containing protein 1	Chordc1		0.5	0.5	0.5	0.5	0.5	0.5	0.5	0.5	0.5	0.5	0.5	0.5	0.5	0.5	0.5	0.5	0.5	0.5	0.5	0.5	1	0.5	0.5	0.5	1	0.5	2	0.5	0.5	0.5	0.5	0.5				P61027	Rab10	Ras-related protein Rab-10	1	4	7	5	8	9	8	7
Q9ERZ3	Muscarinic acetylcholine receptor M3	Chrm3		#N/A	#N/A	#N/A	#N/A	#N/A	#N/A	0.5	0.5	#N/A	#N/A	#N/A	#N/A	0.5	0.5	0.5	0.5	0.5	1	0.5	0.5	0.5	0.5	#N/A	#N/A	0.5	0.5	#N/A	#N/A	#N/A	#N/A	#N/A	#N/A				P62821	Rab1A	Ras-related protein Rab-1A	1	2	3	4	5	4	4	5
Q9CY57	Chromatin target of PRMT1 protein	Chtop		0.5	0.5	0.5	0.5	0.5	0.5	1	0.5	0.5	0.5	0.5	0.5	1	1	1	0.5	1	0.5	1	0.5	1	0.5	0.5	0.5	0.5	0.5	2	1	0.5	0.5	0.5	0.5				P35279	Rab6a	Ras-related protein Rab-6A	0.5	1	3	4	8	6	5	7
Q8BMK4	Cytoskeleton-associated protein 4	Ckap4		#N/A	#N/A	#N/A	#N/A	#N/A	#N/A	0.5	0.5	#N/A	#N/A	#N/A	#N/A	1	0.5	0.5	0.5	0.5	0.5	0.5	0.5	0.5	0.5	#N/A	#N/A	0.5	0.5	#N/A	#N/A	#N/A	#N/A	#N/A	#N/A				Q6PHN9	Rab35	Ras-related protein Rab-35	1	2	3	4	5	5	4	6
Q04447	Creatine kinase B-type	Ckb		0.5	0.5	0.5	0.5	0.5	0.5	0.5	2	0.5	0.5	1	0.5	5	2	4	1	2	0.5	0.5	2	1	1	2	0.5	0.5	0.5	8	3	2	5	1	0.5				P61294	Rab6b	Ras-related protein Rab-6B	0.5	1	3	4	6	6	5	7
P30275	Creatine kinase U-type, mitochondrial	Ckmt1		0.5	0.5	0.5	0.5	0.5	0.5	0.5	0.5	0.5	0.5	0.5	0.5	0.5	0.5	0.5	0.5	0.5	0.5	0.5	0.5	0.5	0.5	0.5	0.5	0.5	0.5	1	0.5	0.5	0.5	0.5	0.5				P35276	Rab3d	Ras-related protein Rab-3D	0.5	1	2	2	6	5	7	6
Q8CFC7	CLK4-associating serine/arginine rich protein	Clasrp		#N/A	#N/A	#N/A	#N/A	#N/A	#N/A	0.5	0.5	#N/A	#N/A	#N/A	#N/A	0.5	0.5	0.5	0.5	0.5	0.5	0.5	0.5	0.5	0.5	#N/A	#N/A	0.5	0.5	#N/A	#N/A	#N/A	#N/A	#N/A	#N/A				Q9D1G1	Rab1b	Ras-related protein Rab-1B	1	2	3	3	4	4	4	5
Q9Z0H8	CAP-Gly domain-containing linker protein 2	Clip2		#N/A	#N/A	#N/A	#N/A	#N/A	#N/A	0.5	0.5	#N/A	#N/A	#N/A	#N/A	1	0.5	0.5	0.5	0.5	0.5	0.5	0.5	0.5	0.5	#N/A	#N/A	0.5	0.5	#N/A	#N/A	#N/A	#N/A	#N/A	#N/A				P55258	Rab8a	Ras-related protein Rab-8A	1	2	3	3	3	4	4	4
O35493	Dual specificity protein kinase CLK4	Clk4		#N/A	#N/A	#N/A	#N/A	#N/A	#N/A	0.5	0.5	#N/A	#N/A	#N/A	#N/A	0.5	0.5	0.5	0.5	0.5	0.5	0.5	0.5	0.5	0.5	#N/A	#N/A	0.5	0.5	#N/A	#N/A	#N/A	#N/A	#N/A	#N/A				Q8K386	Rab15	Ras-related protein Rab-15	1	2	3	3	3	4	4	4
Q8R373	CXADR-like membrane protein	Clmp		0.5	0.5	0.5	0.5	0.5	1	0.5	0.5	0.5	4	0.5	0.5	0.5	3	0.5	3	0.5	4	0.5	1	0.5	0.5	0.5	1	0.5	0.5	0.5	1	0.5	0.5	0.5	0.5				P61028	Rab8b	Ras-related protein Rab-8B	1	2	3	3	3	4	4	4
O88696	ATP-dependent Clp protease proteolytic subunit, mitochondrial	Clpp		0.5	0.5	0.5	0.5	0.5	0.5	0.5	0.5	0.5	0.5	0.5	0.5	1	0.5	0.5	0.5	0.5	0.5	0.5	0.5	1	1	0.5	0.5	0.5	0.5	0.5	0.5	2	0.5	0.5	0.5				Q91ZR1	Rab4b	Ras-related protein Rab-4B	0.5	1	2	2	2	2	2	2
Q8VBZ3	Cleft lip and palate transmembrane protein 1 homolog	Clptm1		0.5	0.5	0.5	0.5	0.5	0.5	0.5	0.5	0.5	0.5	0.5	0.5	0.5	0.5	0.5	0.5	0.5	2	0.5	1	0.5	0.5	0.5	0.5	0.5	0.5	1	0.5	0.5	0.5	0.5	0.5				P35283	Rab12	Ras-related protein Rab-12	0.5	1	2	2	2	2	2	2
Q9JHS4	ATP-dependent Clp protease ATP-binding subunit clpX-like, mitochondrial	Clpx		#N/A	#N/A	#N/A	#N/A	#N/A	#N/A	0.5	0.5	#N/A	#N/A	#N/A	#N/A	3	0.5	0.5	0.5	0.5	0.5	0.5	0.5	1	0.5	#N/A	#N/A	0.5	0.5	#N/A	#N/A	#N/A	#N/A	#N/A	#N/A				Q923S9	Rab30	Ras-related protein Rab-30	0.5	1	2	2	2	2	2	2
Q68FD5	Clathrin heavy chain 1	Cltc		0.5	0.5	0.5	0.5	0.5	1	0.5	6	0.5	2	0.5	0.5	18	12	2	1	2	2	9	7	3	3	4	6	3	4	10	5	6	5	2	2				P16858	Gapdh	Glyceraldehyde-3-phosphate dehydrogenase	3	3	5	5	9	5	6	9
Q06890	Clusterin	Clu		0.5	0.5	0.5	0.5	0.5	1	0.5	1	0.5	0.5	0.5	0.5	0.5	2	0.5	2	1	1	1	7	3	1	0.5	0.5	3	8	3	5	0.5	1	0.5	0.5				P10853	Hist1h2bf	Histone H2B type 1-F/J/L	32	29	63	26	18	17	23	12
Q99KK2	N-acylneuraminate cytidylyltransferase	Cmas		1	1	3	1	1	1	0.5	0.5	1	1	1	3	0.5	0.5	0.5	0.5	1	0.5	0.5	0.5	1	0.5	1	1	0.5	0.5	1	1	2	1	1	1				Q64524	Hist2h2be	Histone H2B type 2-E	28	25	58	22	12	13	19	8
P53996	Cellular nucleic acid-binding protein	Cnbp		#N/A	#N/A	#N/A	#N/A	#N/A	#N/A	0.5	0.5	#N/A	#N/A	#N/A	#N/A	0.5	0.5	0.5	0.5	0.5	0.5	0.5	0.5	0.5	0.5	#N/A	#N/A	0.5	0.5	#N/A	#N/A	#N/A	#N/A	#N/A	#N/A				Q8CGP0	Hist3h2bb	Histone H2B type 3-B	28	25	58	22	12	13	19	8
O35089	Protein cornichon homolog 2	Cnih2		#N/A	#N/A	#N/A	#N/A	#N/A	#N/A	0.5	0.5	#N/A	#N/A	#N/A	#N/A	0.5	0.5	0.5	0.5	0.5	0.5	0.5	0.5	0.5	0.5	#N/A	#N/A	0.5	0.5	#N/A	#N/A	#N/A	#N/A	#N/A	#N/A				Q9D2U9	Hist3h2ba	Histone H2B type 3-A	28	25	58	22	12	13	19	8
Q9DAW9	Calponin-3	Cnn3		#N/A	#N/A	#N/A	#N/A	#N/A	#N/A	0.5	0.5	#N/A	#N/A	#N/A	#N/A	1	0.5	1	0.5	0.5	0.5	3	2	2	0.5	#N/A	#N/A	2	1	#N/A	#N/A	#N/A	#N/A	#N/A	#N/A				P14148	Rpl7	60S ribosomal protein L7	12	11	11	8	12	11	10	9
P47746	Cannabinoid receptor 1	Cnr1		0.5	0.5	0.5	0.5	0.5	1	0.5	5	0.5	3	0.5	1	0.5	3	0.5	4	0.5	5	0.5	5	0.5	5	0.5	8	0.5	3	1	7	0.5	8	3	2				P63038	Hspd1	60 kDa heat shock protein, mitochondrial	4	13	2	6	11	3	3	4
Q5M8N0	CB1 cannabinoid receptor-interacting protein 1	Cnrip1		0.5	0.5	0.5	0.5	0.5	0.5	1	0.5	0.5	1	1	1	1	1	1	0.5	1	2	0.5	1	1	1	2	2	0.5	1	2	0.5	0.5	2	2	1				Q8BGT1	Flrt3	Leucine-rich repeat transmembrane protein FLRT3	0.5	9	0.5	6	0.5	0.5	0.5	2
O88507	Ciliary neurotrophic factor receptor subunit alpha	Cntfr		0.5	0.5	0.5	0.5	0.5	1	0.5	7	0.5	3	0.5	1	1	7	0.5	13	0.5	8	0.5	15	0.5	8	0.5	7	0.5	8	2	15	1	10	4	4				Q61781	Krt14	Keratin, type I cytoskeletal 14	11	21	8	3	1	10	5	3
P12960	Contactin-1	Cntn1		0.5	7	0.5	4	0.5	32	1	78	0.5	71	0.5	55	6	157	6	158	5	206	0.5	174	2	234	3	123	7	153	10	141	8	182	98	48				Q9QWL7	Krt17	Keratin, type I cytoskeletal 17	6	5	7	1	0.5	6	2	1
Q61330	Contactin-2	Cntn2		0.5	1	0.5	0.5	0.5	3	0.5	0.5	0.5	5	0.5	0.5	0.5	3	0.5	2	0.5	4	0.5	1	0.5	3	0.5	7	0.5	0.5	0.5	5	0.5	3	0.5	0.5				P02535	Krt10	Keratin, type I cytoskeletal 10	17	23	7	6	2	8	8	4
Q07409	Contactin-3	Cntn3		#N/A	#N/A	#N/A	#N/A	#N/A	#N/A	0.5	0.5	#N/A	#N/A	#N/A	#N/A	0.5	1	0.5	0.5	0.5	1	0.5	1	0.5	0.5	#N/A	#N/A	0.5	0.5	#N/A	#N/A	#N/A	#N/A	#N/A	#N/A				Q9Z2K1	Krt16	Keratin, type I cytoskeletal 16	7	18	2	2	1	5	3	2
Q69Z26	Contactin-4	Cntn4		0.5	0.5	0.5	0.5	0.5	0.5	0.5	0.5	0.5	2	0.5	0.5	0.5	0.5	0.5	0.5	0.5	0.5	0.5	0.5	0.5	1	0.5	9	0.5	1	0.5	0.5	0.5	4	1	0.5				Q6IFX2	Krt42	Keratin, type I cytoskeletal 42	5	5	6	0.5	0.5	5	1	1
P68500	Contactin-5	Cntn5		0.5	0.5	0.5	0.5	0.5	0.5	0.5	0.5	0.5	0.5	0.5	1	0.5	2	0.5	1	0.5	1	0.5	4	0.5	2	0.5	1	0.5	2	0.5	2	0.5	1	1	0.5				Q61765	Krt31	Keratin, type I cuticular Ha1	0.5	1	0.5	0.5	0.5	1	1	1
Q9JMB8	Contactin-6	Cntn6		#N/A	#N/A	#N/A	#N/A	#N/A	#N/A	0.5	0.5	#N/A	#N/A	#N/A	#N/A	0.5	0.5	0.5	0.5	0.5	1	0.5	2	0.5	0.5	#N/A	#N/A	0.5	0.5	#N/A	#N/A	#N/A	#N/A	#N/A	#N/A				Q61414	Krt15	Keratin, type I cytoskeletal 15	7	18	4	3	1	4	4	2
O54991	Contactin-associated protein 1	Cntnap1		0.5	0.5	0.5	0.5	0.5	0.5	0.5	0.5	0.5	0.5	0.5	0.5	0.5	0.5	0.5	2	0.5	4	0.5	8	0.5	10	0.5	26	0.5	15	0.5	22	0.5	30	9	0.5				P08730	Krt13	Keratin, type I cytoskeletal 13	7	5	2	3	0.5	2	4	1
Q9CPW0	Contactin-associated protein-like 2	Cntnap2		0.5	1	0.5	1	0.5	4	0.5	2	0.5	11	0.5	8	0.5	10	0.5	7	0.5	18	0.5	22	0.5	13	0.5	29	0.5	29	0.5	26	0.5	25	12	4				Q61897	Krt33b	Keratin, type I cuticular Ha3-II	0.5	1	0.5	0.5	0.5	1	1	1
Q99P47	Contactin-associated protein-like 4	Cntnap4		0.5	0.5	0.5	1	0.5	3	0.5	22	0.5	7	0.5	6	0.5	17	0.5	17	0.5	14	0.5	25	0.5	21	0.5	20	0.5	14	0.5	24	0.5	26	11	7				P19001	Krt19	Keratin, type I cytoskeletal 19	1	3	2	1	0.5	2	2	1
Q0V8T9	Contactin-associated protein like 5-1	Cntnap5a		#N/A	#N/A	#N/A	#N/A	#N/A	#N/A	0.5	1	#N/A	#N/A	#N/A	#N/A	0.5	0.5	0.5	1	0.5	0.5	0.5	1	0.5	2	#N/A	#N/A	0.5	0.5	#N/A	#N/A	#N/A	#N/A	#N/A	#N/A				B1AQ75	Krt36	Keratin, type I cuticular Ha6	0.5	1	0.5	0.5	0.5	1	1	1
Q0V8T8	Contactin-associated protein like 5-2	Cntnap5b		#N/A	#N/A	#N/A	#N/A	#N/A	#N/A	0.5	1	#N/A	#N/A	#N/A	#N/A	0.5	0.5	0.5	0.5	0.5	0.5	0.5	1	0.5	2	#N/A	#N/A	0.5	0.5	#N/A	#N/A	#N/A	#N/A	#N/A	#N/A				Q497I4	Krt35	Keratin, type I cuticular Ha5	0.5	1	0.5	0.5	0.5	1	1	1
Q0V8T7	Contactin-associated protein like 5-3	Cntnap5c		#N/A	#N/A	#N/A	#N/A	#N/A	#N/A	0.5	0.5	#N/A	#N/A	#N/A	#N/A	0.5	0.5	0.5	0.5	0.5	0.5	0.5	0.5	0.5	1	#N/A	#N/A	0.5	0.5	#N/A	#N/A	#N/A	#N/A	#N/A	#N/A				Q6IFX3	Krt40	Keratin, type I cytoskeletal 40	0.5	1	0.5	0.5	0.5	1	1	1
Q9DBL7	Bifunctional coenzyme A synthase	Coasy		#N/A	#N/A	#N/A	#N/A	#N/A	#N/A	0.5	0.5	#N/A	#N/A	#N/A	#N/A	1	0.5	0.5	0.5	0.5	0.5	0.5	0.5	0.5	0.5	#N/A	#N/A	0.5	0.5	#N/A	#N/A	#N/A	#N/A	#N/A	#N/A				P05784	Krt18	Keratin, type I cytoskeletal 18	0.5	1	2	1	0.5	1	2	1
P39061	Collagen alpha-1(XVIII) chain	Col18a1		#N/A	#N/A	#N/A	#N/A	#N/A	#N/A	0.5	11	#N/A	#N/A	#N/A	#N/A	0.5	8	2	23	0.5	2	0.5	2	0.5	4	#N/A	#N/A	0.5	4	#N/A	#N/A	#N/A	#N/A	#N/A	#N/A				P60843	Eif4a1	Eukaryotic initiation factor 4A-I	0.5	3	4	2	6	5	7	5
P02463	Collagen alpha-1(IV) chain	Col4a1		#N/A	#N/A	#N/A	#N/A	#N/A	#N/A	0.5	0.5	#N/A	#N/A	#N/A	#N/A	0.5	0.5	0.5	1	0.5	0.5	0.5	0.5	0.5	0.5	#N/A	#N/A	0.5	0.5	#N/A	#N/A	#N/A	#N/A	#N/A	#N/A				P10630	Eif4a2	Eukaryotic initiation factor 4A-II	0.5	2	3	1	3	2	5	4
P08122	Collagen alpha-2(IV) chain	Col4a2		#N/A	#N/A	#N/A	#N/A	#N/A	#N/A	0.5	1	#N/A	#N/A	#N/A	#N/A	0.5	0.5	0.5	0.5	0.5	0.5	0.5	0.5	0.5	0.5	#N/A	#N/A	0.5	0.5	#N/A	#N/A	#N/A	#N/A	#N/A	#N/A				Q91VC3	Eif4a3	Eukaryotic initiation factor 4A-III	0.5	0.5	2	0.5	0.5	0.5	1	2
Q8K4Q8	Collectin-12	Colec12		0.5	0.5	0.5	0.5	0.5	0.5	0.5	0.5	0.5	0.5	0.5	0.5	0.5	0.5	0.5	6	0.5	0.5	0.5	0.5	0.5	3	0.5	0.5	0.5	2	0.5	6	0.5	1	0.5	0.5				Q8BTI8	Srrm2	Serine/arginine repetitive matrix protein 2	1	10	0.5	8	1	1	0.5	0.5
Q9R0G6	Cartilage oligomeric matrix protein	Comp		#N/A	#N/A	#N/A	#N/A	#N/A	#N/A	0.5	0.5	#N/A	#N/A	#N/A	#N/A	0.5	0.5	0.5	0.5	0.5	0.5	0.5	0.5	0.5	0.5	#N/A	#N/A	0.5	0.5	#N/A	#N/A	#N/A	#N/A	#N/A	#N/A				Q8BR86	Kirrel3	Kin of IRRE-like protein 3	0.5	0.5	0.5	3	0.5	0.5	0.5	6
Q8CIE6	Coatomer subunit alpha	Copa		0.5	0.5	0.5	0.5	0.5	0.5	1	7	0.5	2	0.5	0.5	5	3	6	4	1	1	2	5	12	5	0.5	0.5	2	7	1	1	0.5	0.5	2	0.5				C0HKD8	Mfap1a	Microfibrillar-associated protein 1A	7	1	17	7	4	5	7	3
Q9JIF7	Coatomer subunit beta	Copb1		0.5	0.5	0.5	0.5	0.5	1	0.5	1	0.5	0.5	0.5	0.5	4	1	1	1	0.5	0.5	0.5	0.5	6	2	0.5	0.5	1	1	1	0.5	0.5	0.5	0.5	0.5				P41233	Abca1	ATP-binding cassette sub-family A member 1	0.5	0.5	0.5	0.5	0.5	0.5	0.5	6
O55029	Coatomer subunit beta'	Copb2		0.5	0.5	0.5	0.5	0.5	0.5	0.5	1	0.5	0.5	0.5	0.5	0.5	0.5	0.5	0.5	0.5	0.5	0.5	0.5	1	0.5	0.5	0.5	1	0.5	1	2	0.5	0.5	0.5	0.5				P05064	Aldoa	Fructose-bisphosphate aldolase A	0.5	0.5	0.5	0.5	8	0.5	0.5	21
O89079	Coatomer subunit epsilon	Cope		#N/A	#N/A	#N/A	#N/A	#N/A	#N/A	0.5	0.5	#N/A	#N/A	#N/A	#N/A	0.5	0.5	0.5	0.5	0.5	0.5	0.5	0.5	0.5	0.5	#N/A	#N/A	0.5	0.5	#N/A	#N/A	#N/A	#N/A	#N/A	#N/A				P05063	Aldoc	Fructose-bisphosphate aldolase C	0.5	0.5	0.5	0.5	2	0.5	0.5	8
Q9QZE5	Coatomer subunit gamma-1	Copg1		0.5	0.5	0.5	0.5	0.5	0.5	1	4	0.5	0.5	0.5	0.5	3	2	1	2	1	1	0.5	2	4	4	0.5	0.5	3	1	1	0.5	0.5	0.5	0.5	0.5				Q9JLM8	Dclk1	Serine/threonine-protein kinase DCLK1	6	3	6	4	8	5	5	7
Q9QXK3	Coatomer subunit gamma-2	Copg2		#N/A	#N/A	#N/A	#N/A	#N/A	#N/A	1	1	#N/A	#N/A	#N/A	#N/A	1	1	1	1	1	1	0.5	0.5	1	1	#N/A	#N/A	0.5	0.5	#N/A	#N/A	#N/A	#N/A	#N/A	#N/A				O88809	Dcx	Neuronal migration protein doublecortin	10	8	9	8	8	5	8	9
P61202	COP9 signalosome complex subunit 2	Cops2		#N/A	#N/A	#N/A	#N/A	#N/A	#N/A	0.5	0.5	#N/A	#N/A	#N/A	#N/A	0.5	0.5	0.5	0.5	0.5	0.5	0.5	0.5	0.5	0.5	#N/A	#N/A	0.5	0.5	#N/A	#N/A	#N/A	#N/A	#N/A	#N/A				Q80XU3	Nucks1	Nuclear ubiquitous casein and cyclin-dependent kinase substrate 1	12	7	13	9	5	1	6	0.5
O88543	COP9 signalosome complex subunit 3	Cops3		#N/A	#N/A	#N/A	#N/A	#N/A	#N/A	0.5	0.5	#N/A	#N/A	#N/A	#N/A	0.5	0.5	0.5	0.5	0.5	0.5	0.5	0.5	0.5	0.5	#N/A	#N/A	0.5	0.5	#N/A	#N/A	#N/A	#N/A	#N/A	#N/A				P63080	Gabrb3	Gamma-aminobutyric acid receptor subunit beta-3	0.5	3	0.5	10	0.5	1	0.5	6
O88544	COP9 signalosome complex subunit 4	Cops4		#N/A	#N/A	#N/A	#N/A	#N/A	#N/A	0.5	0.5	#N/A	#N/A	#N/A	#N/A	0.5	0.5	0.5	0.5	0.5	0.5	0.5	0.5	0.5	0.5	#N/A	#N/A	0.5	0.5	#N/A	#N/A	#N/A	#N/A	#N/A	#N/A				P63137	Gabrb2	Gamma-aminobutyric acid receptor subunit beta-2	0.5	1	0.5	6	0.5	0.5	0.5	4
O35864	COP9 signalosome complex subunit 5	Cops5		#N/A	#N/A	#N/A	#N/A	#N/A	#N/A	0.5	0.5	#N/A	#N/A	#N/A	#N/A	0.5	0.5	0.5	0.5	0.5	0.5	0.5	0.5	0.5	1	#N/A	#N/A	0.5	0.5	#N/A	#N/A	#N/A	#N/A	#N/A	#N/A				P50571	Gabrb1	Gamma-aminobutyric acid receptor subunit beta-1	0.5	0.5	0.5	3	0.5	0.5	0.5	2
O89053	Coronin-1A	Coro1a		0.5	0.5	0.5	0.5	0.5	0.5	0.5	0.5	0.5	0.5	0.5	0.5	0.5	0.5	0.5	0.5	0.5	1	0.5	0.5	1	0.5	2	0.5	0.5	0.5	0.5	0.5	0.5	0.5	0.5	0.5				A2ARV4	Lrp2	Low-density lipoprotein receptor-related protein 2	0.5	0.5	0.5	1	0.5	0.5	0.5	0.5
Q8BH44	Coronin-2B	Coro2b		#N/A	#N/A	#N/A	#N/A	#N/A	#N/A	0.5	0.5	#N/A	#N/A	#N/A	#N/A	0.5	0.5	0.5	0.5	0.5	0.5	0.5	0.5	1	1	#N/A	#N/A	0.5	0.5	#N/A	#N/A	#N/A	#N/A	#N/A	#N/A				P35486	Pdha1	Pyruvate dehydrogenase E1 component subunit alpha, somatic form, mitochondrial	0.5	0.5	0.5	0.5	6	2	0.5	2
Q9CQI6	Coactosin-like protein	Cotl1		0.5	0.5	0.5	0.5	0.5	0.5	0.5	0.5	0.5	1	0.5	0.5	4	0.5	0.5	1	0.5	0.5	2	2	3	1	0.5	1	0.5	0.5	1	1	0.5	1	0.5	0.5				P80317	Cct6a	T-complex protein 1 subunit zeta	1	5	3	2	5	3	5	6
Q61147	Ceruloplasmin	Cp		0.5	0.5	0.5	0.5	0.5	0.5	0.5	3	0.5	0.5	0.5	0.5	0.5	6	0.5	15	0.5	5	1	16	0.5	7	0.5	0.5	0.5	21	1	25	0.5	6	0.5	1				Q9WTR5	Cdh13	Cadherin-13	0.5	9	0.5	10	0.5	0.5	0.5	12
O89001	Carboxypeptidase D	Cpd		#N/A	#N/A	#N/A	#N/A	#N/A	#N/A	0.5	0.5	#N/A	#N/A	#N/A	#N/A	0.5	2	0.5	0.5	0.5	2	0.5	0.5	0.5	0.5	#N/A	#N/A	0.5	0.5	#N/A	#N/A	#N/A	#N/A	#N/A	#N/A				Q6P542	Abcf1	ATP-binding cassette sub-family F member 1	8	6	9	5	3	1	1	0.5
Q7TN98	Cytoplasmic polyadenylation element-binding protein 4	Cpeb4		1	1	1	1	1	1	2	0.5	9	0.5	5	4	0.5	0.5	1	0.5	3	1	0.5	0.5	0.5	0.5	2	1	0.5	0.5	1	0.5	1	0.5	3	2				Q9CQF3	Nudt21	Cleavage and polyadenylation specificity factor subunit 5	15	7	18	12	10	9	9	7
Q80V42	Carboxypeptidase M	Cpm		#N/A	#N/A	#N/A	#N/A	#N/A	#N/A	0.5	0.5	#N/A	#N/A	#N/A	#N/A	0.5	0.5	0.5	0.5	0.5	0.5	0.5	1	0.5	2	#N/A	#N/A	0.5	0.5	#N/A	#N/A	#N/A	#N/A	#N/A	#N/A				Q8R5M8	Cadm1	Cell adhesion molecule 1	0.5	7	0.5	13	0.5	0.5	0.5	10
Q8C196	Carbamoyl-phosphate synthase [ammonia], mitochondrial	Cps1		0.5	0.5	0.5	0.5	0.5	0.5	0.5	6	0.5	0.5	0.5	0.5	0.5	0.5	0.5	0.5	0.5	1	0.5	0.5	0.5	0.5	0.5	0.5	0.5	0.5	0.5	0.5	0.5	0.5	3	0.5				Q8VCM7	Fgg	Fibrinogen gamma chain	0.5	12	0.5	7	0.5	0.5	0.5	0.5
O35218	Cleavage and polyadenylation specificity factor subunit 2	Cpsf2		#N/A	#N/A	#N/A	#N/A	#N/A	#N/A	0.5	0.5	#N/A	#N/A	#N/A	#N/A	0.5	0.5	0.5	0.5	0.5	0.5	0.5	0.5	0.5	0.5	#N/A	#N/A	0.5	0.5	#N/A	#N/A	#N/A	#N/A	#N/A	#N/A				Q8R4F1	Ntng2	Netrin-G2	0.5	2	0.5	5	0.5	0.5	0.5	6
Q8BQZ5	Cleavage and polyadenylation specificity factor subunit 4	Cpsf4		#N/A	#N/A	#N/A	#N/A	#N/A	#N/A	0.5	0.5	#N/A	#N/A	#N/A	#N/A	0.5	0.5	0.5	0.5	0.5	0.5	0.5	0.5	0.5	0.5	#N/A	#N/A	0.5	0.5	#N/A	#N/A	#N/A	#N/A	#N/A	#N/A				Q99JY0	Hadhb	Trifunctional enzyme subunit beta, mitochondrial	0.5	0.5	0.5	0.5	5	2	1	3
Q6NVF9	Cleavage and polyadenylation specificity factor subunit 6	Cpsf6		14	8	11	14	12	11	19	12	18	12	14	16	11	12	10	9	13	12	5	1	10	6	13	4	11	7	13	11	12	8	11	13				Q3UEB3	Puf60	Poly(U)-binding-splicing factor PUF60	4	2	5	6	8	7	2	8
Q8BTV2	Cleavage and polyadenylation specificity factor subunit 7	Cpsf7		1	0.5	0.5	2	1	0.5	7	1	0.5	0.5	2	1	2	0.5	0.5	0.5	1	0.5	0.5	0.5	1	0.5	0.5	0.5	2	0.5	0.5	0.5	0.5	1	0.5	0.5				Q9WU78	Pdcd6ip	Programmed cell death 6-interacting protein	0.5	3	1	10	0.5	0.5	0.5	3
P97742	Carnitine O-palmitoyltransferase 1, liver isoform	Cpt1a		0.5	0.5	0.5	0.5	0.5	0.5	0.5	0.5	0.5	0.5	0.5	0.5	0.5	0.5	0.5	0.5	0.5	0.5	1	1	2	2	0.5	0.5	0.5	0.5	2	1	0.5	1	0.5	0.5				Q01097	Grin2b	Glutamate receptor ionotropic, NMDA 2B	0.5	0.5	0.5	4	0.5	0.5	0.5	4
Q80YA8	Protein crumbs homolog 2	Crb2		0.5	0.5	0.5	0.5	0.5	0.5	0.5	0.5	0.5	0.5	0.5	0.5	0.5	0.5	0.5	2	0.5	0.5	0.5	2	0.5	4	0.5	0.5	0.5	9	0.5	3	0.5	0.5	0.5	0.5				P06837	Gap43	Neuromodulin	0.5	0.5	0.5	4	12	5	1	10
Q9DCT8	Cysteine-rich protein 2	Crip2		#N/A	#N/A	#N/A	#N/A	#N/A	#N/A	0.5	0.5	#N/A	#N/A	#N/A	#N/A	0.5	0.5	0.5	0.5	0.5	0.5	0.5	1	1	0.5	#N/A	#N/A	1	0.5	#N/A	#N/A	#N/A	#N/A	#N/A	#N/A				Q80TF3	Pcdh19	Protocadherin-19	0.5	0.5	0.5	5	2	1	0.5	9
P97427	Dihydropyrimidinase-related protein 1	Crmp1		4	0.5	2	2	4	4	3	4	8	9	5	5	15	17	5	11	12	7	5	10	21	10	14	8	15	2	6	4	4	5	6	5				P63089	Ptn	Pleiotrophin	5	0.5	35	18	19	12	22	17
Q8R555	Cartilage acidic protein 1	Crtac1		0.5	1	0.5	2	0.5	6	0.5	8	0.5	15	0.5	6	0.5	13	0.5	9	0.5	14	0.5	14	0.5	11	0.5	17	0.5	14	0.5	11	0.5	8	7	2				Q9D6Z1	Nop56	Nucleolar protein 56	9	10	6	8	1	1	1	1
P23927	Alpha-crystallin B chain	Cryab		0.5	0.5	0.5	0.5	0.5	0.5	1	0.5	0.5	0.5	0.5	0.5	0.5	0.5	2	1	0.5	0.5	1	0.5	2	1	0.5	0.5	3	1	8	8	4	3	0.5	1				P62702	Rps4x	40S ribosomal protein S4, X isoform	7	14	12	10	9	4	4	7
O54983	Ketimine reductase mu-crystallin	Crym		0.5	0.5	0.5	0.5	0.5	0.5	0.5	0.5	1	2	3	2	1	1	0.5	0.5	2	0.5	1	0.5	3	2	2	2	0.5	0.5	2	0.5	0.5	0.5	0.5	0.5				Q9QXS1	Plec	Plectin	0.5	0.5	0.5	0.5	0.5	1	0.5	0.5
Q9CZU6	Citrate synthase, mitochondrial	Cs		0.5	0.5	0.5	0.5	0.5	0.5	0.5	0.5	0.5	0.5	0.5	1	4	10	0.5	0.5	0.5	0.5	2	8	0.5	0.5	1	0.5	1	0.5	6	2	10	7	0.5	1				P62242	Rps8	40S ribosomal protein S8	9	11	14	12	8	7	11	8
Q9ERK4	Exportin-2	Cse1l		#N/A	#N/A	#N/A	#N/A	#N/A	#N/A	0.5	0.5	#N/A	#N/A	#N/A	#N/A	0.5	0.5	0.5	1	0.5	0.5	0.5	0.5	0.5	0.5	#N/A	#N/A	0.5	0.5	#N/A	#N/A	#N/A	#N/A	#N/A	#N/A				P21956	Mfge8	Lactadherin	0.5	9	0.5	13	1	1	0.5	19
Q923L3	CUB and sushi domain-containing protein 1	Csmd1		0.5	0.5	0.5	0.5	0.5	5	0.5	17	0.5	29	0.5	8	0.5	33	0.5	25	0.5	37	0.5	35	0.5	23	0.5	37	0.5	23	0.5	27	0.5	29	26	7				P25444	Rps2	40S ribosomal protein S2	1	17	6	10	6	6	5	8
Q80T79	CUB and sushi domain-containing protein 3	Csmd3		0.5	0.5	0.5	0.5	0.5	0.5	0.5	10	0.5	8	0.5	2	0.5	18	0.5	13	0.5	24	0.5	16	0.5	9	0.5	14	0.5	9	0.5	10	0.5	9	11	5				Q8JZX4	Rbm17	Splicing factor 45	4	2	8	5	3	6	2	2
Q60737	Casein kinase II subunit alpha	Csnk2a1		0.5	0.5	0.5	0.5	0.5	0.5	0.5	3	0.5	1	0.5	0.5	0.5	5	0.5	3	0.5	0.5	0.5	2	0.5	0.5	0.5	0.5	0.5	0.5	0.5	0.5	0.5	0.5	1	0.5				Q99N28	Cadm3	Cell adhesion molecule 3	0.5	5	0.5	9	0.5	0.5	0.5	14
O54833	Casein kinase II subunit alpha'	Csnk2a2		#N/A	#N/A	#N/A	#N/A	#N/A	#N/A	0.5	0.5	#N/A	#N/A	#N/A	#N/A	0.5	0.5	0.5	0.5	0.5	0.5	0.5	0.5	0.5	0.5	#N/A	#N/A	0.5	0.5	#N/A	#N/A	#N/A	#N/A	#N/A	#N/A				Q61937	Npm1	Nucleophosmin	0.5	9	1	6	1	0.5	0.5	3
P67871	Casein kinase II subunit beta	Csnk2b		0.5	0.5	0.5	0.5	0.5	0.5	0.5	2	0.5	4	0.5	1	1	3	0.5	2	0.5	1	0.5	3	1	1	0.5	1	0.5	0.5	0.5	1	0.5	2	3	2				Q920P3	Brinp1	BMP/retinoic acid-inducible neural-specific protein 1	0.5	0.5	0.5	9	0.5	0.5	0.5	5
Q8VHY0	Chondroitin sulfate proteoglycan 4	Cspg4		0.5	0.5	0.5	0.5	0.5	0.5	0.5	1	0.5	0.5	0.5	0.5	0.5	9	0.5	15	0.5	14	0.5	12	0.5	11	0.5	31	0.5	10	0.5	32	3	29	10	8				Q8C196	Cps1	Carbamoyl-phosphate synthase [ammonia], mitochondrial	1	12	0.5	6	0.5	0.5	0.5	0.5
Q71M36	Chondroitin sulfate proteoglycan 5	Cspg5		0.5	0.5	0.5	0.5	0.5	0.5	0.5	1	0.5	2	0.5	0.5	0.5	1	0.5	2	0.5	2	0.5	2	0.5	2	0.5	2	0.5	2	0.5	4	0.5	3	1	2				Q9JMG7	Hdgfl3	Hepatoma-derived growth factor-related protein 3	23	17	24	15	16	15	19	12
B2RX88	Centrosome and spindle pole associated protein 1	Cspp1		0.5	0.5	0.5	0.5	0.5	0.5	0.5	0.5	0.5	0.5	0.5	0.5	2	1	1	2	0.5	0.5	1	1	3	1	0.5	0.5	1	3	1	1	0.5	1	0.5	0.5				Q99JF8	Psip1	PC4 and SFRS1-interacting protein	14	8	11	8	3	3	9	2
P09793	Cytotoxic T-lymphocyte protein 4	Ctla4		#N/A	#N/A	#N/A	#N/A	#N/A	#N/A	0.5	0.5	#N/A	#N/A	#N/A	#N/A	0.5	1	0.5	0.5	0.5	0.5	0.5	0.5	0.5	0.5	#N/A	#N/A	0.5	0.5	#N/A	#N/A	#N/A	#N/A	#N/A	#N/A				Q3UMU9	Hdgfl2	Hepatoma-derived growth factor-related protein 2	7	7	10	5	5	4	7	3
P26231	Catenin alpha-1	Ctnna1		0.5	3	0.5	2	0.5	4	0.5	7	0.5	8	0.5	4	0.5	12	1	9	0.5	8	0.5	10	0.5	11	0.5	10	0.5	7	0.5	8	0.5	5	12	5				F8VPU2	Farp1	FERM, RhoGEF and pleckstrin domain-containing protein 1	0.5	0.5	0.5	4	0.5	3	0.5	1
Q61301	Catenin alpha-2	Ctnna2		0.5	24	0.5	23	0.5	34	0.5	54	0.5	49	0.5	33	0.5	70	1	49	0.5	40	0.5	52	0.5	53	0.5	57	0.5	48	1	43	0.5	26	43	24				Q9R1V6	Adam22	Disintegrin and metalloproteinase domain-containing protein 22	0.5	0.5	0.5	4	0.5	0.5	0.5	3
Q02248	Catenin beta-1	Ctnnb1		0.5	17	0.5	20	0.5	26	2	79	0.5	46	0.5	27	6	84	8	85	1	73	0.5	133	2	173	0.5	54	4	113	5	75	0.5	51	47	34				P80315	Cct4	T-complex protein 1 subunit delta	3	11	6	6	5	1	2	3
Q9CWL8	Beta-catenin-like protein 1	Ctnnbl1		#N/A	#N/A	#N/A	#N/A	#N/A	#N/A	0.5	0.5	#N/A	#N/A	#N/A	#N/A	0.5	0.5	0.5	0.5	0.5	0.5	0.5	0.5	0.5	0.5	#N/A	#N/A	0.5	0.5	#N/A	#N/A	#N/A	#N/A	#N/A	#N/A				P80316	Cct5	T-complex protein 1 subunit epsilon	2	2	2	4	3	1	2	3
P30999	Catenin delta-1	Ctnnd1		#N/A	#N/A	#N/A	#N/A	#N/A	#N/A	0.5	0.5	#N/A	#N/A	#N/A	#N/A	0.5	1	0.5	0.5	0.5	0.5	0.5	0.5	0.5	0.5	#N/A	#N/A	0.5	0.5	#N/A	#N/A	#N/A	#N/A	#N/A	#N/A				Q9R0U0	Srsf10	Serine/arginine-rich splicing factor 10	15	10	24	20	15	13	14	11
O35927	Catenin delta-2	Ctnnd2		0.5	0.5	0.5	0.5	0.5	0.5	0.5	1	0.5	1	0.5	0.5	0.5	4	1	6	1	3	0.5	4	0.5	4	0.5	1	0.5	3	0.5	3	0.5	0.5	3	0.5				Q8VIJ6	Sfpq	Splicing factor, proline- and glutamine-rich	1	0.5	1	2	5	2	3	4
P70698	CTP synthase 1	Ctps1		#N/A	#N/A	#N/A	#N/A	#N/A	#N/A	0.5	0.5	#N/A	#N/A	#N/A	#N/A	0.5	0.5	0.5	0.5	0.5	0.5	0.5	0.5	0.5	0.5	#N/A	#N/A	0.5	0.5	#N/A	#N/A	#N/A	#N/A	#N/A	#N/A				P62874	Gnb1	Guanine nucleotide-binding protein G(I)/G(S)/G(T) subunit beta-1	0.5	0.5	0.5	2	5	0.5	1	3
Q62018	RNA polymerase-associated protein CTR9 homolog	Ctr9		#N/A	#N/A	#N/A	#N/A	#N/A	#N/A	0.5	0.5	#N/A	#N/A	#N/A	#N/A	0.5	0.5	0.5	0.5	0.5	0.5	0.5	0.5	0.5	0.5	#N/A	#N/A	0.5	0.5	#N/A	#N/A	#N/A	#N/A	#N/A	#N/A				P62880	Gnb2	Guanine nucleotide-binding protein G(I)/G(S)/G(T) subunit beta-2	0.5	0.5	0.5	1	5	0.5	1	2
P10605	Cathepsin B	Ctsb		0.5	0.5	0.5	0.5	0.5	0.5	0.5	0.5	0.5	0.5	0.5	0.5	0.5	0.5	0.5	0.5	0.5	0.5	0.5	0.5	0.5	0.5	0.5	0.5	1	0.5	2	0.5	0.5	0.5	0.5	0.5				P29387	Gnb4	Guanine nucleotide-binding protein subunit beta-4	0.5	0.5	0.5	2	3	0.5	0.5	1
Q9WTX6	Cullin-1	Cul1		#N/A	#N/A	#N/A	#N/A	#N/A	#N/A	0.5	0.5	#N/A	#N/A	#N/A	#N/A	0.5	0.5	0.5	0.5	0.5	0.5	0.5	0.5	0.5	0.5	#N/A	#N/A	0.5	0.5	#N/A	#N/A	#N/A	#N/A	#N/A	#N/A				Q8BG05	Hnrnpa3	Heterogeneous nuclear ribonucleoprotein A3	2	3	4	0.5	7	3	3	8
Q9DBF7	Pre-mRNA-splicing factor CWC25 homolog	Cwc25		#N/A	#N/A	#N/A	#N/A	#N/A	#N/A	0.5	0.5	#N/A	#N/A	#N/A	#N/A	0.5	0.5	0.5	0.5	0.5	0.5	0.5	0.5	0.5	0.5	#N/A	#N/A	0.5	0.5	#N/A	#N/A	#N/A	#N/A	#N/A	#N/A				O35129	Phb2	Prohibitin-2	1	1	7	1	8	7	8	8
P97792	Coxsackievirus and adenovirus receptor homolog	Cxadr		0.5	12	0.5	12	0.5	15	0.5	30	0.5	21	0.5	18	0.5	31	1	25	0.5	22	0.5	16	0.5	40	0.5	13	0.5	17	0.5	9	0.5	8	16	12				P42932	Cct8	T-complex protein 1 subunit theta	1	5	1	3	2	0.5	2	1
P40224	Stromal cell-derived factor 1	Cxcl12		#N/A	#N/A	#N/A	#N/A	#N/A	#N/A	1	0.5	#N/A	#N/A	#N/A	#N/A	0.5	0.5	0.5	0.5	0.5	0.5	0.5	0.5	0.5	0.5	#N/A	#N/A	0.5	0.5	#N/A	#N/A	#N/A	#N/A	#N/A	#N/A				Q9CR62	Slc25a11	Mitochondrial 2-oxoglutarate/malate carrier protein	5	0.5	3	4	3	4	9	3
Q9DCN2	NADH-cytochrome b5 reductase 3	Cyb5r3		#N/A	#N/A	#N/A	#N/A	#N/A	#N/A	0.5	0.5	#N/A	#N/A	#N/A	#N/A	4	3	0.5	0.5	0.5	0.5	2	2	1	0.5	#N/A	#N/A	0.5	0.5	#N/A	#N/A	#N/A	#N/A	#N/A	#N/A				P47962	Rpl5	60S ribosomal protein L5	0.5	14	3	7	9	5	3	6
P62897	Cytochrome c, somatic	Cycs		0.5	0.5	0.5	0.5	0.5	0.5	2	1	0.5	0.5	0.5	0.5	7	2	0.5	0.5	1	0.5	5	4	1	0.5	3	1	1	0.5	2	0.5	3	4	0.5	0.5				P15209	Ntrk2	BDNF/NT-3 growth factors receptor	0.5	3	0.5	7	0.5	0.5	0.5	6
Q7TMB8	Cytoplasmic FMR1-interacting protein 1	Cyfip1		0.5	0.5	0.5	0.5	0.5	0.5	0.5	4	0.5	2	0.5	1	1	7	1	5	0.5	7	1	9	1	4	0.5	6	2	3	2	10	0.5	5	8	5				Q6VNS1	Ntrk3	NT-3 growth factor receptor	0.5	4	0.5	5	0.5	0.5	0.5	3
Q5SQX6	Cytoplasmic FMR1-interacting protein 2	Cyfip2		0.5	0.5	0.5	0.5	0.5	0.5	0.5	5	0.5	3	0.5	1	2	14	2	7	0.5	9	1	14	1	8	0.5	12	1	3	2	9	0.5	6	12	5				Q68FM6	Elfn2	Protein phosphatase 1 regulatory subunit 29	0.5	0.5	0.5	7	0.5	0.5	0.5	3
P18406	Protein CYR61	Cyr61		#N/A	#N/A	#N/A	#N/A	#N/A	#N/A	5	2	#N/A	#N/A	#N/A	#N/A	1	0.5	2	1	0.5	0.5	0.5	0.5	1	0.5	#N/A	#N/A	0.5	0.5	#N/A	#N/A	#N/A	#N/A	#N/A	#N/A				Q8C8T7	Elfn1	Protein ELFN1	0.5	0.5	0.5	2	0.5	0.5	0.5	1
Q9D172	ES1 protein homolog, mitochondrial	D10Jhu81e		0.5	0.5	0.5	0.5	0.5	0.5	0.5	0.5	0.5	0.5	0.5	0.5	0.5	0.5	0.5	0.5	0.5	0.5	0.5	0.5	2	0.5	1	0.5	0.5	0.5	1	0.5	2	1	0.5	0.5				O08599	Stxbp1	Syntaxin-binding protein 1	0.5	0.5	0.5	0.5	5	2	4	3
Q62165	Dystroglycan	Dag1		0.5	2	0.5	2	0.5	5	0.5	8	0.5	8	0.5	6	0.5	9	0.5	13	0.5	7	0.5	16	0.5	6	0.5	8	0.5	10	0.5	13	0.5	8	7	6				P24369	Ppib	Peptidyl-prolyl cis-trans isomerase B	14	11	27	18	17	20	15	15
Q922B2	Aspartate--tRNA ligase, cytoplasmic	Dars		0.5	0.5	0.5	0.5	0.5	0.5	0.5	0.5	0.5	1	0.5	1	3	2	1	1	1	2	1	3	4	2	0.5	1	1	1	2	1	0.5	0.5	1	0.5				Q8C176	Taf2	Transcription initiation factor TFIID subunit 2	6	1	8	5	3	3	1	2
Q9JII5	DAZ-associated protein 1	Dazap1		#N/A	#N/A	#N/A	#N/A	#N/A	#N/A	0.5	0.5	#N/A	#N/A	#N/A	#N/A	0.5	1	0.5	0.5	1	0.5	0.5	0.5	0.5	0.5	#N/A	#N/A	0.5	0.5	#N/A	#N/A	#N/A	#N/A	#N/A	#N/A				P09411	Pgk1	Phosphoglycerate kinase 1	0.5	0.5	0.5	0.5	3	3	3	0.5
Q9QXS6	Drebrin	Dbn1		1	0.5	1	0.5	0.5	0.5	0.5	1	0.5	1	1	0.5	0.5	0.5	0.5	0.5	1	3	0.5	1	0.5	0.5	1	0.5	0.5	0.5	1	0.5	0.5	0.5	3	1				P46096	Syt1	Synaptotagmin-1	0.5	0.5	0.5	4	4	0.5	4	11
P53395	Lipoamide acyltransferase component of branched-chain alpha-keto acid dehydrogenase complex, mitochondrial	Dbt		0.5	0.5	0.5	0.5	0.5	0.5	0.5	0.5	0.5	0.5	0.5	0.5	2	0.5	1	1	0.5	0.5	12	2	4	0.5	0.5	1	3	0.5	1	1	1	0.5	0.5	0.5				O88507	Cntfr	Ciliary neurotrophic factor receptor subunit alpha	0.5	2	0.5	7	1	0.5	0.5	7
Q8BHC4	Dephospho-CoA kinase domain-containing protein	Dcakd		0.5	0.5	0.5	0.5	0.5	0.5	0.5	0.5	0.5	0.5	0.5	0.5	1	1	0.5	1	0.5	0.5	0.5	0.5	0.5	0.5	0.5	0.5	0.5	0.5	0.5	0.5	0.5	0.5	0.5	0.5				Q9QZF2	Gpc1	Glypican-1	0.5	5	0.5	5	0.5	0.5	0.5	3
Q91ZV3	Discoidin, CUB and LCCL domain-containing protein 2	Dcbld2		0.5	0.5	0.5	0.5	0.5	0.5	0.5	3	0.5	0.5	0.5	0.5	0.5	5	0.5	6	0.5	4	0.5	4	0.5	5	0.5	4	0.5	8	0.5	6	0.5	3	0.5	0.5				Q8BLU0	Flrt2	Leucine-rich repeat transmembrane protein FLRT2	0.5	2	0.5	5	1	0.5	0.5	8
P70211	Netrin receptor DCC	Dcc		0.5	7	0.5	5	0.5	25	0.5	25	0.5	30	0.5	21	0.5	30	0.5	22	0.5	33	0.5	25	0.5	21	0.5	44	0.5	27	0.5	28	0.5	25	24	14				Q08943	Ssrp1	FACT complex subunit SSRP1	4	8	2	5	0.5	0.5	0.5	1
E9PVD3	Protocadherin-16	Dchs1		0.5	4	0.5	5	1	12	2	26	1	13	0.5	10	2	10	7	33	0.5	8	0.5	23	4	23	0.5	9	7	28	5	28	3	15	14	10				Q8VDM4	Psmd2	26S proteasome non-ATPase regulatory subunit 2	0.5	11	0.5	3	3	0.5	0.5	1
Q9JLM8	Serine/threonine-protein kinase DCLK1	Dclk1		2	1	2	3	2	2	6	4	3	2	5	4	8	7	5	2	5	6	4	4	6	5	4	2	3	2	6	5	4	3	3	2				P68254	Ywhaq	14-3-3 protein theta	2	8	2	5	9	2	4	9
Q6PGN3	Serine/threonine-protein kinase DCLK2	Dclk2		#N/A	#N/A	#N/A	#N/A	#N/A	#N/A	1	1	#N/A	#N/A	#N/A	#N/A	3	3	2	2	2	2	0.5	0.5	1	0.5	#N/A	#N/A	0.5	0.5	#N/A	#N/A	#N/A	#N/A	#N/A	#N/A				P63101	Ywhaz	14-3-3 protein zeta/delta	2	7	1	5	8	3	4	9
P28654	Decorin	Dcn		0.5	0.5	0.5	0.5	0.5	0.5	0.5	2	0.5	0.5	0.5	0.5	0.5	2	1	8	0.5	1	0.5	0.5	0.5	5	0.5	0.5	0.5	4	0.5	0.5	0.5	0.5	2	1				P62259	Ywhae	14-3-3 protein epsilon	1	8	1	5	5	3	3	6
O08788	Dynactin subunit 1	Dctn1		1	1	1	0.5	0.5	0.5	0.5	1	0.5	0.5	0.5	0.5	3	2	0.5	1	3	5	2	0.5	1	0.5	1	0.5	2	0.5	1	0.5	0.5	0.5	0.5	0.5				P61982	Ywhag	14-3-3 protein gamma	1	5	1	2	5	1	1	5
Q9QZB9	Dynactin subunit 5	Dctn5		#N/A	#N/A	#N/A	#N/A	#N/A	#N/A	0.5	0.5	#N/A	#N/A	#N/A	#N/A	1	0.5	0.5	0.5	0.5	0.5	1	0.5	2	0.5	#N/A	#N/A	1	0.5	#N/A	#N/A	#N/A	#N/A	#N/A	#N/A				Q9CQV8	Ywhab	14-3-3 protein beta/alpha	1	5	1	2	5	1	2	5
O88809	Neuronal migration protein doublecortin	Dcx		6	3	5	7	9	7	9	8	6	3	7	4	8	9	5	7	8	7	1	1	3	1	2	0.5	0.5	0.5	2	2	1	1	3	1				P68510	Ywhah	14-3-3 protein eta	1	3	1	3	3	1	1	4
Q99LD8	N(G),N(G)-dimethylarginine dimethylaminohydrolase 2	Ddah2		#N/A	#N/A	#N/A	#N/A	#N/A	#N/A	0.5	0.5	#N/A	#N/A	#N/A	#N/A	0.5	0.5	0.5	0.5	0.5	0.5	0.5	0.5	0.5	1	#N/A	#N/A	0.5	1	#N/A	#N/A	#N/A	#N/A	#N/A	#N/A				Q924X6	Lrp8	Low-density lipoprotein receptor-related protein 8	0.5	5	0.5	2	0.5	0.5	0.5	2
Q03146	Epithelial discoidin domain-containing receptor 1	Ddr1		0.5	0.5	0.5	0.5	0.5	0.5	0.5	5	0.5	2	0.5	1	0.5	10	0.5	13	0.5	2	0.5	17	0.5	11	0.5	4	0.5	13	0.5	18	0.5	6	2	2				P35951	Ldlr	Low-density lipoprotein receptor	0.5	0.5	0.5	1	0.5	0.5	0.5	2
Q62371	Discoidin domain-containing receptor 2	Ddr2		#N/A	#N/A	#N/A	#N/A	#N/A	#N/A	0.5	0.5	#N/A	#N/A	#N/A	#N/A	0.5	1	0.5	0.5	0.5	0.5	0.5	0.5	0.5	0.5	#N/A	#N/A	0.5	0.5	#N/A	#N/A	#N/A	#N/A	#N/A	#N/A				Q60625	Icam5	Intercellular adhesion molecule 5	0.5	0.5	0.5	2	0.5	0.5	0.5	3
Q91VR5	ATP-dependent RNA helicase DDX1	Ddx1		0.5	0.5	0.5	0.5	0.5	0.5	0.5	0.5	0.5	0.5	0.5	1	1	2	0.5	0.5	0.5	0.5	0.5	1	0.5	0.5	0.5	0.5	0.5	0.5	0.5	0.5	0.5	0.5	0.5	0.5				Q920B9	Supt16h	FACT complex subunit SPT16	0.5	8	1	4	0.5	0.5	0.5	0.5
Q501J6	Probable ATP-dependent RNA helicase DDX17	Ddx17		8	0.5	6	6	2	2	6	5	7	3	7	7	6	5	2	1	5	3	5	3	9	4	4	1	4	2	5	1	2	1	4	7				Q8C2Q3	Rbm14	RNA-binding protein 14	0.5	0.5	3	0.5	1	2	9	0.5
Q9JIK5	Nucleolar RNA helicase 2	Ddx21		0.5	0.5	0.5	0.5	0.5	0.5	3	2	2	0.5	8	6	1	0.5	0.5	0.5	0.5	0.5	0.5	0.5	0.5	0.5	0.5	0.5	0.5	0.5	0.5	0.5	0.5	0.5	2	1				Q8C1S0	Med19	Mediator of RNA polymerase II transcription subunit 19	5	1	6	6	6	6	4	5
Q9Z1N5	Spliceosome RNA helicase Ddx39b	Ddx39b		#N/A	#N/A	#N/A	#N/A	#N/A	#N/A	1	0.5	#N/A	#N/A	#N/A	#N/A	1	1	0.5	1	3	1	0.5	0.5	0.5	1	#N/A	#N/A	0.5	1	#N/A	#N/A	#N/A	#N/A	#N/A	#N/A				P16546	Sptan1	Spectrin alpha chain, non-erythrocytic 1	0.5	0.5	0.5	1	2	0.5	1	2
Q62167	ATP-dependent RNA helicase DDX3X	Ddx3x		7	3	4	4	8	4	8	5	13	5	5	5	10	7	9	5	16	11	9	7	19	14	7	0.5	12	5	16	6	8	4	5	6				P61205	Arf3	ADP-ribosylation factor 3	0.5	2	4	5	11	6	7	12
Q569Z5	Probable ATP-dependent RNA helicase DDX46	Ddx46		17	6	12	15	21	16	67	40	15	8	22	15	27	17	36	35	30	20	21	20	42	25	23	14	39	23	42	26	26	19	18	16				P84084	Arf5	ADP-ribosylation factor 5	0.5	2	3	4	10	4	5	9
Q61656	Probable ATP-dependent RNA helicase DDX5	Ddx5		5	0.5	2	4	2	1	7	6	4	1	5	5	5	5	4	2	5	4	5	4	7	2	4	0.5	3	1	2	2	2	0.5	1	2				P61750	Arf4	ADP-ribosylation factor 4	0.5	1	1	2	8	3	3	7
P54823	Probable ATP-dependent RNA helicase DDX6	Ddx6		0.5	0.5	0.5	0.5	0.5	0.5	0.5	0.5	0.5	0.5	0.5	0.5	1	0.5	0.5	0.5	0.5	0.5	0.5	0.5	0.5	2	0.5	0.5	0.5	0.5	1	0.5	0.5	0.5	0.5	0.5				Q9R1V7	Adam23	Disintegrin and metalloproteinase domain-containing protein 23	0.5	0.5	0.5	2	0.5	0.5	0.5	3
Q9CQ62	2,4-dienoyl-CoA reductase, mitochondrial	Decr1		0.5	0.5	0.5	0.5	0.5	0.5	0.5	1	0.5	0.5	0.5	0.5	0.5	0.5	0.5	0.5	0.5	1	0.5	0.5	2	0.5	0.5	0.5	1	0.5	1	0.5	0.5	0.5	0.5	0.5				Q9EPL8	Ipo7	Importin-7	0.5	13	0.5	5	1	0.5	0.5	0.5
Q7TNV0	Protein DEK	Dek		4	2	4	4	2	2	8	6	3	2	2	3	1	2	1	4	1	1	1	1	1	1	2	0.5	1	1	2	1	1	1	4	3				Q8C4U3	Sfrp1	Secreted frizzled-related protein 1	0.5	8	0.5	12	0.5	0.5	0.5	1
Q9CQJ6	Density-regulated protein	Denr		0.5	0.5	0.5	0.5	0.5	0.5	1	0.5	0.5	0.5	0.5	0.5	0.5	0.5	0.5	0.5	0.5	0.5	0.5	0.5	0.5	0.5	1	0.5	0.5	0.5	1	0.5	0.5	0.5	0.5	0.5				Q810B7	Slitrk5	SLIT and NTRK-like protein 5	0.5	2	0.5	3	0.5	0.5	0.5	4
O88455	7-dehydrocholesterol reductase	Dhcr7		0.5	0.5	0.5	0.5	0.5	0.5	0.5	0.5	0.5	0.5	0.5	0.5	1	1	0.5	0.5	0.5	0.5	0.5	1	0.5	0.5	0.5	0.5	0.5	0.5	1	0.5	0.5	0.5	0.5	0.5				Q60932	Vdac1	Voltage-dependent anion-selective channel protein 1	0.5	0.5	2	1	6	4	2	6
Q99L04	Dehydrogenase/reductase SDR family member 1	Dhrs1		#N/A	#N/A	#N/A	#N/A	#N/A	#N/A	0.5	0.5	#N/A	#N/A	#N/A	#N/A	0.5	0.5	0.5	0.5	0.5	0.5	0.5	1	1	0.5	#N/A	#N/A	0.5	0.5	#N/A	#N/A	#N/A	#N/A	#N/A	#N/A				Q60931	Vdac3	Voltage-dependent anion-selective channel protein 3	0.5	0.5	3	2	4	3	4	3
O35286	Pre-mRNA-splicing factor ATP-dependent RNA helicase DHX15	Dhx15		1	0.5	1	3	1	0.5	4	3	1	0.5	4	0.5	4	1	1	2	0.5	1	0.5	1	3	2	0.5	0.5	1	0.5	4	1	0.5	0.5	0.5	0.5				Q80Z24	Negr1	Neuronal growth regulator 1	0.5	3	0.5	15	0.5	0.5	0.5	13
Q8BZS9	Putative pre-mRNA-splicing factor ATP-dependent RNA helicase DHX32	Dhx32		#N/A	#N/A	#N/A	#N/A	#N/A	#N/A	0.5	0.5	#N/A	#N/A	#N/A	#N/A	0.5	0.5	0.5	0.5	0.5	0.5	0.5	0.5	0.5	0.5	#N/A	#N/A	0.5	0.5	#N/A	#N/A	#N/A	#N/A	#N/A	#N/A				Q60930	Vdac2	Voltage-dependent anion-selective channel protein 2	1	1	3	3	7	6	8	5
Q6PE54	Probable ATP-dependent RNA helicase DHX40	Dhx40		#N/A	#N/A	#N/A	#N/A	#N/A	#N/A	0.5	0.5	#N/A	#N/A	#N/A	#N/A	0.5	0.5	0.5	0.5	0.5	0.5	0.5	0.5	0.5	0.5	#N/A	#N/A	0.5	0.5	#N/A	#N/A	#N/A	#N/A	#N/A	#N/A				P17182	Eno1	Alpha-enolase	1	1	3	4	10	2	2	7
A2A4P0	ATP-dependent RNA helicase DHX8	Dhx8		0.5	0.5	0.5	1	0.5	0.5	2	0.5	1	0.5	0.5	0.5	0.5	0.5	0.5	0.5	0.5	0.5	0.5	0.5	0.5	0.5	0.5	0.5	0.5	0.5	1	0.5	0.5	0.5	1	0.5				Q9QZE5	Copg1	Coatomer subunit gamma-1	0.5	7	1	4	3	1	1	2
O70133	ATP-dependent RNA helicase A	Dhx9		0.5	0.5	0.5	0.5	1	1	1	0.5	0.5	1	4	0.5	5	2	4	0.5	7	0.5	2	1	4	3	1	0.5	3	0.5	6	0.5	0.5	0.5	0.5	0.5				Q9QXK3	Copg2	Coatomer subunit gamma-2	0.5	3	1	1	1	1	1	1
O08808	Protein diaphanous homolog 1	Diaph1		#N/A	#N/A	#N/A	#N/A	#N/A	#N/A	0.5	0.5	#N/A	#N/A	#N/A	#N/A	0.5	0.5	0.5	0.5	0.5	0.5	0.5	0.5	0.5	0.5	#N/A	#N/A	0.5	0.5	#N/A	#N/A	#N/A	#N/A	#N/A	#N/A				P62996	Tra2b	Transformer-2 protein homolog beta	23	15	27	20	32	20	21	19
Q3UH60	Disco-interacting protein 2 homolog B	Dip2b		0.5	0.5	0.5	0.5	0.5	0.5	0.5	6	0.5	1	0.5	0.5	0.5	1	0.5	3	0.5	3	0.5	1	0.5	0.5	0.5	1	0.5	0.5	0.5	0.5	0.5	1	2	0.5				Q6PFR5	Tra2a	Transformer-2 protein homolog alpha	11	4	13	8	6	8	6	4
Q5PR73	GTP-binding protein Di-Ras2	Diras2		1	0.5	0.5	0.5	0.5	0.5	0.5	0.5	0.5	0.5	0.5	0.5	1	0.5	0.5	1	0.5	1	2	2	1	0.5	1	0.5	2	2	0.5	0.5	0.5	1	0.5	0.5				O35691	Pnn	Pinin	0.5	11	0.5	12	0.5	0.5	0.5	2
Q9ESX5	H/ACA ribonucleoprotein complex subunit 4	Dkc1		2	0.5	0.5	0.5	1	1	4	3	1	1	2	1	1	0.5	2	1	3	0.5	0.5	0.5	1	1	1	0.5	0.5	0.5	0.5	0.5	1	1	1	2				Q8VI56	Lrp4	Low-density lipoprotein receptor-related protein 4	0.5	0.5	0.5	2	0.5	0.5	0.5	3
Q8BMF4	Dihydrolipoyllysine-residue acetyltransferase component of pyruvate dehydrogenase complex, mitochondrial	Dlat		0.5	0.5	0.5	0.5	0.5	0.5	1	0.5	0.5	0.5	0.5	0.5	4	2	1	2	0.5	1	3	1	5	4	6	4	4	2	4	5	7	7	0.5	0.5				O88998	Olfm1	Noelin	0.5	0.5	0.5	2	0.5	0.5	0.5	7
O08749	Dihydrolipoyl dehydrogenase, mitochondrial	Dld		0.5	0.5	0.5	0.5	0.5	0.5	0.5	0.5	0.5	0.5	0.5	0.5	0.5	0.5	0.5	0.5	0.5	0.5	0.5	0.5	0.5	0.5	2	0.5	1	0.5	0.5	0.5	2	0.5	0.5	0.5				Q8CGC7	Eprs	Bifunctional glutamate/proline--tRNA ligase	0.5	3	1	5	5	4	1	7
Q62108	Disks large homolog 4	Dlg4		0.5	0.5	0.5	0.5	0.5	0.5	0.5	0.5	0.5	0.5	0.5	0.5	0.5	0.5	0.5	0.5	0.5	2	0.5	0.5	0.5	1	0.5	5	0.5	0.5	0.5	0.5	0.5	0.5	0.5	0.5				Q62181	Sema3c	Semaphorin-3C	0.5	6	0.5	7	0.5	0.5	0.5	0.5
Q9D2G2	Dihydrolipoyllysine-residue succinyltransferase component of 2-oxoglutarate dehydrogenase complex, mitochondrial	Dlst		0.5	0.5	0.5	0.5	0.5	0.5	0.5	0.5	0.5	0.5	0.5	0.5	2	2	0.5	0.5	0.5	0.5	4	3	4	1	2	3	5	2	4	4	5	4	0.5	0.5				P84104	Srsf3	Serine/arginine-rich splicing factor 3	44	27	46	38	34	47	35	28
P63037	DnaJ homolog subfamily A member 1	Dnaja1		0.5	0.5	0.5	0.5	0.5	0.5	0.5	2	1	1	0.5	3	1	1	0.5	1	0.5	3	0.5	2	1	1	1	2	1	0.5	2	1	0.5	0.5	2	0.5				Q8BL97	Srsf7	Serine/arginine-rich splicing factor 7	14	10	19	18	19	13	22	12
Q9QYJ0	DnaJ homolog subfamily A member 2	Dnaja2		0.5	0.5	0.5	0.5	0.5	0.5	1	2	0.5	1	0.5	1	0.5	0.5	0.5	2	0.5	1	0.5	2	0.5	0.5	1	0.5	0.5	1	1	1	0.5	0.5	0.5	0.5				P46471	Psmc2	26S proteasome regulatory subunit 7	0.5	9	0.5	3	0.5	0.5	0.5	2
O54946	DnaJ homolog subfamily B member 6	Dnajb6		3	3	3	2	2	3	1	0.5	4	3	2	3	2	1	0.5	0.5	3	0.5	2	0.5	1	0.5	2	0.5	0.5	0.5	3	2	1	1	1	4				Q62288	Spock1	Testican-1	0.5	7	0.5	3	0.5	0.5	0.5	1
Q9DC23	DnaJ homolog subfamily C member 10	Dnajc10		#N/A	#N/A	#N/A	#N/A	#N/A	#N/A	0.5	0.5	#N/A	#N/A	#N/A	#N/A	0.5	0.5	0.5	0.5	0.5	0.5	0.5	0.5	1	0.5	#N/A	#N/A	0.5	0.5	#N/A	#N/A	#N/A	#N/A	#N/A	#N/A				Q8BKV0	Spock3	Testican-3	0.5	2	0.5	1	0.5	0.5	0.5	1
Q5U458	DnaJ homolog subfamily C member 11	Dnajc11		#N/A	#N/A	#N/A	#N/A	#N/A	#N/A	0.5	0.5	#N/A	#N/A	#N/A	#N/A	0.5	0.5	0.5	0.5	0.5	0.5	0.5	1	0.5	0.5	#N/A	#N/A	0.5	1	#N/A	#N/A	#N/A	#N/A	#N/A	#N/A				Q6WVG3	Kctd12	BTB/POZ domain-containing protein KCTD12	0.5	1	0.5	6	0.5	0.5	0.5	9
P60904	DnaJ homolog subfamily C member 5	Dnajc5		0.5	0.5	0.5	0.5	0.5	0.5	0.5	0.5	0.5	1	0.5	0.5	1	1	0.5	1	0.5	1	1	1	0.5	0.5	0.5	1	0.5	0.5	0.5	2	1	3	1	0.5				Q5DTY9	Kctd16	BTB/POZ domain-containing protein KCTD16	0.5	0.5	0.5	0.5	0.5	0.5	0.5	0.5
Q8JZM4	Delta and Notch-like epidermal growth factor-related receptor	Dner		#N/A	#N/A	#N/A	#N/A	#N/A	#N/A	0.5	1	#N/A	#N/A	#N/A	#N/A	0.5	0.5	0.5	0.5	0.5	0.5	0.5	0.5	0.5	0.5	#N/A	#N/A	0.5	0.5	#N/A	#N/A	#N/A	#N/A	#N/A	#N/A				P28653	Bgn	Biglycan	0.5	2	0.5	11	0.5	3	0.5	8
P39053	Dynamin-1	Dnm1		0.5	0.5	0.5	0.5	0.5	0.5	0.5	0.5	0.5	0.5	0.5	0.5	2	1	0.5	0.5	0.5	0.5	0.5	2	2	1	8	2	3	1	6	2	2	7	0.5	0.5				P28654	Dcn	Decorin	0.5	0.5	0.5	2	0.5	1	0.5	2
Q8K1M6	Dynamin-1-like protein	Dnm1l		0.5	0.5	0.5	0.5	0.5	0.5	0.5	0.5	0.5	0.5	0.5	0.5	0.5	1	0.5	0.5	0.5	0.5	0.5	0.5	0.5	1	0.5	0.5	0.5	0.5	2	0.5	0.5	0.5	0.5	0.5				P24270	Cat	Catalase	3	10	0.5	9	0.5	0.5	0.5	0.5
P39054	Dynamin-2	Dnm2		#N/A	#N/A	#N/A	#N/A	#N/A	#N/A	0.5	0.5	#N/A	#N/A	#N/A	#N/A	1	1	0.5	0.5	0.5	0.5	0.5	1	1	2	#N/A	#N/A	2	1	#N/A	#N/A	#N/A	#N/A	#N/A	#N/A				Q5U3K5	Rabl6	Rab-like protein 6	2	2	5	2	3	2	2	3
Q9Z2W0	Aspartyl aminopeptidase	Dnpep		0.5	0.5	0.5	0.5	0.5	0.5	0.5	0.5	0.5	0.5	0.5	0.5	0.5	0.5	0.5	0.5	0.5	0.5	0.5	1	1	2	0.5	0.5	0.5	0.5	0.5	0.5	0.5	1	0.5	0.5				Q810B8	Slitrk4	SLIT and NTRK-like protein 4	0.5	0.5	0.5	6	0.5	0.5	0.5	3
P59764	Dedicator of cytokinesis protein 4	Dock4		#N/A	#N/A	#N/A	#N/A	#N/A	#N/A	0.5	0.5	#N/A	#N/A	#N/A	#N/A	0.5	0.5	0.5	0.5	0.5	0.5	0.5	0.5	0.5	0.5	#N/A	#N/A	0.5	0.5	#N/A	#N/A	#N/A	#N/A	#N/A	#N/A				P68181	Prkacb	cAMP-dependent protein kinase catalytic subunit beta	0.5	0.5	2	2	6	5	3	3
O70152	Dolichol-phosphate mannosyltransferase subunit 1	Dpm1		#N/A	#N/A	#N/A	#N/A	#N/A	#N/A	0.5	0.5	#N/A	#N/A	#N/A	#N/A	0.5	0.5	0.5	0.5	0.5	0.5	0.5	0.5	4	0.5	#N/A	#N/A	0.5	0.5	#N/A	#N/A	#N/A	#N/A	#N/A	#N/A				P05132	Prkaca	cAMP-dependent protein kinase catalytic subunit alpha	0.5	0.5	1	2	5	5	3	3
Q6NXK7	Inactive dipeptidyl peptidase 10	Dpp10		0.5	0.5	0.5	0.5	0.5	0.5	0.5	0.5	0.5	1	0.5	0.5	0.5	2	0.5	0.5	0.5	0.5	0.5	5	0.5	2	0.5	2	0.5	3	0.5	2	0.5	2	1	1				P70333	Hnrnph2	Heterogeneous nuclear ribonucleoprotein H2	0.5	0.5	2	2	3	3	4	5
Q99KK7	Dipeptidyl peptidase 3	Dpp3		#N/A	#N/A	#N/A	#N/A	#N/A	#N/A	0.5	0.5	#N/A	#N/A	#N/A	#N/A	0.5	0.5	0.5	0.5	0.5	0.5	0.5	0.5	0.5	0.5	#N/A	#N/A	0.5	0.5	#N/A	#N/A	#N/A	#N/A	#N/A	#N/A				O35737	Hnrnph1	Heterogeneous nuclear ribonucleoprotein H	3	2	5	5	5	5	6	6
Q9Z218	Dipeptidyl aminopeptidase-like protein 6	Dpp6		0.5	0.5	0.5	0.5	0.5	0.5	0.5	0.5	0.5	1	0.5	0.5	0.5	6	0.5	3	0.5	1	0.5	3	0.5	0.5	0.5	2	0.5	2	0.5	0.5	0.5	3	2	2				Q9Z2X1	Hnrnpf	Heterogeneous nuclear ribonucleoprotein F	2	1	2	2	2	3	3	2
Q8CHR6	Dihydropyrimidine dehydrogenase [NADP(+)]	Dpyd		0.5	0.5	0.5	0.5	0.5	0.5	0.5	2	0.5	2	0.5	0.5	0.5	0.5	0.5	0.5	0.5	1	0.5	0.5	0.5	0.5	0.5	0.5	0.5	0.5	0.5	0.5	0.5	0.5	3	1				P19096	Fasn	Fatty acid synthase	0.5	3	1	0.5	7	4	2	5
O08553	Dihydropyrimidinase-related protein 2	Dpysl2		6	1	5	2	3	3	8	12	10	5	8	8	15	19	10	13	14	12	10	16	20	13	14	9	18	4	10	9	7	13	12	15				O70133	Dhx9	ATP-dependent RNA helicase A	1	2	1	0.5	5	4	7	2
Q62188	Dihydropyrimidinase-related protein 3	Dpysl3		1	0.5	3	1	1	5	3	3	6	6	3	4	15	12	2	4	11	5	7	9	8	6	5	3	15	2	2	3	4	3	7	3				P55066	Ncan	Neurocan core protein	0.5	10	0.5	5	0.5	0.5	0.5	2
Q9EQF6	Dihydropyrimidinase-related protein 5	Dpysl5		0.5	0.5	0.5	0.5	0.5	0.5	1	2	1	0.5	0.5	0.5	3	6	3	0.5	2	1	2	3	5	2	1	0.5	0.5	1	0.5	0.5	0.5	0.5	1	0.5				O35409	Folh1	Glutamate carboxypeptidase 2	0.5	0.5	0.5	0.5	0.5	0.5	0.5	1
Q9D6N5	Dr1-associated corepressor	Drap1		#N/A	#N/A	#N/A	#N/A	#N/A	#N/A	1	1	#N/A	#N/A	#N/A	#N/A	0.5	0.5	0.5	0.5	0.5	0.5	0.5	0.5	0.5	0.5	#N/A	#N/A	0.5	0.5	#N/A	#N/A	#N/A	#N/A	#N/A	#N/A				Q9CZR2	Naalad2	N-acetylated-alpha-linked acidic dipeptidase 2	0.5	0.5	0.5	0.5	0.5	0.5	0.5	0.5
Q9QXB9	Developmentally-regulated GTP-binding protein 2	Drg2		0.5	0.5	0.5	0.5	0.5	0.5	0.5	0.5	0.5	0.5	0.5	0.5	1	0.5	0.5	0.5	0.5	0.5	0.5	0.5	3	1	0.5	0.5	1	0.5	1	0.5	0.5	0.5	0.5	0.5				O35393	Efnb3	Ephrin-B3	0.5	0.5	0.5	2	0.5	0.5	0.5	11
Q9ERC8	Down syndrome cell adhesion molecule homolog	Dscam		#N/A	#N/A	#N/A	#N/A	#N/A	#N/A	0.5	0.5	#N/A	#N/A	#N/A	#N/A	0.5	0.5	0.5	0.5	0.5	0.5	0.5	0.5	0.5	0.5	#N/A	#N/A	0.5	0.5	#N/A	#N/A	#N/A	#N/A	#N/A	#N/A				P52795	Efnb1	Ephrin-B1	0.5	4	0.5	6	0.5	0.5	0.5	7
Q4VA61	Down syndrome cell adhesion molecule-like protein 1 homolog	Dscaml1		0.5	0.5	0.5	0.5	0.5	0.5	0.5	0.5	0.5	4	0.5	1	0.5	1	0.5	0.5	0.5	5	0.5	0.5	0.5	0.5	0.5	2	0.5	0.5	0.5	1	0.5	1	3	0.5				P97311	Mcm6	DNA replication licensing factor MCM6	0.5	13	0.5	1	0.5	0.5	0.5	0.5
Q61495	Desmoglein-1-alpha	Dsg1a		#N/A	#N/A	#N/A	#N/A	#N/A	#N/A	0.5	0.5	#N/A	#N/A	#N/A	#N/A	0.5	0.5	0.5	0.5	0.5	0.5	0.5	0.5	0.5	0.5	#N/A	#N/A	0.5	0.5	#N/A	#N/A	#N/A	#N/A	#N/A	#N/A				Q99J85	Nptxr	Neuronal pentraxin receptor	0.5	2	0.5	5	0.5	0.5	0.5	7
E9Q557	Desmoplakin	Dsp		#N/A	#N/A	#N/A	#N/A	#N/A	#N/A	1	0.5	#N/A	#N/A	#N/A	#N/A	0.5	0.5	0.5	0.5	0.5	0.5	0.5	0.5	0.5	0.5	#N/A	#N/A	0.5	0.5	#N/A	#N/A	#N/A	#N/A	#N/A	#N/A				P22723	Gabrg2	Gamma-aminobutyric acid receptor subunit gamma-2	0.5	3	0.5	3	0.5	0.5	0.5	4
Q9R0P5	Destrin	Dstn		0.5	0.5	0.5	0.5	0.5	0.5	0.5	1	0.5	0.5	0.5	0.5	2	4	1	0.5	3	0.5	0.5	2	4	0.5	0.5	0.5	2	1	0.5	1	0.5	0.5	0.5	0.5				Q6ZWV3	Rpl10	60S ribosomal protein L10	1	9	3	5	3	3	3	7
Q9DD18	D-aminoacyl-tRNA deacylase 1	Dtd1		3	1	4	4	3	2	8	12	4	3	4	4	2	5	3	2	8	5	3	2	2	0.5	7	2	2	0.5	4	2	5	3	5	2				P80314	Cct2	T-complex protein 1 subunit beta	0.5	6	0.5	6	2	0.5	1	2
Q9D2N4	Dystrobrevin alpha	Dtna		0.5	0.5	0.5	0.5	0.5	0.5	0.5	0.5	0.5	0.5	0.5	0.5	1	0.5	0.5	0.5	1	0.5	1	1	0.5	0.5	0.5	0.5	0.5	0.5	0.5	0.5	0.5	0.5	1	0.5				Q91ZV3	Dcbld2	Discoidin, CUB and LCCL domain-containing protein 2	0.5	1	0.5	3	0.5	0.5	0.5	5
Q9JHU4	Cytoplasmic dynein 1 heavy chain 1	Dync1h1		0.5	0.5	0.5	0.5	0.5	0.5	0.5	7	0.5	1	1	0.5	14	11	3	3	2	2	4	9	9	6	2	2	5	4	8	2	0.5	0.5	1	0.5				Q91XY4	Pcdhga4	Protocadherin gamma-A4	2	2	1	8	6	6	4	11
O88487	Cytoplasmic dynein 1 intermediate chain 2	Dync1i2		#N/A	#N/A	#N/A	#N/A	#N/A	#N/A	0.5	0.5	#N/A	#N/A	#N/A	#N/A	0.5	0.5	0.5	0.5	0.5	0.5	0.5	0.5	0.5	0.5	#N/A	#N/A	0.5	0.5	#N/A	#N/A	#N/A	#N/A	#N/A	#N/A				A2RTL5	Rsrc2	Arginine/serine-rich coiled-coil protein 2	3	1	6	3	2	1	1	0.5
Q8R1Q8	Cytoplasmic dynein 1 light intermediate chain 1	Dync1li1		#N/A	#N/A	#N/A	#N/A	#N/A	#N/A	0.5	0.5	#N/A	#N/A	#N/A	#N/A	3	2	0.5	0.5	0.5	0.5	0.5	1	1	1	#N/A	#N/A	0.5	0.5	#N/A	#N/A	#N/A	#N/A	#N/A	#N/A				O88307	Sorl1	Sortilin-related receptor	0.5	0.5	0.5	0.5	0.5	0.5	0.5	0.5
Q6PDL0	Cytoplasmic dynein 1 light intermediate chain 2	Dync1li2		0.5	0.5	0.5	0.5	0.5	0.5	0.5	0.5	0.5	0.5	0.5	0.5	1	0.5	0.5	0.5	0.5	0.5	0.5	1	4	0.5	0.5	0.5	1	1	1	0.5	0.5	0.5	0.5	0.5				Q8BVE3	Atp6v1h	V-type proton ATPase subunit H	0.5	0.5	0.5	1	1	0.5	3	3
P63168	Dynein light chain 1, cytoplasmic	Dynll1		0.5	0.5	0.5	0.5	0.5	0.5	0.5	2	0.5	2	0.5	0.5	2	3	0.5	3	0.5	3	0.5	1	3	3	0.5	2	2	3	2	2	0.5	1	2	0.5				Q9JME5	Ap3b2	AP-3 complex subunit beta-2	0.5	5	0.5	2	3	1	0.5	2
Q9D0M5	Dynein light chain 2, cytoplasmic	Dynll2		0.5	0.5	0.5	0.5	0.5	0.5	0.5	2	0.5	0.5	0.5	0.5	1	3	0.5	3	0.5	3	0.5	0.5	3	2	0.5	0.5	2	2	1	1	0.5	1	0.5	0.5				Q9Z1T1	Ap3b1	AP-3 complex subunit beta-1	0.5	2	0.5	0.5	0.5	0.5	0.5	0.5
Q9D903	Probable rRNA-processing protein EBP2	Ebna1bp2		0.5	0.5	0.5	0.5	0.5	0.5	4	2	0.5	0.5	0.5	0.5	0.5	0.5	0.5	0.5	0.5	0.5	0.5	0.5	0.5	0.5	0.5	0.5	0.5	0.5	0.5	0.5	1	0.5	0.5	0.5				Q921M3	Sf3b3	Splicing factor 3B subunit 3	0.5	13	0.5	2	0.5	0.5	0.5	0.5
Q9D9V3	Ethylmalonyl-CoA decarboxylase	Echdc1		0.5	0.5	0.5	0.5	0.5	0.5	0.5	0.5	0.5	0.5	0.5	0.5	1	2	0.5	0.5	1	1	2	2	1	2	1	0.5	2	1	3	2	1	1	0.5	0.5				Q61330	Cntn2	Contactin-2	0.5	10	0.5	0.5	0.5	0.5	0.5	3
Q8BH95	Enoyl-CoA hydratase, mitochondrial	Echs1		0.5	0.5	0.5	0.5	0.5	0.5	0.5	0.5	0.5	0.5	0.5	0.5	0.5	0.5	0.5	0.5	0.5	0.5	0.5	0.5	0.5	0.5	0.5	0.5	0.5	0.5	0.5	0.5	0.5	0.5	0.5	1				Q9R1V4	Adam11	Disintegrin and metalloproteinase domain-containing protein 11	0.5	0.5	0.5	0.5	0.5	0.5	0.5	0.5
Q9JMG1	Endothelial differentiation-related factor 1	Edf1		0.5	0.5	0.5	0.5	0.5	0.5	1	0.5	0.5	0.5	2	1	2	0.5	0.5	0.5	0.5	0.5	0.5	0.5	0.5	0.5	3	0.5	0.5	0.5	2	1	1	0.5	0.5	0.5				Q6P5F6	Slc39a10	Zinc transporter ZIP10	0.5	3	0.5	7	0.5	0.5	0.5	6
O35474	EGF-like repeat and discoidin I-like domain-containing protein 3	Edil3		0.5	8	0.5	7	0.5	18	0.5	10	0.5	32	0.5	22	0.5	6	0.5	9	0.5	15	0.5	5	0.5	4	0.5	23	0.5	8	0.5	11	0.5	25	19	15				P50516	Atp6v1a	V-type proton ATPase catalytic subunit A	0.5	0.5	2	1	4	1	0.5	3
P48302	Endothelin receptor type B	Ednrb		0.5	0.5	0.5	0.5	0.5	0.5	0.5	0.5	0.5	0.5	0.5	0.5	0.5	1	0.5	2	0.5	0.5	0.5	1	0.5	0.5	0.5	0.5	0.5	0.5	0.5	2	0.5	0.5	0.5	0.5				P80313	Cct7	T-complex protein 1 subunit eta	1	1	0.5	2	2	2	1	1
P10126	Elongation factor 1-alpha 1	Eef1a1		9	6	7	10	9	10	20	20	12	12	15	13	11	17	13	14	11	10	9	13	19	25	13	10	29	14	18	15	11	12	12	12				Q8BMS1	Hadha	Trifunctional enzyme subunit alpha, mitochondrial	0.5	0.5	1	2	13	3	1	5
P62631	Elongation factor 1-alpha 2	Eef1a2		3	2	2	5	4	2	11	10	6	4	5	4	3	5	5	5	5	4	6	5	10	17	8	7	24	3	9	6	6	7	7	6				P49312	Hnrnpa1	Heterogeneous nuclear ribonucleoprotein A1	1	4	0.5	1	8	0.5	2	7
O70251	Elongation factor 1-beta	Eef1b		0.5	0.5	0.5	0.5	0.5	0.5	0.5	0.5	0.5	1	0.5	0.5	0.5	0.5	0.5	0.5	0.5	0.5	0.5	0.5	0.5	0.5	0.5	0.5	0.5	0.5	1	0.5	0.5	0.5	0.5	0.5				O88569	Hnrnpa2b1	Heterogeneous nuclear ribonucleoproteins A2/B1	2	0.5	0.5	0.5	7	1	2	4
P57776	Elongation factor 1-delta	Eef1d		#N/A	#N/A	#N/A	#N/A	#N/A	#N/A	0.5	1	#N/A	#N/A	#N/A	#N/A	1	1	0.5	0.5	1	0.5	0.5	0.5	0.5	0.5	#N/A	#N/A	0.5	0.5	#N/A	#N/A	#N/A	#N/A	#N/A	#N/A				Q61001	Lama5	Laminin subunit alpha-5	0.5	0.5	0.5	1	0.5	0.5	0.5	3
Q9D8N0	Elongation factor 1-gamma	Eef1g		0.5	0.5	0.5	0.5	0.5	0.5	0.5	2	0.5	2	0.5	0.5	1	2	0.5	0.5	0.5	0.5	0.5	1	0.5	1	0.5	0.5	0.5	0.5	2	0.5	0.5	0.5	0.5	0.5				Q61553	Fscn1	Fascin	0.5	0.5	0.5	0.5	1	3	4	4
P58252	Elongation factor 2	Eef2		0.5	0.5	0.5	0.5	0.5	0.5	5	9	1	4	4	2	5	7	5	7	5	4	1	4	10	8	3	4	2	4	7	3	6	7	11	9				P28652	Camk2b	Calcium/calmodulin-dependent protein kinase type II subunit beta	0.5	0.5	0.5	0.5	7	2	2	3
P52795	Ephrin-B1	Efnb1		0.5	0.5	0.5	0.5	0.5	1	0.5	6	0.5	2	0.5	1	0.5	7	0.5	7	0.5	5	0.5	2	0.5	4	0.5	2	0.5	5	0.5	3	0.5	2	3	2				P11798	Camk2a	Calcium/calmodulin-dependent protein kinase type II subunit alpha	0.5	0.5	0.5	0.5	5	3	5	4
P52800	Ephrin-B2	Efnb2		0.5	0.5	0.5	0.5	0.5	0.5	0.5	1	0.5	2	0.5	0.5	0.5	0.5	0.5	1	0.5	1	0.5	0.5	0.5	0.5	0.5	0.5	0.5	0.5	0.5	1	0.5	0.5	2	0.5				Q923T9	Camk2g	Calcium/calmodulin-dependent protein kinase type II subunit gamma	0.5	0.5	0.5	0.5	3	2	3	4
O35393	Ephrin-B3	Efnb3		0.5	1	0.5	1	0.5	4	0.5	2	0.5	8	0.5	7	0.5	11	0.5	13	0.5	11	0.5	5	0.5	7	0.5	7	0.5	6	0.5	1	0.5	4	4	4				Q6PHZ2	Camk2d	Calcium/calmodulin-dependent protein kinase type II subunit delta	0.5	0.5	0.5	0.5	2	2	2	2
Q6ZQ18	Protein EFR3 homolog B	Efr3b		#N/A	#N/A	#N/A	#N/A	#N/A	#N/A	0.5	0.5	#N/A	#N/A	#N/A	#N/A	0.5	0.5	0.5	0.5	0.5	1	0.5	0.5	0.5	0.5	#N/A	#N/A	0.5	0.5	#N/A	#N/A	#N/A	#N/A	#N/A	#N/A				Q61136	Prpf4b	Serine/threonine-protein kinase PRP4 homolog	0.5	7	0.5	7	3	4	0.5	2
O08810	116 kDa U5 small nuclear ribonucleoprotein component	Eftud2		0.5	0.5	0.5	0.5	0.5	0.5	0.5	6	0.5	0.5	1	0.5	0.5	0.5	0.5	1	0.5	1	0.5	0.5	0.5	0.5	0.5	0.5	0.5	0.5	0.5	0.5	0.5	0.5	0.5	0.5				P16056	Met	Hepatocyte growth factor receptor	0.5	0.5	0.5	0.5	0.5	0.5	0.5	7
Q01279	Epidermal growth factor receptor	Egfr		0.5	0.5	0.5	0.5	0.5	0.5	0.5	28	0.5	3	0.5	5	0.5	25	0.5	36	0.5	26	0.5	28	0.5	35	0.5	19	0.5	21	0.5	27	0.5	28	17	14				A2A699	Fam171a2	Protein FAM171A2	0.5	0.5	0.5	4	0.5	0.5	0.5	5
Q9WVK4	EH domain-containing protein 1	Ehd1		#N/A	#N/A	#N/A	#N/A	#N/A	#N/A	0.5	0.5	#N/A	#N/A	#N/A	#N/A	0.5	0.5	0.5	0.5	0.5	0.5	0.5	0.5	1	1	#N/A	#N/A	0.5	0.5	#N/A	#N/A	#N/A	#N/A	#N/A	#N/A				Q61627	Grid1	Glutamate receptor ionotropic, delta-1	0.5	1	0.5	4	0.5	0.5	0.5	2
P48024	Eukaryotic translation initiation factor 1	Eif1		0.5	0.5	0.5	0.5	0.5	0.5	2	1	0.5	0.5	0.5	0.5	0.5	0.5	0.5	0.5	1	0.5	0.5	0.5	0.5	0.5	1	0.5	0.5	0.5	1	1	0.5	0.5	0.5	0.5				O35286	Dhx15	Pre-mRNA-splicing factor ATP-dependent RNA helicase DHX15	3	4	4	3	4	1	0.5	1
Q60872	Eukaryotic translation initiation factor 1A	Eif1a		#N/A	#N/A	#N/A	#N/A	#N/A	#N/A	4	2	#N/A	#N/A	#N/A	#N/A	2	1	1	1	1	1	1	0.5	1	1	#N/A	#N/A	2	0.5	#N/A	#N/A	#N/A	#N/A	#N/A	#N/A				P29341	Pabpc1	Polyadenylate-binding protein 1	0.5	0.5	0.5	1	7	0.5	0.5	4
Q8BMJ3	Eukaryotic translation initiation factor 1A, X-chromosomal	Eif1ax		2	1	2	2	0.5	1	4	4	2	1	2	2	4	3	3	2	3	2	2	2	2	2	4	0.5	3	0.5	4	3	5	2	2	3				Q9JIF7	Copb1	Coatomer subunit beta	0.5	5	0.5	1	4	1	0.5	1
Q99LC8	Translation initiation factor eIF-2B subunit alpha	Eif2b1		#N/A	#N/A	#N/A	#N/A	#N/A	#N/A	0.5	0.5	#N/A	#N/A	#N/A	#N/A	0.5	0.5	0.5	0.5	0.5	0.5	0.5	0.5	1	0.5	#N/A	#N/A	0.5	0.5	#N/A	#N/A	#N/A	#N/A	#N/A	#N/A				P35802	Gpm6a	Neuronal membrane glycoprotein M6-a	0.5	7	0.5	11	1	0.5	0.5	4
Q8CHW4	Translation initiation factor eIF-2B subunit epsilon	Eif2b5		#N/A	#N/A	#N/A	#N/A	#N/A	#N/A	0.5	0.5	#N/A	#N/A	#N/A	#N/A	0.5	0.5	0.5	0.5	0.5	0.5	0.5	0.5	0.5	0.5	#N/A	#N/A	0.5	0.5	#N/A	#N/A	#N/A	#N/A	#N/A	#N/A				P43277	Hist1h1d	Histone H1.3	11	5	16	12	8	9	7	7
Q6ZWX6	Eukaryotic translation initiation factor 2 subunit 1	Eif2s1		0.5	0.5	0.5	0.5	0.5	0.5	0.5	0.5	0.5	1	0.5	0.5	0.5	0.5	0.5	0.5	0.5	0.5	0.5	0.5	1	0.5	0.5	0.5	0.5	0.5	0.5	0.5	0.5	0.5	0.5	0.5				P15864	Hist1h1c	Histone H1.2	10	4	14	12	8	9	6	7
Q9Z0N1	Eukaryotic translation initiation factor 2 subunit 3, X-linked	Eif2s3x		0.5	0.5	0.5	0.5	0.5	1	2	3	1	5	0.5	3	2	3	2	5	1	2	2	3	4	2	3	3	4	2	3	3	3	2	3	2				P43274	Hist1h1e	Histone H1.4	8	4	13	10	7	8	5	4
Q9Z0N2	Eukaryotic translation initiation factor 2 subunit 3, Y-linked	Eif2s3y		0.5	0.5	0.5	0.5	0.5	1	1	2	1	5	0.5	2	1	2	1	4	1	1	2	2	2	1	2	3	3	1	2	2	2	1	2	1				P43275	Hist1h1a	Histone H1.1	6	2	11	7	4	7	3	3
P23116	Eukaryotic translation initiation factor 3 subunit A	Eif3a		#N/A	#N/A	#N/A	#N/A	#N/A	#N/A	0.5	4	#N/A	#N/A	#N/A	#N/A	0.5	0.5	0.5	2	0.5	0.5	0.5	1	0.5	0.5	#N/A	#N/A	0.5	0.5	#N/A	#N/A	#N/A	#N/A	#N/A	#N/A				P43276	Hist1h1b	Histone H1.5	3	3	6	4	1	3	2	2
Q8JZQ9	Eukaryotic translation initiation factor 3 subunit B	Eif3b		#N/A	#N/A	#N/A	#N/A	#N/A	#N/A	0.5	3	#N/A	#N/A	#N/A	#N/A	0.5	0.5	0.5	0.5	0.5	0.5	0.5	0.5	0.5	0.5	#N/A	#N/A	0.5	0.5	#N/A	#N/A	#N/A	#N/A	#N/A	#N/A				O35927	Ctnnd2	Catenin delta-2	0.5	0.5	0.5	1	0.5	1	1	4
Q8R1B4	Eukaryotic translation initiation factor 3 subunit C	Eif3c		0.5	0.5	0.5	0.5	0.5	0.5	1	5	0.5	0.5	0.5	0.5	0.5	0.5	1	3	0.5	1	0.5	0.5	0.5	0.5	0.5	0.5	0.5	0.5	1	0.5	0.5	0.5	0.5	0.5				Q68FH0	Pkp4	Plakophilin-4	0.5	0.5	0.5	0.5	0.5	1	0.5	1
O70194	Eukaryotic translation initiation factor 3 subunit D	Eif3d		0.5	0.5	0.5	0.5	0.5	0.5	0.5	5	0.5	0.5	0.5	0.5	0.5	0.5	1	0.5	0.5	0.5	0.5	0.5	2	2	0.5	0.5	1	0.5	1	0.5	0.5	0.5	0.5	1				O70589	Cask	Peripheral plasma membrane protein CASK	0.5	2	0.5	5	0.5	0.5	0.5	3
P60229	Eukaryotic translation initiation factor 3 subunit E	Eif3e		#N/A	#N/A	#N/A	#N/A	#N/A	#N/A	0.5	1	#N/A	#N/A	#N/A	#N/A	0.5	0.5	0.5	0.5	0.5	0.5	0.5	0.5	0.5	0.5	#N/A	#N/A	0.5	0.5	#N/A	#N/A	#N/A	#N/A	#N/A	#N/A				Q9EQS9	Igdcc4	Immunoglobulin superfamily DCC subclass member 4	0.5	0.5	0.5	5	0.5	0.5	0.5	6
Q9DCH4	Eukaryotic translation initiation factor 3 subunit F	Eif3f		0.5	0.5	0.5	0.5	0.5	0.5	0.5	3	0.5	0.5	0.5	0.5	1	0.5	0.5	0.5	0.5	0.5	0.5	0.5	2	1	0.5	0.5	0.5	0.5	1	0.5	0.5	0.5	0.5	0.5				P62264	Rps14	40S ribosomal protein S14	3	4	6	4	7	5	4	2
Q91WK2	Eukaryotic translation initiation factor 3 subunit H	Eif3h		#N/A	#N/A	#N/A	#N/A	#N/A	#N/A	0.5	0.5	#N/A	#N/A	#N/A	#N/A	0.5	0.5	0.5	0.5	0.5	0.5	0.5	0.5	0.5	0.5	#N/A	#N/A	0.5	0.5	#N/A	#N/A	#N/A	#N/A	#N/A	#N/A				P67778	Phb	Prohibitin	0.5	0.5	1	2	6	2	4	7
Q9DBZ5	Eukaryotic translation initiation factor 3 subunit K	Eif3k		#N/A	#N/A	#N/A	#N/A	#N/A	#N/A	0.5	0.5	#N/A	#N/A	#N/A	#N/A	0.5	0.5	0.5	0.5	0.5	0.5	0.5	0.5	0.5	0.5	#N/A	#N/A	0.5	0.5	#N/A	#N/A	#N/A	#N/A	#N/A	#N/A				Q8R1B4	Eif3c	Eukaryotic translation initiation factor 3 subunit C	0.5	7	1	5	0.5	1	0.5	0.5
Q8QZY1	Eukaryotic translation initiation factor 3 subunit L	Eif3l		0.5	0.5	0.5	0.5	0.5	0.5	0.5	6	0.5	0.5	0.5	0.5	0.5	0.5	0.5	0.5	0.5	2	0.5	0.5	0.5	0.5	0.5	0.5	0.5	0.5	0.5	0.5	0.5	0.5	1	0.5				Q9EQF6	Dpysl5	Dihydropyrimidinase-related protein 5	0.5	0.5	1	2	3	3	2	6
Q99JX4	Eukaryotic translation initiation factor 3 subunit M	Eif3m		#N/A	#N/A	#N/A	#N/A	#N/A	#N/A	0.5	0.5	#N/A	#N/A	#N/A	#N/A	0.5	0.5	0.5	0.5	0.5	0.5	0.5	0.5	1	0.5	#N/A	#N/A	0.5	0.5	#N/A	#N/A	#N/A	#N/A	#N/A	#N/A				P62827	Ran	GTP-binding nuclear protein Ran	3	6	4	4	9	8	6	10
P60843	Eukaryotic initiation factor 4A-I	Eif4a1		1	0.5	1	0.5	0.5	0.5	4	2	2	1	8	3	6	5	5	5	7	4	0.5	2	10	7	5	1	4	1	7	4	3	4	2	2				Q8BK64	Ahsa1	Activator of 90 kDa heat shock protein ATPase homolog 1	0.5	0.5	0.5	1	2	2	1	2
P10630	Eukaryotic initiation factor 4A-II	Eif4a2		1	0.5	1	0.5	0.5	0.5	3	1	2	1	5	1	3	4	2	3	5	3	0.5	2	10	4	6	2	4	1	5	3	3	2	2	2				Q3TTY5	Krt2	Keratin, type II cytoskeletal 2 epidermal	10	11	14	8	4	10	7	3
Q91VC3	Eukaryotic initiation factor 4A-III	Eif4a3		0.5	0.5	0.5	0.5	0.5	0.5	2	0.5	0.5	0.5	2	0.5	0.5	2	0.5	1	1	1	0.5	1	1	0.5	1	0.5	0.5	0.5	0.5	0.5	0.5	0.5	0.5	0.5				Q6NXH9	Krt73	Keratin, type II cytoskeletal 73	8	8	7	6	6	8	6	6
Q8BGD9	Eukaryotic translation initiation factor 4B	Eif4b		0.5	0.5	1	0.5	0.5	0.5	0.5	0.5	0.5	0.5	0.5	0.5	0.5	0.5	0.5	0.5	0.5	0.5	1	0.5	0.5	0.5	0.5	0.5	0.5	0.5	0.5	0.5	0.5	0.5	0.5	0.5				P04104	Krt1	Keratin, type II cytoskeletal 1	5	5	3	4	2	5	6	2
P63073	Eukaryotic translation initiation factor 4E	Eif4e		#N/A	#N/A	#N/A	#N/A	#N/A	#N/A	0.5	0.5	#N/A	#N/A	#N/A	#N/A	0.5	0.5	0.5	0.5	0.5	0.5	0.5	0.5	1	0.5	#N/A	#N/A	0.5	0.5	#N/A	#N/A	#N/A	#N/A	#N/A	#N/A				Q6IFZ6	Krt77	Keratin, type II cytoskeletal 1b	5	5	4	8	2	6	8	4
Q6NZJ6	Eukaryotic translation initiation factor 4 gamma 1	Eif4g1		0.5	0.5	0.5	0.5	0.5	0.5	0.5	0.5	0.5	0.5	0.5	0.5	0.5	2	0.5	2	0.5	2	0.5	2	0.5	1	0.5	0.5	0.5	3	0.5	0.5	0.5	1	1	1				Q9R0H5	Krt71	Keratin, type II cytoskeletal 71	3	3	1	2	1	2	2	1
P59325	Eukaryotic translation initiation factor 5	Eif5		#N/A	#N/A	#N/A	#N/A	#N/A	#N/A	0.5	0.5	#N/A	#N/A	#N/A	#N/A	0.5	0.5	0.5	0.5	0.5	0.5	0.5	0.5	0.5	0.5	#N/A	#N/A	0.5	0.5	#N/A	#N/A	#N/A	#N/A	#N/A	#N/A				Q6IFZ9	Krt74	Keratin, type II cytoskeletal 74	3	3	1	2	1	2	2	2
P63242	Eukaryotic translation initiation factor 5A-1	Eif5a		1	0.5	0.5	1	0.5	0.5	4	2	4	0.5	3	0.5	0.5	1	2	2	1	1	0.5	0.5	2	1	3	0.5	0.5	1	3	1	1	1	3	4				Q6IME9	Krt72	Keratin, type II cytoskeletal 72	1	1	0.5	0.5	0.5	1	2	1
Q05D44	Eukaryotic translation initiation factor 5B	Eif5b		0.5	0.5	0.5	0.5	0.5	0.5	8	7	0.5	1	1	2	2	0.5	2	2	2	1	0.5	0.5	0.5	0.5	4	0.5	2	0.5	5	0.5	4	3	2	0.5				P49717	Mcm4	DNA replication licensing factor MCM4	0.5	11	0.5	0.5	0.5	0.5	0.5	0.5
P70372	ELAV-like protein 1	Elavl1		#N/A	#N/A	#N/A	#N/A	#N/A	#N/A	0.5	0.5	#N/A	#N/A	#N/A	#N/A	1	0.5	0.5	0.5	0.5	0.5	0.5	0.5	0.5	0.5	#N/A	#N/A	0.5	0.5	#N/A	#N/A	#N/A	#N/A	#N/A	#N/A				Q9CZU6	Cs	Citrate synthase, mitochondrial	0.5	0.5	0.5	0.5	4	0.5	0.5	10
Q8C8T7	Protein ELFN1	Elfn1		0.5	0.5	0.5	0.5	0.5	0.5	0.5	2	0.5	1	0.5	1	0.5	1	0.5	1	0.5	2	0.5	1	0.5	3	0.5	3	0.5	1	0.5	6	0.5	3	1	1				P62751	Rpl23a	60S ribosomal protein L23a	17	9	19	15	12	13	10	7
Q68FM6	Protein phosphatase 1 regulatory subunit 29	Elfn2		0.5	0.5	0.5	0.5	0.5	0.5	0.5	7	0.5	7	0.5	3	0.5	3	0.5	7	0.5	11	0.5	2	0.5	2	0.5	7	0.5	2	0.5	3	0.5	3	6	4				P62918	Rpl8	60S ribosomal protein L8	3	7	4	5	4	3	4	4
P60003	Transcription elongation factor 1 homolog	Elof1		0.5	0.5	0.5	0.5	0.5	0.5	2	1	0.5	0.5	1	0.5	0.5	0.5	0.5	0.5	0.5	0.5	0.5	0.5	1	0.5	1	0.5	0.5	0.5	0.5	0.5	0.5	0.5	1	0.5				Q9D074	Mgrn1	E3 ubiquitin-protein ligase MGRN1	0.5	0.5	0.5	4	0.5	0.5	0.5	3
Q8BHI7	Elongation of very long chain fatty acids protein 5	Elovl5		#N/A	#N/A	#N/A	#N/A	#N/A	#N/A	0.5	0.5	#N/A	#N/A	#N/A	#N/A	0.5	0.5	0.5	0.5	0.5	0.5	0.5	0.5	0.5	1	#N/A	#N/A	0.5	0.5	#N/A	#N/A	#N/A	#N/A	#N/A	#N/A				Q3TEL6	Rnf157	RING finger protein 157	0.5	0.5	0.5	2	0.5	0.5	0.5	1
Q9CZX0	Elongator complex protein 3	Elp3		#N/A	#N/A	#N/A	#N/A	#N/A	#N/A	0.5	0.5	#N/A	#N/A	#N/A	#N/A	0.5	0.5	0.5	0.5	0.5	0.5	0.5	0.5	0.5	0.5	#N/A	#N/A	0.5	0.5	#N/A	#N/A	#N/A	#N/A	#N/A	#N/A				Q8JZQ9	Eif3b	Eukaryotic translation initiation factor 3 subunit B	0.5	9	0.5	3	0.5	0.5	0.5	0.5
P21995	Embigin	Emb		0.5	0.5	0.5	0.5	0.5	0.5	0.5	0.5	0.5	1	0.5	0.5	0.5	0.5	0.5	0.5	0.5	1	0.5	1	0.5	0.5	0.5	1	0.5	1	0.5	2	0.5	1	0.5	0.5				Q3UHX2	Pdap1	28 kDa heat- and acid-stable phosphoprotein	7	2	7	4	1	1	4	1
Q8C7X2	ER membrane protein complex subunit 1	Emc1		#N/A	#N/A	#N/A	#N/A	#N/A	#N/A	0.5	0.5	#N/A	#N/A	#N/A	#N/A	0.5	0.5	0.5	0.5	0.5	0.5	0.5	0.5	0.5	0.5	#N/A	#N/A	1	0.5	#N/A	#N/A	#N/A	#N/A	#N/A	#N/A				P61922	Abat	4-aminobutyrate aminotransferase, mitochondrial	0.5	0.5	0.5	0.5	3	0.5	1	2
Q99KI3	ER membrane protein complex subunit 3	Emc3		#N/A	#N/A	#N/A	#N/A	#N/A	#N/A	0.5	0.5	#N/A	#N/A	#N/A	#N/A	0.5	0.5	0.5	0.5	0.5	0.5	0.5	0.5	1	1	#N/A	#N/A	0.5	0.5	#N/A	#N/A	#N/A	#N/A	#N/A	#N/A				P09405	Ncl	Nucleolin	5	10	2	4	0.5	0.5	1	2
Q99K41	EMILIN-1	Emilin1		0.5	0.5	0.5	0.5	0.5	0.5	0.5	0.5	0.5	0.5	0.5	0.5	0.5	0.5	0.5	1	0.5	0.5	0.5	0.5	0.5	0.5	0.5	0.5	0.5	0.5	1	0.5	0.5	0.5	0.5	0.5				P32067	Ssb	Lupus La protein homolog	2	7	2	5	2	1	1	1
Q8K482	EMILIN-2	Emilin2		#N/A	#N/A	#N/A	#N/A	#N/A	#N/A	0.5	0.5	#N/A	#N/A	#N/A	#N/A	0.5	0.5	0.5	1	0.5	0.5	0.5	0.5	0.5	0.5	#N/A	#N/A	0.5	0.5	#N/A	#N/A	#N/A	#N/A	#N/A	#N/A				P18760	Cfl1	Cofilin-1	2	2	2	3	5	2	4	8
Q8C522	Endonuclease domain-containing 1 protein	Endod1		#N/A	#N/A	#N/A	#N/A	#N/A	#N/A	1	1	#N/A	#N/A	#N/A	#N/A	0.5	0.5	0.5	0.5	0.5	0.5	0.5	0.5	0.5	0.5	#N/A	#N/A	0.5	0.5	#N/A	#N/A	#N/A	#N/A	#N/A	#N/A				Q9R0P5	Dstn	Destrin	0.5	0.5	0.5	1	2	1	3	4
P17182	Alpha-enolase	Eno1		2	0.5	1	1	2	0.5	3	4	3	0.5	2	1	10	7	2	4	2	2	8	9	11	8	9	4	6	8	12	10	6	8	2	3				P45591	Cfl2	Cofilin-2	0.5	1	1	0.5	1	1	3	4
O55026	Ectonucleoside triphosphate diphosphohydrolase 2	Entpd2		0.5	0.5	0.5	0.5	0.5	0.5	0.5	0.5	0.5	0.5	0.5	0.5	0.5	0.5	0.5	0.5	0.5	0.5	0.5	2	0.5	2	0.5	0.5	0.5	1	0.5	3	0.5	0.5	0.5	0.5				P28352	Apex1	DNA-(apurinic or apyrimidinic site) lyase	5	3	3	3	0.5	0.5	1	0.5
Q9Z2H5	Band 4.1-like protein 1	Epb41l1		0.5	0.5	0.5	0.5	0.5	0.5	0.5	0.5	0.5	0.5	0.5	0.5	1	2	1	0.5	1	0.5	0.5	0.5	0.5	0.5	0.5	0.5	0.5	0.5	0.5	0.5	0.5	0.5	1	0.5				P35441	Thbs1	Thrombospondin-1	0.5	5	1	4	0.5	1	0.5	0.5
O70318	Band 4.1-like protein 2	Epb41l2		0.5	0.5	0.5	0.5	0.5	0.5	0.5	0.5	0.5	0.5	0.5	0.5	0.5	0.5	0.5	0.5	0.5	0.5	0.5	0.5	0.5	2	0.5	0.5	0.5	0.5	0.5	1	0.5	0.5	0.5	0.5				P53994	Rab2a	Ras-related protein Rab-2A	0.5	0.5	0.5	1	6	6	4	6
Q8BYG9	Ephrin type-A receptor 10	Epha10		#N/A	#N/A	#N/A	#N/A	#N/A	#N/A	0.5	0.5	#N/A	#N/A	#N/A	#N/A	0.5	1	0.5	1	0.5	1	0.5	0.5	0.5	1	#N/A	#N/A	0.5	0.5	#N/A	#N/A	#N/A	#N/A	#N/A	#N/A				P59279	Rab2b	Ras-related protein Rab-2B	0.5	0.5	0.5	0.5	4	4	3	3
Q03145	Ephrin type-A receptor 2	Epha2		0.5	1	0.5	1	0.5	2	0.5	2	0.5	2	0.5	3	0.5	1	0.5	4	0.5	1	0.5	2	0.5	1	0.5	2	0.5	2	0.5	3	0.5	3	2	1				Q9DD18	Dtd1	D-aminoacyl-tRNA deacylase 1	5	3	8	12	2	3	8	5
P29319	Ephrin type-A receptor 3	Epha3		0.5	0.5	0.5	0.5	0.5	2	0.5	5	0.5	4	0.5	2	0.5	5	0.5	4	0.5	3	0.5	2	0.5	2	0.5	2	0.5	1	0.5	2	0.5	1	3	0.5				P62849	Rps24	40S ribosomal protein S24	11	7	12	9	3	6	4	6
Q03137	Ephrin type-A receptor 4	Epha4		0.5	6	0.5	5	0.5	11	0.5	8	0.5	21	0.5	11	0.5	5	0.5	9	0.5	16	0.5	5	0.5	8	0.5	16	0.5	1	0.5	20	0.5	9	7	6				Q62443	Nptx1	Neuronal pentraxin-1	0.5	0.5	0.5	1	0.5	0.5	0.5	5
Q60629	Ephrin type-A receptor 5	Epha5		0.5	0.5	0.5	0.5	0.5	2	0.5	11	0.5	4	0.5	3	0.5	8	0.5	8	0.5	5	0.5	3	0.5	3	0.5	2	0.5	2	0.5	3	0.5	2	4	1				Q7TNV0	Dek	Protein DEK	3	8	8	6	1	1	1	2
Q62413	Ephrin type-A receptor 6	Epha6		0.5	2	0.5	2	0.5	4	0.5	5	0.5	4	0.5	4	0.5	3	0.5	3	0.5	3	0.5	4	0.5	3	0.5	3	0.5	3	0.5	4	0.5	3	4	3				Q3UHL1	Camkv	CaM kinase-like vesicle-associated protein	0.5	0.5	0.5	1	2	0.5	2	1
Q61772	Ephrin type-A receptor 7	Epha7		0.5	1	0.5	1	0.5	4	0.5	6	0.5	6	0.5	4	0.5	3	0.5	7	0.5	6	0.5	3	0.5	7	0.5	5	0.5	5	0.5	7	0.5	5	7	4				E9Q7X6	Heg1	Protein HEG homolog 1	0.5	0.5	0.5	1	0.5	0.5	0.5	3
O09127	Ephrin type-A receptor 8	Epha8		#N/A	#N/A	#N/A	#N/A	#N/A	#N/A	0.5	3	#N/A	#N/A	#N/A	#N/A	0.5	1	0.5	1	0.5	1	0.5	1	0.5	0.5	#N/A	#N/A	0.5	1	#N/A	#N/A	#N/A	#N/A	#N/A	#N/A				Q7M6Z0	Rtn4rl2	Reticulon-4 receptor-like 2	0.5	6	0.5	5	0.5	0.5	0.5	7
Q8CBF3	Ephrin type-B receptor 1	Ephb1		0.5	3	0.5	2	0.5	9	0.5	16	0.5	11	0.5	9	0.5	18	0.5	16	0.5	14	0.5	12	0.5	9	0.5	10	0.5	7	0.5	6	0.5	3	14	5				Q61982	Notch3	Neurogenic locus notch homolog protein 3	0.5	0.5	0.5	0.5	0.5	0.5	0.5	3
P54763	Ephrin type-B receptor 2	Ephb2		0.5	21	0.5	18	0.5	38	0.5	25	0.5	45	0.5	31	0.5	17	0.5	23	0.5	27	0.5	14	0.5	12	0.5	28	0.5	11	0.5	28	0.5	16	31	18				P83882	Rpl36a	60S ribosomal protein L36a	6	3	16	9	6	8	5	6
P54754	Ephrin type-B receptor 3	Ephb3		0.5	2	0.5	2	0.5	3	0.5	5	0.5	3	0.5	3	0.5	3	0.5	4	0.5	8	0.5	5	0.5	3	0.5	4	0.5	2	0.5	6	0.5	2	4	3				P47911	Rpl6	60S ribosomal protein L6	3	7	13	8	7	9	6	8
P54761	Ephrin type-B receptor 4	Ephb4		0.5	1	0.5	1	0.5	2	0.5	3	0.5	2	0.5	2	0.5	1	0.5	1	0.5	1	0.5	3	0.5	1	0.5	2	0.5	2	0.5	2	0.5	1	3	1				P28656	Nap1l1	Nucleosome assembly protein 1-like 1	0.5	9	0.5	3	0.5	0.5	0.5	4
O08644	Ephrin type-B receptor 6	Ephb6		#N/A	#N/A	#N/A	#N/A	#N/A	#N/A	0.5	0.5	#N/A	#N/A	#N/A	#N/A	0.5	0.5	0.5	0.5	0.5	0.5	0.5	0.5	0.5	0.5	#N/A	#N/A	0.5	0.5	#N/A	#N/A	#N/A	#N/A	#N/A	#N/A				Q78ZA7	Nap1l4	Nucleosome assembly protein 1-like 4	0.5	5	0.5	2	0.5	0.5	0.5	2
Q8CGC7	Bifunctional glutamate/proline--tRNA ligase	Eprs		0.5	0.5	0.5	0.5	0.5	0.5	1	5	0.5	4	0.5	1	5	7	4	2	1	3	2	4	3	2	1	2	1	1	4	0.5	0.5	1	5	0.5				Q3TWW8	Srsf6	Serine/arginine-rich splicing factor 6	9	7	7	4	6	4	3	2
Q9EQH2	Endoplasmic reticulum aminopeptidase 1	Erap1		#N/A	#N/A	#N/A	#N/A	#N/A	#N/A	0.5	0.5	#N/A	#N/A	#N/A	#N/A	0.5	0.5	1	0.5	0.5	0.5	0.5	0.5	0.5	2	#N/A	#N/A	0.5	0.5	#N/A	#N/A	#N/A	#N/A	#N/A	#N/A				Q8VE97	Srsf4	Serine/arginine-rich splicing factor 4	7	6	8	4	4	1	2	2
P70424	Receptor tyrosine-protein kinase erbB-2	Erbb2		0.5	0.5	0.5	0.5	0.5	0.5	0.5	2	0.5	1	0.5	1	0.5	0.5	0.5	2	0.5	1	0.5	2	0.5	4	0.5	2	0.5	3	0.5	4	0.5	2	1	1				O35326	Srsf5	Serine/arginine-rich splicing factor 5	3	1	5	2	2	1	1	3
Q61527	Receptor tyrosine-protein kinase erbB-4	Erbb4		0.5	0.5	0.5	0.5	0.5	0.5	0.5	2	0.5	1	0.5	1	0.5	4	0.5	7	0.5	6	0.5	6	0.5	6	0.5	5	0.5	6	0.5	9	0.5	7	2	3				Q921I2	Klhdc4	Kelch domain-containing protein 4	4	2	6	3	1	1	1	1
P84089	Enhancer of rudimentary homolog	Erh		#N/A	#N/A	#N/A	#N/A	#N/A	#N/A	0.5	0.5	#N/A	#N/A	#N/A	#N/A	0.5	0.5	0.5	0.5	1	0.5	0.5	0.5	2	0.5	#N/A	#N/A	0.5	0.5	#N/A	#N/A	#N/A	#N/A	#N/A	#N/A				G5E829	Atp2b1	Plasma membrane calcium-transporting ATPase 1	0.5	0.5	0.5	0.5	1	0.5	0.5	1
Q8BFZ9	Erlin-2	Erlin2		0.5	0.5	0.5	0.5	0.5	0.5	0.5	0.5	0.5	0.5	0.5	0.5	0.5	0.5	0.5	0.5	0.5	0.5	0.5	1	1	1	0.5	0.5	1	2	1	0.5	0.5	0.5	0.5	0.5				Q9CPR4	Rpl17	60S ribosomal protein L17	5	8	14	10	9	7	7	8
Q3V1V3	ESF1 homolog	Esf1		0.5	0.5	0.5	0.5	2	0.5	0.5	0.5	0.5	0.5	0.5	0.5	0.5	0.5	0.5	0.5	0.5	0.5	0.5	0.5	0.5	0.5	0.5	0.5	0.5	0.5	0.5	0.5	0.5	0.5	0.5	0.5				P51410	Rpl9	60S ribosomal protein L9	5	4	5	5	4	11	9	6
Q8BWY3	Eukaryotic peptide chain release factor subunit 1	Etf1		#N/A	#N/A	#N/A	#N/A	#N/A	#N/A	0.5	0.5	#N/A	#N/A	#N/A	#N/A	0.5	0.5	0.5	0.5	0.5	0.5	0.5	0.5	0.5	0.5	#N/A	#N/A	0.5	0.5	#N/A	#N/A	#N/A	#N/A	#N/A	#N/A				P62141	Ppp1cb	Serine/threonine-protein phosphatase PP1-beta catalytic subunit	1	2	5	5	2	2	1	3
Q99LC5	Electron transfer flavoprotein subunit alpha, mitochondrial	Etfa		0.5	0.5	0.5	0.5	0.5	0.5	0.5	0.5	0.5	0.5	0.5	0.5	6	1	0.5	0.5	0.5	0.5	2	1	0.5	0.5	0.5	0.5	0.5	0.5	0.5	0.5	1	0.5	0.5	0.5				P62137	Ppp1ca	Serine/threonine-protein phosphatase PP1-alpha catalytic subunit	1	2	5	4	2	2	1	4
Q9DCW4	Electron transfer flavoprotein subunit beta	Etfb		#N/A	#N/A	#N/A	#N/A	#N/A	#N/A	0.5	0.5	#N/A	#N/A	#N/A	#N/A	0.5	0.5	0.5	0.5	0.5	0.5	0.5	0.5	1	1	#N/A	#N/A	0.5	0.5	#N/A	#N/A	#N/A	#N/A	#N/A	#N/A				P62814	Atp6v1b2	V-type proton ATPase subunit B, brain isoform	0.5	0.5	1	0.5	4	0.5	2	3
Q921G7	Electron transfer flavoprotein-ubiquinone oxidoreductase, mitochondrial	Etfdh		#N/A	#N/A	#N/A	#N/A	#N/A	#N/A	0.5	0.5	#N/A	#N/A	#N/A	#N/A	0.5	0.5	0.5	0.5	0.5	0.5	1	0.5	0.5	0.5	#N/A	#N/A	0.5	0.5	#N/A	#N/A	#N/A	#N/A	#N/A	#N/A				Q9JIA1	Lgi1	Leucine-rich glioma-inactivated protein 1	0.5	0.5	0.5	3	0.5	0.5	0.5	6
Q9DCM0	Persulfide dioxygenase ETHE1, mitochondrial	Ethe1		#N/A	#N/A	#N/A	#N/A	#N/A	#N/A	0.5	0.5	#N/A	#N/A	#N/A	#N/A	0.5	0.5	0.5	0.5	0.5	0.5	0.5	0.5	0.5	0.5	#N/A	#N/A	0.5	0.5	#N/A	#N/A	#N/A	#N/A	#N/A	#N/A				Q91VM5	Rbmxl1	RNA binding motif protein, X-linked-like-1	4	1	5	2	5	0.5	1	3
Q8VD58	Protein EVI2B	Evi2b		#N/A	#N/A	#N/A	#N/A	#N/A	#N/A	0.5	0.5	#N/A	#N/A	#N/A	#N/A	0.5	0.5	1	0.5	1	1	0.5	0.5	0.5	0.5	#N/A	#N/A	1	1	#N/A	#N/A	#N/A	#N/A	#N/A	#N/A				Q9WV02	Rbmx	RNA-binding motif protein, X chromosome	4	1	5	2	4	0.5	1	2
Q61545	RNA-binding protein EWS	Ewsr1		0.5	3	1	0.5	2	3	0.5	0.5	1	0.5	1	0.5	2	1	1	0.5	1	0.5	2	0.5	0.5	0.5	0.5	1	0.5	0.5	0.5	0.5	0.5	0.5	0.5	0.5				Q6ZWN5	Rps9	40S ribosomal protein S9	2	7	10	10	8	4	3	4
O35382	Exocyst complex component 4	Exoc4		#N/A	#N/A	#N/A	#N/A	#N/A	#N/A	0.5	0.5	#N/A	#N/A	#N/A	#N/A	0.5	0.5	0.5	0.5	1	0.5	0.5	0.5	0.5	0.5	#N/A	#N/A	0.5	0.5	#N/A	#N/A	#N/A	#N/A	#N/A	#N/A				B2RY56	Rbm25	RNA-binding protein 25	0.5	4	0.5	4	1	1	0.5	2
P97464	Exostosin-1	Ext1		#N/A	#N/A	#N/A	#N/A	#N/A	#N/A	0.5	1	#N/A	#N/A	#N/A	#N/A	0.5	0.5	0.5	0.5	0.5	0.5	0.5	0.5	0.5	0.5	#N/A	#N/A	0.5	0.5	#N/A	#N/A	#N/A	#N/A	#N/A	#N/A				Q99PJ0	Ntm	Neurotrimin	0.5	3	0.5	6	0.5	0.5	0.5	8
P26040	Ezrin	Ezr		#N/A	#N/A	#N/A	#N/A	#N/A	#N/A	0.5	0.5	#N/A	#N/A	#N/A	#N/A	1	2	0.5	1	0.5	0.5	1	2	0.5	0.5	#N/A	#N/A	1	0.5	#N/A	#N/A	#N/A	#N/A	#N/A	#N/A				O55131	2019-09-07	Septin-7	0.5	0.5	0.5	1	6	0.5	1	5
Q05816	Fatty acid-binding protein, epidermal	Fabp5		#N/A	#N/A	#N/A	#N/A	#N/A	#N/A	0.5	0.5	#N/A	#N/A	#N/A	#N/A	0.5	0.5	0.5	0.5	1	0.5	0.5	0.5	0.5	0.5	#N/A	#N/A	0.5	0.5	#N/A	#N/A	#N/A	#N/A	#N/A	#N/A				Q8C1B7	2019-09-11	Septin-11	0.5	0.5	0.5	0.5	4	0.5	0.5	6
P51880	Fatty acid-binding protein, brain	Fabp7		0.5	0.5	0.5	0.5	0.5	0.5	3	2	0.5	0.5	1	0.5	3	5	1	4	3	3	4	4	5	2	0.5	1	1	2	2	2	1	1	1	1				Q8CHH9	2019-09-08	Septin-8	0.5	0.5	0.5	0.5	2	0.5	0.5	3
Q3TDN2	FAS-associated factor 2	Faf2		#N/A	#N/A	#N/A	#N/A	#N/A	#N/A	0.5	0.5	#N/A	#N/A	#N/A	#N/A	0.5	0.5	0.5	0.5	0.5	0.5	0.5	0.5	0.5	1	#N/A	#N/A	1	1	#N/A	#N/A	#N/A	#N/A	#N/A	#N/A				Q8BJD1	Itih5	Inter-alpha-trypsin inhibitor heavy chain H5	0.5	0.5	0.5	0.5	0.5	0.5	0.5	2
P35505	Fumarylacetoacetase	Fah		0.5	0.5	0.5	0.5	0.5	0.5	0.5	1	0.5	0.5	0.5	0.5	0.5	0.5	0.5	0.5	0.5	0.5	0.5	0.5	0.5	0.5	0.5	0.5	0.5	0.5	0.5	0.5	0.5	0.5	1	0.5				P36916	Gnl1	Guanine nucleotide-binding protein-like 1	2	1	7	3	1	2	4	1
Q7TNF9	Protein FAM117A	Fam117a		#N/A	#N/A	#N/A	#N/A	#N/A	#N/A	0.5	0.5	#N/A	#N/A	#N/A	#N/A	0.5	0.5	0.5	0.5	0.5	0.5	0.5	0.5	0.5	0.5	#N/A	#N/A	0.5	0.5	#N/A	#N/A	#N/A	#N/A	#N/A	#N/A				O08788	Dctn1	Dynactin subunit 1	0.5	5	0.5	1	3	0.5	3	2
Q6A0A9	Constitutive coactivator of PPAR-gamma-like protein 1	FAM120A		0.5	0.5	0.5	0.5	0.5	0.5	0.5	0.5	0.5	0.5	0.5	0.5	0.5	2	1	1	1	1	1	2	5	1	0.5	0.5	2	1	1	0.5	0.5	0.5	0.5	0.5				P70404	Idh3g	Isocitrate dehydrogenase [NAD] subunit gamma 1, mitochondrial	0.5	0.5	1	0.5	1	0.5	3	1
Q8C3F2	Constitutive coactivator of PPAR-gamma-like protein 2	Fam120c		#N/A	#N/A	#N/A	#N/A	#N/A	#N/A	0.5	0.5	#N/A	#N/A	#N/A	#N/A	0.5	0.5	0.5	0.5	1	0.5	0.5	0.5	0.5	0.5	#N/A	#N/A	0.5	0.5	#N/A	#N/A	#N/A	#N/A	#N/A	#N/A				Q68ED2	Grm7	Metabotropic glutamate receptor 7	0.5	0.5	0.5	2	0.5	0.5	0.5	6
Q9CVI2	Protein FAM133B	Fam133b		0.5	0.5	0.5	0.5	0.5	0.5	0.5	0.5	0.5	0.5	0.5	0.5	0.5	0.5	0.5	0.5	0.5	0.5	0.5	0.5	0.5	0.5	0.5	0.5	1	0.5	1	0.5	0.5	0.5	0.5	0.5				Q68EF4	Grm4	Metabotropic glutamate receptor 4	0.5	0.5	0.5	0.5	0.5	0.5	0.5	0.5
Q8BGZ2	Protein FAM168A	Fam168a		#N/A	#N/A	#N/A	#N/A	#N/A	#N/A	0.5	0.5	#N/A	#N/A	#N/A	#N/A	0.5	0.5	0.5	0.5	1	0.5	0.5	0.5	0.5	0.5	#N/A	#N/A	0.5	0.5	#N/A	#N/A	#N/A	#N/A	#N/A	#N/A				Q9JKF6	Nectin1	Nectin-1	0.5	1	0.5	4	0.5	0.5	0.5	5
A2A699	Protein FAM171A2	Fam171a2		0.5	0.5	0.5	0.5	0.5	3	0.5	4	0.5	6	0.5	0.5	0.5	5	0.5	5	0.5	6	0.5	3	0.5	4	0.5	4	0.5	2	0.5	4	0.5	3	4	3				P53026	Rpl10a	60S ribosomal protein L10a	3	8	0.5	9	1	0.5	0.5	3
Q14CH0	Protein FAM171B	Fam171b		0.5	0.5	0.5	0.5	0.5	0.5	0.5	0.5	0.5	0.5	0.5	0.5	0.5	2	0.5	1	0.5	1	0.5	1	0.5	0.5	0.5	1	0.5	0.5	0.5	0.5	0.5	0.5	0.5	0.5				P17710	Hk1	Hexokinase-1	0.5	0.5	0.5	0.5	4	1	2	4
Q7TPD2	Protein FAM185A	Fam185a		#N/A	#N/A	#N/A	#N/A	#N/A	#N/A	0.5	0.5	#N/A	#N/A	#N/A	#N/A	0.5	0.5	0.5	0.5	0.5	0.5	0.5	0.5	0.5	0.5	#N/A	#N/A	0.5	0.5	#N/A	#N/A	#N/A	#N/A	#N/A	#N/A				O08528	Hk2	Hexokinase-2	0.5	0.5	0.5	1	0.5	0.5	0.5	2
Q7TPG8	Protein FAM19A1	Fam19a1		#N/A	#N/A	#N/A	#N/A	#N/A	#N/A	0.5	0.5	#N/A	#N/A	#N/A	#N/A	0.5	0.5	0.5	0.5	0.5	0.5	0.5	1	0.5	0.5	#N/A	#N/A	0.5	0.5	#N/A	#N/A	#N/A	#N/A	#N/A	#N/A				P47857	Pfkm	ATP-dependent 6-phosphofructokinase, muscle type	0.5	0.5	0.5	0.5	2	0.5	1	1
Q7TPG7	Protein FAM19A2	Fam19a2		0.5	0.5	0.5	0.5	0.5	0.5	0.5	1	0.5	1	0.5	0.5	0.5	1	0.5	0.5	0.5	0.5	0.5	0.5	0.5	0.5	0.5	1	0.5	0.5	0.5	0.5	0.5	0.5	0.5	0.5				P12382	Pfkl	ATP-dependent 6-phosphofructokinase, liver type	0.5	1	0.5	0.5	0.5	2	3	5
Q8BHZ0	Protein FAM49A	Fam49a		#N/A	#N/A	#N/A	#N/A	#N/A	#N/A	0.5	0.5	#N/A	#N/A	#N/A	#N/A	1	0.5	0.5	0.5	0.5	0.5	0.5	0.5	1	0.5	#N/A	#N/A	0.5	0.5	#N/A	#N/A	#N/A	#N/A	#N/A	#N/A				P51150	Rab7a	Ras-related protein Rab-7a	0.5	0.5	0.5	0.5	5	3	1	6
P97321	Prolyl endopeptidase FAP	Fap		#N/A	#N/A	#N/A	#N/A	#N/A	#N/A	0.5	0.5	#N/A	#N/A	#N/A	#N/A	0.5	5	0.5	7	0.5	0.5	0.5	0.5	0.5	3	#N/A	#N/A	0.5	0.5	#N/A	#N/A	#N/A	#N/A	#N/A	#N/A				Q9R020	Zranb2	Zinc finger Ran-binding domain-containing protein 2	3	1	5	2	2	2	3	0.5
F8VPU2	FERM, RhoGEF and pleckstrin domain-containing protein 1	Farp1		0.5	0.5	0.5	0.5	0.5	1	0.5	4	0.5	0.5	0.5	0.5	0.5	1	3	3	0.5	7	0.5	1	3	4	0.5	0.5	3	1	3	3	0.5	2	4	5				Q91YQ5	Rpn1	Dolichyl-diphosphooligosaccharide--protein glycosyltransferase subunit 1	0.5	0.5	0.5	0.5	3	1	0.5	0.5
Q8C0C7	Phenylalanine--tRNA ligase alpha subunit	Farsa		0.5	0.5	0.5	0.5	0.5	0.5	1	0.5	1	0.5	1	0.5	0.5	0.5	2	0.5	2	0.5	2	0.5	3	2	1	0.5	1	0.5	8	3	2	1	0.5	0.5				O70475	Ugdh	UDP-glucose 6-dehydrogenase	0.5	9	0.5	4	0.5	0.5	0.5	0.5
Q9WUA2	Phenylalanine--tRNA ligase beta subunit	Farsb		#N/A	#N/A	#N/A	#N/A	#N/A	#N/A	0.5	0.5	#N/A	#N/A	#N/A	#N/A	0.5	0.5	0.5	0.5	0.5	0.5	0.5	0.5	0.5	0.5	#N/A	#N/A	0.5	0.5	#N/A	#N/A	#N/A	#N/A	#N/A	#N/A				Q61990	Pcbp2	Poly(rC)-binding protein 2	2	1	1	2	3	2	4	2
P19096	Fatty acid synthase	Fasn		0.5	0.5	0.5	0.5	0.5	0.5	1	0.5	0.5	0.5	0.5	0.5	7	5	4	1	2	1	2	0.5	6	2	1	2	0.5	0.5	3	0.5	0.5	0.5	1	0.5				P60335	Pcbp1	Poly(rC)-binding protein 1	0.5	1	1	2	3	3	3	4
Q5F226	Protocadherin Fat 2	Fat2		0.5	0.5	0.5	0.5	0.5	0.5	0.5	0.5	0.5	0.5	0.5	0.5	0.5	1	0.5	0.5	0.5	0.5	0.5	0.5	0.5	1	0.5	0.5	0.5	1	0.5	2	0.5	0.5	0.5	0.5				Q80T14	Fras1	Extracellular matrix protein FRAS1	0.5	0.5	0.5	3	0.5	0.5	0.5	2
Q8BNA6	Protocadherin Fat 3	Fat3		0.5	0.5	0.5	0.5	0.5	5	2	56	0.5	23	0.5	9	3	63	3	49	1	55	0.5	42	1	46	3	43	1	33	2	37	0.5	21	51	11				Q9Z0W1	Ngfr	Tumor necrosis factor receptor superfamily member 16	0.5	0.5	0.5	2	0.5	0.5	0.5	2
Q2PZL6	Protocadherin Fat 4	Fat4		1	18	0.5	23	13	54	11	74	17	70	1	68	12	55	20	69	12	80	0.5	24	6	29	12	43	3	16	2	26	7	40	64	40				Q06890	Clu	Clusterin	0.5	3	0.5	1	0.5	0.5	1	2
P62862	40S ribosomal protein S30	Fau		2	2	1	1	3	3	4	4	4	2	3	2	4	4	4	4	4	2	4	3	5	3	4	1	2	3	5	5	4	4	1	1				P62267	Rps23	40S ribosomal protein S23	6	7	9	10	5	7	7	7
P35550	rRNA 2'-O-methyltransferase fibrillarin	Fbl		#N/A	#N/A	#N/A	#N/A	#N/A	#N/A	0.5	1	#N/A	#N/A	#N/A	#N/A	0.5	0.5	0.5	1	1	0.5	0.5	0.5	0.5	0.5	#N/A	#N/A	0.5	0.5	#N/A	#N/A	#N/A	#N/A	#N/A	#N/A				Q91Y13	Pcdha7	Protocadherin alpha-7	0.5	1	0.5	4	1	1	2	4
Q08879	Fibulin-1	Fbln1		#N/A	#N/A	#N/A	#N/A	#N/A	#N/A	0.5	0.5	#N/A	#N/A	#N/A	#N/A	0.5	0.5	0.5	0.5	0.5	0.5	0.5	0.5	0.5	0.5	#N/A	#N/A	0.5	0.5	#N/A	#N/A	#N/A	#N/A	#N/A	#N/A				O88689	Pcdha4	Protocadherin alpha-4	0.5	0.5	0.5	3	1	1	2	4
Q61554	Fibrillin-1	Fbn1		0.5	0.5	0.5	0.5	0.5	0.5	0.5	1	0.5	0.5	0.5	0.5	0.5	0.5	0.5	1	0.5	0.5	0.5	0.5	0.5	0.5	0.5	0.5	0.5	0.5	8	0.5	0.5	0.5	0.5	0.5				Q91Y20	Pcdha10	Protocadherin alpha-10	0.5	0.5	0.5	3	1	1	2	3
Q61555	Fibrillin-2	Fbn2		#N/A	#N/A	#N/A	#N/A	#N/A	#N/A	0.5	0.5	#N/A	#N/A	#N/A	#N/A	1	0.5	0.5	0.5	0.5	0.5	0.5	0.5	0.5	0.5	#N/A	#N/A	0.5	0.5	#N/A	#N/A	#N/A	#N/A	#N/A	#N/A				Q91Y11	Pcdha9	Protocadherin alpha-9	0.5	1	0.5	4	1	1	2	4
Q9QZN1	F-box/LRR-repeat protein 17	Fbxl17		0.5	0.5	0.5	0.5	0.5	0.5	0.5	0.5	0.5	0.5	0.5	0.5	0.5	0.5	0.5	0.5	0.5	0.5	11	0.5	0.5	0.5	1	0.5	0.5	0.5	0.5	0.5	0.5	0.5	0.5	0.5				P28184	Mt3	Metallothionein-3	0.5	0.5	1	0.5	1	1	1	0.5
Q5BJ29	F-box/LRR-repeat protein 7	Fbxl7		#N/A	#N/A	#N/A	#N/A	#N/A	#N/A	0.5	0.5	#N/A	#N/A	#N/A	#N/A	0.5	0.5	0.5	0.5	0.5	0.5	0.5	0.5	1	0.5	#N/A	#N/A	0.5	0.5	#N/A	#N/A	#N/A	#N/A	#N/A	#N/A				O70194	Eif3d	Eukaryotic translation initiation factor 3 subunit D	0.5	8	0.5	5	0.5	1	0.5	0.5
Q9QZM8	F-box only protein 17	Fbxo17		#N/A	#N/A	#N/A	#N/A	#N/A	#N/A	0.5	0.5	#N/A	#N/A	#N/A	#N/A	0.5	0.5	0.5	0.5	0.5	0.5	0.5	1	0.5	0.5	#N/A	#N/A	0.5	0.5	#N/A	#N/A	#N/A	#N/A	#N/A	#N/A				Q7M6Y3	Picalm	Phosphatidylinositol-binding clathrin assembly protein	0.5	0.5	1	0.5	1	1	0.5	1
Q80UW2	F-box only protein 2	Fbxo2		0.5	0.5	0.5	0.5	0.5	0.5	0.5	0.5	0.5	0.5	0.5	0.5	0.5	0.5	0.5	0.5	0.5	0.5	0.5	4	0.5	0.5	0.5	0.5	0.5	0.5	0.5	1	0.5	0.5	0.5	0.5				P14824	Anxa6	Annexin A6	0.5	13	0.5	1	0.5	0.5	0.5	0.5
Q6NS60	F-box only protein 41	Fbxo41		0.5	0.5	0.5	0.5	0.5	0.5	0.5	0.5	0.5	1	0.5	0.5	0.5	0.5	0.5	0.5	0.5	1	0.5	0.5	0.5	1	0.5	4	0.5	0.5	0.5	0.5	0.5	0.5	2	0.5				Q9Z218	Dpp6	Dipeptidyl aminopeptidase-like protein 6	0.5	0.5	0.5	0.5	0.5	0.5	0.5	6
Q8BK06	F-box only protein 9	Fbxo9		#N/A	#N/A	#N/A	#N/A	#N/A	#N/A	0.5	0.5	#N/A	#N/A	#N/A	#N/A	0.5	0.5	0.5	0.5	0.5	0.5	0.5	0.5	0.5	0.5	#N/A	#N/A	0.5	0.5	#N/A	#N/A	#N/A	#N/A	#N/A	#N/A				Q6NXK7	Dpp10	Inactive dipeptidyl peptidase 10	0.5	0.5	0.5	0.5	0.5	0.5	0.5	2
Q61578	NADPH:adrenodoxin oxidoreductase, mitochondrial	Fdxr		#N/A	#N/A	#N/A	#N/A	#N/A	#N/A	0.5	0.5	#N/A	#N/A	#N/A	#N/A	2	0.5	0.5	0.5	0.5	0.5	0.5	0.5	0.5	0.5	#N/A	#N/A	0.5	0.5	#N/A	#N/A	#N/A	#N/A	#N/A	#N/A				P62754	Rps6	40S ribosomal protein S6	4	7	3	6	5	3	3	5
Q8CIB5	Fermitin family homolog 2	Fermt2		0.5	0.5	0.5	0.5	0.5	0.5	0.5	0.5	0.5	0.5	0.5	0.5	0.5	0.5	1	0.5	0.5	0.5	3	0.5	2	1	0.5	0.5	5	1	3	1	1	0.5	0.5	0.5				Q9JIX8	Acin1	Apoptotic chromatin condensation inducer in the nucleus	2	5	8	7	2	3	4	2
E9PV24	Fibrinogen alpha chain	Fga		#N/A	#N/A	#N/A	#N/A	#N/A	#N/A	0.5	1	#N/A	#N/A	#N/A	#N/A	0.5	0.5	0.5	0.5	0.5	0.5	0.5	0.5	0.5	0.5	#N/A	#N/A	0.5	0.5	#N/A	#N/A	#N/A	#N/A	#N/A	#N/A				Q60597	Ogdh	2-oxoglutarate dehydrogenase, mitochondrial	0.5	0.5	0.5	0.5	7	0.5	0.5	3
Q8K0E8	Fibrinogen beta chain	Fgb		0.5	0.5	0.5	0.5	0.5	2	0.5	4	0.5	0.5	0.5	0.5	0.5	1	0.5	2	0.5	0.5	0.5	0.5	0.5	1	0.5	0.5	0.5	0.5	0.5	0.5	0.5	0.5	0.5	0.5				Q99K48	Nono	Non-POU domain-containing octamer-binding protein	1	1	0.5	1	4	4	5	2
P16092	Fibroblast growth factor receptor 1	Fgfr1		0.5	0.5	0.5	0.5	0.5	5	0.5	1	0.5	9	0.5	4	1	1	0.5	2	1	4	0.5	1	0.5	1	0.5	5	0.5	4	0.5	5	0.5	1	7	2				Q8R5H6	Wasf1	Wiskott-Aldrich syndrome protein family member 1	0.5	0.5	0.5	0.5	0.5	0.5	0.5	3
P21803	Fibroblast growth factor receptor 2	Fgfr2		0.5	0.5	0.5	0.5	0.5	2	0.5	0.5	0.5	5	0.5	2	1	0.5	0.5	0.5	1	0.5	0.5	2	0.5	1	0.5	2	0.5	2	0.5	3	0.5	0.5	3	1				Q91VR2	Atp5c1	ATP synthase subunit gamma, mitochondrial	0.5	0.5	2	2	7	4	6	4
Q61851	Fibroblast growth factor receptor 3	Fgfr3		#N/A	#N/A	#N/A	#N/A	#N/A	#N/A	0.5	1	#N/A	#N/A	#N/A	#N/A	1	1	0.5	2	1	2	0.5	1	0.5	0.5	#N/A	#N/A	0.5	2	#N/A	#N/A	#N/A	#N/A	#N/A	#N/A				P35700	Prdx1	Peroxiredoxin-1	1	0.5	2	3	5	5	3	5
Q8VCM7	Fibrinogen gamma chain	Fgg		0.5	0.5	0.5	0.5	0.5	1	0.5	7	0.5	1	0.5	0.5	0.5	0.5	0.5	4	0.5	0.5	0.5	0.5	0.5	0.5	0.5	0.5	0.5	0.5	0.5	0.5	0.5	0.5	0.5	0.5				O08807	Prdx4	Peroxiredoxin-4	1	1	0.5	1	2	2	2	2
P97807	Fumarate hydratase, mitochondrial	Fh		0.5	0.5	0.5	0.5	0.5	0.5	0.5	0.5	0.5	0.5	0.5	0.5	0.5	0.5	0.5	0.5	2	2	1	0.5	5	1	4	1	1	0.5	3	2	3	1	0.5	0.5				Q4V9Z5	Sez6l2	Seizure 6-like protein 2	0.5	1	0.5	3	0.5	0.5	0.5	0.5
P97447	Four and a half LIM domains protein 1	Fhl1		0.5	0.5	0.5	0.5	0.5	0.5	0.5	0.5	0.5	0.5	0.5	0.5	0.5	0.5	0.5	0.5	0.5	0.5	0.5	1	1	1	2	0.5	0.5	1	2	2	0.5	0.5	0.5	0.5				P14869	Rplp0	60S acidic ribosomal protein P0	0.5	7	0.5	5	2	2	0.5	3
Q9D824	Pre-mRNA 3'-end-processing factor FIP1	Fip1l1		0.5	0.5	0.5	0.5	0.5	0.5	2	0.5	0.5	0.5	3	0.5	1	1	0.5	0.5	0.5	0.5	0.5	0.5	0.5	0.5	1	0.5	0.5	0.5	0.5	0.5	1	0.5	0.5	0.5				Q60737	Csnk2a1	Casein kinase II subunit alpha	0.5	5	0.5	3	0.5	0.5	0.5	5
Q62446	Peptidyl-prolyl cis-trans isomerase FKBP3	Fkbp3		3	0.5	2	0.5	1	0.5	2	3	3	2	6	2	2	1	0.5	1	3	0.5	0.5	1	1	0.5	4	2	1	0.5	4	2	6	4	3	4				O54833	Csnk2a2	Casein kinase II subunit alpha'	0.5	5	0.5	0.5	0.5	0.5	0.5	0.5
O35465	Peptidyl-prolyl cis-trans isomerase FKBP8	Fkbp8		#N/A	#N/A	#N/A	#N/A	#N/A	#N/A	0.5	0.5	#N/A	#N/A	#N/A	#N/A	0.5	0.5	0.5	0.5	0.5	0.5	0.5	0.5	0.5	0.5	#N/A	#N/A	0.5	0.5	#N/A	#N/A	#N/A	#N/A	#N/A	#N/A				Q9Z0N1	Eif2s3x	Eukaryotic translation initiation factor 2 subunit 3, X-linked	2	2	2	3	2	2	1	3
Q8BTM8	Filamin-A	Flna		0.5	0.5	0.5	0.5	0.5	0.5	0.5	1	0.5	0.5	0.5	0.5	4	2	1	2	0.5	0.5	0.5	1	2	1	0.5	0.5	0.5	0.5	1	0.5	0.5	0.5	0.5	0.5				Q9Z0N2	Eif2s3y	Eukaryotic translation initiation factor 2 subunit 3, Y-linked	2	1	1	2	1	1	1	2
Q80X90	Filamin-B	Flnb		#N/A	#N/A	#N/A	#N/A	#N/A	#N/A	0.5	1	#N/A	#N/A	#N/A	#N/A	1	1	1	2	0.5	0.5	0.5	0.5	1	1	#N/A	#N/A	0.5	0.5	#N/A	#N/A	#N/A	#N/A	#N/A	#N/A				Q8C854	Myef2	Myelin expression factor 2	0.5	0.5	2	1	2	2	6	1
Q8VHX6	Filamin-C	Flnc		#N/A	#N/A	#N/A	#N/A	#N/A	#N/A	0.5	1	#N/A	#N/A	#N/A	#N/A	1	1	1	2	0.5	0.5	3	0.5	3	1	#N/A	#N/A	0.5	0.5	#N/A	#N/A	#N/A	#N/A	#N/A	#N/A				Q76MZ3	Ppp2r1a	Serine/threonine-protein phosphatase 2A 65 kDa regulatory subunit A alpha isoform	0.5	5	1	3	3	1	3	5
O08917	Flotillin-1	Flot1		0.5	0.5	0.5	0.5	0.5	0.5	0.5	0.5	0.5	0.5	0.5	0.5	1	1	1	0.5	0.5	0.5	0.5	0.5	0.5	0.5	0.5	1	1	1	1	1	0.5	2	0.5	0.5				Q8VEM8	Slc25a3	Phosphate carrier protein, mitochondrial	0.5	0.5	1	2	8	4	1	5
Q6RKD8	Leucine-rich repeat transmembrane protein FLRT1	Flrt1		#N/A	#N/A	#N/A	#N/A	#N/A	#N/A	0.5	0.5	#N/A	#N/A	#N/A	#N/A	0.5	0.5	0.5	0.5	0.5	0.5	0.5	0.5	0.5	0.5	#N/A	#N/A	0.5	0.5	#N/A	#N/A	#N/A	#N/A	#N/A	#N/A				Q8QZT1	Acat1	Acetyl-CoA acetyltransferase, mitochondrial	0.5	0.5	0.5	0.5	6	0.5	2	4
Q8BLU0	Leucine-rich repeat transmembrane protein FLRT2	Flrt2		0.5	0.5	0.5	0.5	0.5	0.5	0.5	5	0.5	3	0.5	1	1	8	0.5	13	0.5	3	0.5	0.5	0.5	6	0.5	0.5	0.5	2	0.5	6	0.5	3	2	1				P27773	Pdia3	Protein disulfide-isomerase A3	1	0.5	3	4	1	0.5	2	3
Q8BGT1	Leucine-rich repeat transmembrane protein FLRT3	Flrt3		0.5	2	0.5	2	0.5	9	0.5	6	0.5	10	0.5	7	0.5	2	0.5	5	0.5	7	0.5	0.5	0.5	2	0.5	7	0.5	1	0.5	2	0.5	1	5	4				Q8CAE9	Podxl2	Podocalyxin-like protein 2	0.5	5	0.5	6	0.5	1	0.5	6
P11276	Fibronectin	Fn1		0.5	0.5	0.5	0.5	0.5	0.5	0.5	0.5	0.5	0.5	0.5	0.5	0.5	1	1	4	0.5	0.5	0.5	0.5	1	0.5	0.5	0.5	1	0.5	7	0.5	0.5	0.5	0.5	0.5				P62911	Rpl32	60S ribosomal protein L32	2	3	7	4	4	7	4	4
O35409	Glutamate carboxypeptidase 2	Folh1		0.5	0.5	0.5	0.5	0.5	0.5	0.5	0.5	0.5	0.5	0.5	0.5	0.5	1	0.5	1	0.5	1	0.5	8	0.5	4	0.5	1	0.5	12	0.5	11	0.5	5	0.5	0.5				Q8R001	Mapre2	Microtubule-associated protein RP/EB family member 2	0.5	0.5	1	0.5	5	4	3	2
P35846	Folate receptor alpha	Folr1		0.5	0.5	0.5	0.5	0.5	0.5	0.5	0.5	0.5	0.5	0.5	0.5	0.5	0.5	0.5	0.5	0.5	0.5	0.5	0.5	0.5	0.5	0.5	0.5	0.5	1	0.5	1	0.5	0.5	0.5	0.5				Q61166	Mapre1	Microtubule-associated protein RP/EB family member 1	0.5	0.5	0.5	0.5	3	0.5	1	1
Q80T14	Extracellular matrix protein FRAS1	Fras1		0.5	0.5	0.5	0.5	0.5	0.5	0.5	3	0.5	2	0.5	0.5	0.5	2	0.5	0.5	0.5	4	0.5	2	0.5	3	0.5	1	0.5	1	0.5	0.5	0.5	0.5	4	0.5				Q6PER3	Mapre3	Microtubule-associated protein RP/EB family member 3	0.5	0.5	0.5	0.5	0.5	0.5	0.5	1
Q6NVD0	FRAS1-related extracellular matrix protein 2	Frem2		#N/A	#N/A	#N/A	#N/A	#N/A	#N/A	0.5	0.5	#N/A	#N/A	#N/A	#N/A	0.5	1	0.5	3	0.5	0.5	0.5	0.5	0.5	4	#N/A	#N/A	0.5	0.5	#N/A	#N/A	#N/A	#N/A	#N/A	#N/A				Q9CQD1	Rab5a	Ras-related protein Rab-5A	0.5	0.5	0.5	0.5	2	1	1	1
P97376	Protein FRG1	Frg1		1	0.5	1	2	1	1	7	3	0.5	0.5	0.5	0.5	0.5	0.5	1	1	0.5	1	0.5	0.5	0.5	0.5	0.5	0.5	0.5	1	0.5	1	0.5	0.5	1	0.5				P35278	Rab5c	Ras-related protein Rab-5C	0.5	0.5	0.5	1	4	3	2	3
B1AXV0	DOMON domain-containing protein FRRS1L	Frrs1l		0.5	1	0.5	0.5	0.5	2	0.5	2	0.5	5	0.5	1	0.5	5	0.5	1	0.5	2	0.5	3	0.5	2	0.5	5	0.5	2	0.5	4	0.5	5	1	0.5				P61021	Rab5b	Ras-related protein Rab-5B	0.5	0.5	0.5	0.5	2	1	1	1
Q61553	Fascin	Fscn1		0.5	0.5	0.5	0.5	0.5	0.5	0.5	0.5	0.5	0.5	3	1	1	4	3	3	4	0.5	2	1	8	4	5	3	1	0.5	6	3	3	2	2	2				Q921F2	Tardbp	TAR DNA-binding protein 43	0.5	2	2	2	2	0.5	0.5	2
P29391	Ferritin light chain 1	Ftl1		#N/A	#N/A	#N/A	#N/A	#N/A	#N/A	0.5	0.5	#N/A	#N/A	#N/A	#N/A	0.5	0.5	0.5	0.5	0.5	0.5	0.5	0.5	0.5	0.5	#N/A	#N/A	0.5	0.5	#N/A	#N/A	#N/A	#N/A	#N/A	#N/A				P62281	Rps11	40S ribosomal protein S11	1	9	5	6	4	3	3	3
P56959	RNA-binding protein FUS	Fus		2	14	3	2	13	11	0.5	0.5	1	2	2	2	2	1	0.5	0.5	0.5	0.5	2	2	0.5	0.5	3	6	0.5	0.5	2	0.5	0.5	0.5	0.5	1				Q7TME0	Plppr4	Phospholipid phosphatase-related protein type 4	0.5	0.5	0.5	1	0.5	0.5	0.5	1
Q9Z239	Phospholemman	Fxyd1		#N/A	#N/A	#N/A	#N/A	#N/A	#N/A	0.5	0.5	#N/A	#N/A	#N/A	#N/A	0.5	0.5	0.5	0.5	0.5	0.5	0.5	1	0.5	0.5	#N/A	#N/A	0.5	1	#N/A	#N/A	#N/A	#N/A	#N/A	#N/A				P26048	Gabra2	Gamma-aminobutyric acid receptor subunit alpha-2	0.5	2	0.5	3	0.5	0.5	0.5	3
Q9D164	FXYD domain-containing ion transport regulator 6	Fxyd6		0.5	2	0.5	0.5	0.5	2	0.5	1	0.5	3	0.5	2	0.5	3	0.5	4	0.5	2	0.5	1	0.5	2	0.5	1	0.5	2	0.5	1	0.5	0.5	2	2				P62812	Gabra1	Gamma-aminobutyric acid receptor subunit alpha-1	0.5	2	0.5	1	0.5	0.5	0.5	3
P39688	Tyrosine-protein kinase Fyn	Fyn		#N/A	#N/A	#N/A	#N/A	#N/A	#N/A	0.5	0.5	#N/A	#N/A	#N/A	#N/A	1	0.5	0.5	0.5	1	0.5	0.5	0.5	0.5	1	#N/A	#N/A	0.5	0.5	#N/A	#N/A	#N/A	#N/A	#N/A	#N/A				P26049	Gabra3	Gamma-aminobutyric acid receptor subunit alpha-3	0.5	0.5	0.5	2	0.5	0.5	0.5	1
O70421	Frizzled-1	Fzd1		0.5	0.5	0.5	0.5	0.5	0.5	0.5	2	0.5	0.5	0.5	0.5	0.5	1	0.5	2	0.5	0.5	0.5	3	0.5	2	0.5	0.5	0.5	3	0.5	2	0.5	0.5	0.5	0.5				Q8BHJ7	Gabra5	Gamma-aminobutyric acid receptor subunit alpha-5	0.5	1	0.5	3	0.5	0.5	0.5	2
Q9JIP6	Frizzled-2	Fzd2		0.5	0.5	0.5	0.5	0.5	0.5	0.5	1	0.5	0.5	0.5	0.5	0.5	1	0.5	3	0.5	0.5	0.5	3	0.5	2	0.5	0.5	0.5	3	0.5	3	0.5	1	0.5	0.5				Q8CCK0	H2afy2	Core histone macro-H2A.2	8	2	5	3	4	4	3	0.5
Q61086	Frizzled-3	Fzd3		0.5	0.5	0.5	0.5	0.5	0.5	0.5	1	0.5	2	0.5	0.5	0.5	3	0.5	2	0.5	1	0.5	2	0.5	3	0.5	3	0.5	3	0.5	0.5	0.5	1	0.5	0.5				Q9QZQ8	H2afy	Core histone macro-H2A.1	7	4	4	1	3	2	3	1
Q61090	Frizzled-7	Fzd7		#N/A	#N/A	#N/A	#N/A	#N/A	#N/A	0.5	0.5	#N/A	#N/A	#N/A	#N/A	0.5	1	0.5	1	0.5	0.5	0.5	2	0.5	1	#N/A	#N/A	0.5	2	#N/A	#N/A	#N/A	#N/A	#N/A	#N/A				P11688	Itga5	Integrin alpha-5	0.5	1	0.5	0.5	0.5	0.5	0.5	3
P97855	Ras GTPase-activating protein-binding protein 1	G3bp1		#N/A	#N/A	#N/A	#N/A	#N/A	#N/A	0.5	0.5	#N/A	#N/A	#N/A	#N/A	1	0.5	0.5	0.5	0.5	0.5	0.5	0.5	0.5	0.5	#N/A	#N/A	0.5	0.5	#N/A	#N/A	#N/A	#N/A	#N/A	#N/A				P04925	Prnp	Major prion protein	0.5	5	0.5	6	0.5	0.5	0.5	11
P97379	Ras GTPase-activating protein-binding protein 2	G3bp2		#N/A	#N/A	#N/A	#N/A	#N/A	#N/A	0.5	0.5	#N/A	#N/A	#N/A	#N/A	1	0.5	0.5	0.5	0.5	0.5	0.5	0.5	0.5	0.5	#N/A	#N/A	0.5	0.5	#N/A	#N/A	#N/A	#N/A	#N/A	#N/A				P63318	Prkcg	Protein kinase C gamma type	0.5	0.5	0.5	0.5	1	1	2	3
P70699	Lysosomal alpha-glucosidase	Gaa		0.5	0.5	0.5	0.5	0.5	0.5	0.5	0.5	0.5	0.5	0.5	0.5	0.5	0.5	0.5	0.5	0.5	0.5	1	0.5	0.5	0.5	1	0.5	2	1	3	1	0.5	1	1	0.5				P20444	Prkca	Protein kinase C alpha type	0.5	0.5	0.5	0.5	0.5	0.5	0.5	0.5
Q9WV18	Gamma-aminobutyric acid type B receptor subunit 1	Gabbr1		0.5	0.5	0.5	1	0.5	2	0.5	2	0.5	9	0.5	3	0.5	7	0.5	4	0.5	10	0.5	4	0.5	6	0.5	16	0.5	1	0.5	11	0.5	11	10	6				P68404	Prkcb	Protein kinase C beta type	0.5	0.5	0.5	0.5	0.5	0.5	0.5	0.5
Q80T41	Gamma-aminobutyric acid type B receptor subunit 2	Gabbr2		0.5	0.5	0.5	3	0.5	7	0.5	10	0.5	13	0.5	6	0.5	7	0.5	7	0.5	15	0.5	8	0.5	7	0.5	16	0.5	5	0.5	14	0.5	11	10	6				Q9WV60	Gsk3b	Glycogen synthase kinase-3 beta	0.5	0.5	0.5	0.5	2	0.5	2	1
P62812	Gamma-aminobutyric acid receptor subunit alpha-1	Gabra1		#N/A	#N/A	#N/A	#N/A	#N/A	#N/A	0.5	1	#N/A	#N/A	#N/A	#N/A	0.5	3	0.5	0.5	0.5	3	0.5	1	0.5	0.5	#N/A	#N/A	0.5	0.5	#N/A	#N/A	#N/A	#N/A	#N/A	#N/A				Q2NL51	Gsk3a	Glycogen synthase kinase-3 alpha	0.5	0.5	0.5	0.5	3	0.5	1	0.5
P26048	Gamma-aminobutyric acid receptor subunit alpha-2	Gabra2		0.5	1	0.5	0.5	0.5	3	0.5	3	0.5	11	0.5	5	0.5	3	0.5	0.5	0.5	7	0.5	2	0.5	2	0.5	6	0.5	1	0.5	4	0.5	3	7	2				Q3UH53	Sdk1	Protein sidekick-1	0.5	0.5	0.5	0.5	0.5	0.5	0.5	2
P26049	Gamma-aminobutyric acid receptor subunit alpha-3	Gabra3		0.5	1	0.5	0.5	0.5	1	0.5	2	0.5	2	0.5	1	0.5	1	0.5	1	0.5	1	0.5	1	0.5	1	0.5	0.5	0.5	0.5	0.5	0.5	0.5	1	2	0.5				P43006	Slc1a2	Excitatory amino acid transporter 2	0.5	0.5	0.5	1	0.5	0.5	0.5	3
Q9D6F4	Gamma-aminobutyric acid receptor subunit alpha-4	Gabra4		#N/A	#N/A	#N/A	#N/A	#N/A	#N/A	0.5	0.5	#N/A	#N/A	#N/A	#N/A	0.5	0.5	0.5	0.5	0.5	0.5	0.5	0.5	0.5	0.5	#N/A	#N/A	0.5	0.5	#N/A	#N/A	#N/A	#N/A	#N/A	#N/A				Q9CZM2	Rpl15	60S ribosomal protein L15	1	5	4	4	4	3	2	2
Q8BHJ7	Gamma-aminobutyric acid receptor subunit alpha-5	Gabra5		0.5	0.5	0.5	0.5	0.5	0.5	0.5	3	0.5	2	0.5	2	0.5	2	0.5	0.5	0.5	1	0.5	0.5	0.5	1	0.5	2	0.5	0.5	0.5	0.5	0.5	0.5	1	0.5				Q80YA8	Crb2	Protein crumbs homolog 2	0.5	0.5	0.5	0.5	0.5	0.5	0.5	0.5
P50571	Gamma-aminobutyric acid receptor subunit beta-1	Gabrb1		0.5	0.5	0.5	0.5	0.5	2	0.5	3	0.5	6	0.5	5	0.5	2	0.5	3	0.5	5	0.5	4	0.5	3	0.5	8	0.5	3	1	2	0.5	2	5	2				Q8BTM8	Flna	Filamin-A	0.5	1	0.5	1	4	1	0.5	2
P63137	Gamma-aminobutyric acid receptor subunit beta-2	Gabrb2		0.5	0.5	0.5	0.5	0.5	1	0.5	6	0.5	2	0.5	3	0.5	4	0.5	2	0.5	6	0.5	3	0.5	1	0.5	4	0.5	2	0.5	1	0.5	0.5	3	0.5				Q80X90	Flnb	Filamin-B	0.5	4	0.5	1	1	1	0.5	1
P63080	Gamma-aminobutyric acid receptor subunit beta-3	Gabrb3		0.5	1	0.5	1	0.5	4	0.5	10	0.5	7	0.5	6	0.5	6	1	7	0.5	9	0.5	4	0.5	4	0.5	8	0.5	5	0.5	3	0.5	3	6	2				Q8VHX6	Flnc	Filamin-C	0.5	1	0.5	1	1	1	0.5	1
P22723	Gamma-aminobutyric acid receptor subunit gamma-2	Gabrg2		0.5	0.5	0.5	0.5	0.5	3	0.5	3	0.5	10	0.5	3	0.5	4	0.5	4	0.5	11	0.5	4	0.5	3	0.5	7	0.5	3	0.5	4	0.5	3	5	5				Q9Z204	Hnrnpc	Heterogeneous nuclear ribonucleoproteins C1/C2	0.5	8	1	1	2	0.5	0.5	0.5
Q9R0N0	Galactokinase	Galk1		#N/A	#N/A	#N/A	#N/A	#N/A	#N/A	0.5	0.5	#N/A	#N/A	#N/A	#N/A	0.5	0.5	0.5	0.5	0.5	0.5	0.5	0.5	1	0.5	#N/A	#N/A	0.5	0.5	#N/A	#N/A	#N/A	#N/A	#N/A	#N/A				P46061	Rangap1	Ran GTPase-activating protein 1	0.5	7	1	1	0.5	0.5	0.5	0.5
Q8BGT9	Polypeptide N-acetylgalactosaminyltransferase 12	Galnt12		#N/A	#N/A	#N/A	#N/A	#N/A	#N/A	0.5	0.5	#N/A	#N/A	#N/A	#N/A	0.5	0.5	0.5	0.5	0.5	1	0.5	0.5	0.5	0.5	#N/A	#N/A	0.5	0.5	#N/A	#N/A	#N/A	#N/A	#N/A	#N/A				Q52KI8	Srrm1	Serine/arginine repetitive matrix protein 1	2	3	1	2	4	1	1	2
O08832	Polypeptide N-acetylgalactosaminyltransferase 4	Galnt4		#N/A	#N/A	#N/A	#N/A	#N/A	#N/A	0.5	0.5	#N/A	#N/A	#N/A	#N/A	0.5	0.5	0.5	0.5	0.5	0.5	0.5	0.5	0.5	0.5	#N/A	#N/A	0.5	0.5	#N/A	#N/A	#N/A	#N/A	#N/A	#N/A				Q99020	Hnrnpab	Heterogeneous nuclear ribonucleoprotein A/B	1	6	2	3	3	3	2	5
P06837	Neuromodulin	Gap43		0.5	0.5	0.5	0.5	0.5	0.5	0.5	4	0.5	2	0.5	0.5	12	10	5	7	1	2	6	8	6	0.5	1	1	3	1	1	0.5	0.5	0.5	0.5	0.5				Q60668	Hnrnpd	Heterogeneous nuclear ribonucleoprotein D0	1	1	3	3	3	2	2	4
P16858	Glyceraldehyde-3-phosphate dehydrogenase	Gapdh		1	1	2	0.5	0.5	4	5	5	3	1	4	2	9	9	5	8	6	6	7	5	7	10	4	5	6	7	9	11	7	7	5	3				Q9Z130	Hnrnpdl	Heterogeneous nuclear ribonucleoprotein D-like	0.5	1	0.5	1	1	1	0.5	2
Q9CY66	H/ACA ribonucleoprotein complex subunit 1	Gar1		4	0.5	0.5	0.5	2	2	3	1	1	2	1	1	0.5	0.5	1	2	1	0.5	0.5	0.5	0.5	0.5	1	0.5	0.5	0.5	0.5	0.5	0.5	0.5	1	2				Q91VK4	Itm2c	Integral membrane protein 2C	0.5	0.5	0.5	1	0.5	0.5	0.5	2
Q9CZD3	Glycine--tRNA ligase	Gars		0.5	0.5	0.5	0.5	0.5	0.5	0.5	0.5	0.5	0.5	0.5	0.5	0.5	0.5	0.5	0.5	0.5	0.5	0.5	0.5	7	1	0.5	0.5	2	1	2	1	0.5	0.5	0.5	0.5				P62830	Rpl23	60S ribosomal protein L23	2	3	3	4	5	5	3	5
Q01721	Growth arrest-specific protein 1	Gas1		#N/A	#N/A	#N/A	#N/A	#N/A	#N/A	0.5	1	#N/A	#N/A	#N/A	#N/A	0.5	0.5	0.5	2	0.5	0.5	0.5	0.5	0.5	2	#N/A	#N/A	0.5	1	#N/A	#N/A	#N/A	#N/A	#N/A	#N/A				Q9Z110	Aldh18a1	Delta-1-pyrroline-5-carboxylate synthase	0.5	0.5	2	1	5	2	2	3
Q61592	Growth arrest-specific protein 6	Gas6		#N/A	#N/A	#N/A	#N/A	#N/A	#N/A	0.5	0.5	#N/A	#N/A	#N/A	#N/A	0.5	0.5	0.5	0.5	0.5	0.5	0.5	1	0.5	0.5	#N/A	#N/A	0.5	0.5	#N/A	#N/A	#N/A	#N/A	#N/A	#N/A				Q9ESN4	C1ql3	Complement C1q-like protein 3	0.5	0.5	0.5	1	0.5	0.5	0.5	4
Q9D964	Glycine amidinotransferase, mitochondrial	Gatm		0.5	0.5	0.5	0.5	0.5	0.5	0.5	2	0.5	0.5	0.5	0.5	0.5	0.5	1	0.5	0.5	0.5	1	0.5	1	0.5	1	0.5	1	1	2	0.5	3	2	0.5	0.5				P62717	Rpl18a	60S ribosomal protein L18a	0.5	6	8	7	3	3	5	4
O88986	2-amino-3-ketobutyrate coenzyme A ligase, mitochondrial	Gcat		#N/A	#N/A	#N/A	#N/A	#N/A	#N/A	0.5	0.5	#N/A	#N/A	#N/A	#N/A	0.5	0.5	0.5	0.5	0.5	0.5	0.5	0.5	0.5	0.5	#N/A	#N/A	0.5	0.5	#N/A	#N/A	#N/A	#N/A	#N/A	#N/A				P62806	Hist1h4a	Histone H4	5	19	8	10	23	23	14	10
Q60759	Glutaryl-CoA dehydrogenase, mitochondrial	Gcdh		#N/A	#N/A	#N/A	#N/A	#N/A	#N/A	0.5	0.5	#N/A	#N/A	#N/A	#N/A	0.5	0.5	0.5	0.5	0.5	0.5	0.5	0.5	0.5	0.5	#N/A	#N/A	0.5	0.5	#N/A	#N/A	#N/A	#N/A	#N/A	#N/A				Q9DB77	Uqcrc2	Cytochrome b-c1 complex subunit 2, mitochondrial	2	0.5	3	1	4	4	4	3
E9PVA8	eIF-2-alpha kinase activator GCN1	Gcn1		#N/A	#N/A	#N/A	#N/A	#N/A	#N/A	0.5	0.5	#N/A	#N/A	#N/A	#N/A	0.5	0.5	0.5	0.5	0.5	0.5	0.5	0.5	0.5	0.5	#N/A	#N/A	0.5	0.5	#N/A	#N/A	#N/A	#N/A	#N/A	#N/A				P16092	Fgfr1	Fibroblast growth factor receptor 1	0.5	2	0.5	1	1	0.5	1	1
Q9R111	Guanine deaminase	Gda		0.5	0.5	0.5	0.5	0.5	0.5	0.5	0.5	0.5	0.5	0.5	0.5	0.5	0.5	0.5	0.5	0.5	0.5	0.5	1	0.5	0.5	0.5	1	0.5	1	0.5	0.5	0.5	1	0.5	0.5				Q61851	Fgfr3	Fibroblast growth factor receptor 3	0.5	0.5	0.5	1	1	0.5	1	1
Q8VE33	Ganglioside-induced differentiation-associated protein 1-like 1	Gdap1l1		0.5	0.5	0.5	0.5	0.5	0.5	0.5	0.5	0.5	0.5	0.5	0.5	1	1	1	0.5	1	1	0.5	0.5	0.5	0.5	1	0.5	0.5	0.5	0.5	0.5	0.5	0.5	0.5	0.5				P21803	Fgfr2	Fibroblast growth factor receptor 2	0.5	0.5	0.5	0.5	1	0.5	1	0.5
Q61598	Rab GDP dissociation inhibitor beta	Gdi2		0.5	0.5	0.5	0.5	0.5	0.5	0.5	0.5	0.5	0.5	0.5	0.5	0.5	0.5	0.5	0.5	0.5	0.5	0.5	1	0.5	0.5	0.5	0.5	0.5	0.5	2	0.5	0.5	0.5	0.5	0.5				P49615	Cdk5	Cyclin-dependent-like kinase 5	0.5	0.5	0.5	0.5	1	0.5	1	0.5
Q9ESM6	Glycerophosphoinositol inositolphosphodiesterase GDPD2	Gdpd2		0.5	0.5	0.5	0.5	0.5	0.5	0.5	0.5	0.5	0.5	0.5	0.5	0.5	0.5	0.5	0.5	0.5	0.5	0.5	1	0.5	1	0.5	0.5	0.5	2	0.5	1	0.5	0.5	0.5	0.5				P08103	Hck	Tyrosine-protein kinase HCK	0.5	0.5	0.5	0.5	1	0.5	1	0.5
Q8BX17	Gem-associated protein 5	Gemin5		#N/A	#N/A	#N/A	#N/A	#N/A	#N/A	0.5	0.5	#N/A	#N/A	#N/A	#N/A	0.5	0.5	0.5	0.5	0.5	0.5	0.5	0.5	0.5	0.5	#N/A	#N/A	0.5	0.5	#N/A	#N/A	#N/A	#N/A	#N/A	#N/A				P25911	Lyn	Tyrosine-protein kinase Lyn	0.5	0.5	0.5	0.5	1	0.5	1	0.5
P03995	Glial fibrillary acidic protein	Gfap		2	2	2	2	2	0.5	3	2	2	1	2	2	21	25	15	11	3	2	26	24	25	22	3	3	37	24	31	27	5	4	3	4				P39688	Fyn	Tyrosine-protein kinase Fyn	0.5	0.5	0.5	0.5	1	0.5	1	0.5
Q8K0D5	Elongation factor G, mitochondrial	Gfm1		0.5	0.5	0.5	0.5	0.5	0.5	0.5	0.5	0.5	0.5	0.5	0.5	0.5	0.5	0.5	0.5	0.5	0.5	1	1	2	0.5	0.5	0.5	0.5	0.5	1	1	1	0.5	0.5	0.5				Q04736	Yes1	Tyrosine-protein kinase Yes	0.5	0.5	0.5	0.5	1	0.5	1	0.5
P23242	Gap junction alpha-1 protein	Gja1		0.5	0.5	0.5	0.5	0.5	0.5	0.5	0.5	0.5	0.5	0.5	0.5	0.5	0.5	0.5	0.5	0.5	0.5	0.5	2	0.5	0.5	0.5	0.5	1	1	0.5	1	0.5	0.5	0.5	0.5				P35762	Cd81	CD81 antigen	0.5	1	0.5	2	0.5	0.5	0.5	3
Q64516	Glycerol kinase	Gk		#N/A	#N/A	#N/A	#N/A	#N/A	#N/A	0.5	0.5	#N/A	#N/A	#N/A	#N/A	0.5	0.5	0.5	0.5	0.5	0.5	0.5	0.5	0.5	0.5	#N/A	#N/A	0.5	0.5	#N/A	#N/A	#N/A	#N/A	#N/A	#N/A				Q8R464	Cadm4	Cell adhesion molecule 4	0.5	4	0.5	5	0.5	0.5	0.5	0.5
Q9JMB0	G kinase-anchoring protein 1	Gkap1		#N/A	#N/A	#N/A	#N/A	#N/A	#N/A	1	0.5	#N/A	#N/A	#N/A	#N/A	0.5	0.5	0.5	0.5	0.5	0.5	0.5	0.5	0.5	0.5	#N/A	#N/A	0.5	0.5	#N/A	#N/A	#N/A	#N/A	#N/A	#N/A				Q7TN98	Cpeb4	Cytoplasmic polyadenylation element-binding protein 4	0.5	0.5	2	0.5	0.5	1	3	0.5
Q91W43	Glycine dehydrogenase (decarboxylating), mitochondrial	Gldc		0.5	0.5	0.5	0.5	0.5	0.5	0.5	0.5	0.5	0.5	0.5	0.5	0.5	0.5	1	0.5	0.5	0.5	1	1	3	0.5	0.5	0.5	4	1	1	0.5	0.5	0.5	0.5	0.5				P62897	Cycs	Cytochrome c, somatic	0.5	0.5	2	1	7	0.5	1	2
Q61543	Golgi apparatus protein 1	Glg1		0.5	0.5	0.5	0.5	0.5	0.5	0.5	0.5	0.5	7	0.5	0.5	0.5	1	0.5	0.5	0.5	0.5	0.5	1	0.5	0.5	0.5	3	0.5	0.5	0.5	1	0.5	0.5	0.5	0.5				Q4FK66	Prpf38a	Pre-mRNA-splicing factor 38A	3	2	5	4	3	3	3	4
Q9CYL5	Golgi-associated plant pathogenesis-related protein 1	Glipr2		#N/A	#N/A	#N/A	#N/A	#N/A	#N/A	0.5	0.5	#N/A	#N/A	#N/A	#N/A	0.5	0.5	0.5	0.5	0.5	0.5	0.5	1	0.5	0.5	#N/A	#N/A	0.5	1	#N/A	#N/A	#N/A	#N/A	#N/A	#N/A				Q8BG32	Psmd11	26S proteasome non-ATPase regulatory subunit 11	0.5	8	0.5	2	0.5	0.5	0.5	0.5
Q9CPU0	Lactoylglutathione lyase	Glo1		#N/A	#N/A	#N/A	#N/A	#N/A	#N/A	0.5	0.5	#N/A	#N/A	#N/A	#N/A	1	0.5	0.5	0.5	0.5	0.5	0.5	0.5	0.5	0.5	#N/A	#N/A	0.5	0.5	#N/A	#N/A	#N/A	#N/A	#N/A	#N/A				P42669	Pura	Transcriptional activator protein Pur-alpha	0.5	0.5	0.5	0.5	1	0.5	0.5	1
D3Z7P3	Glutaminase kidney isoform, mitochondrial	Gls		0.5	0.5	0.5	0.5	0.5	0.5	0.5	0.5	0.5	0.5	0.5	0.5	1	4	0.5	0.5	0.5	1	3	2	1	1	4	4	3	2	3	3	9	9	0.5	0.5				Q9WUC3	Ly6h	Lymphocyte antigen 6H	0.5	6	0.5	18	0.5	0.5	0.5	5
P26443	Glutamate dehydrogenase 1, mitochondrial	Glud1		0.5	0.5	0.5	0.5	0.5	0.5	0.5	3	0.5	1	0.5	0.5	19	15	3	4	1	2	12	12	13	5	18	10	11	5	14	9	9	6	3	3				Q8VEH3	Arl8a	ADP-ribosylation factor-like protein 8A	0.5	1	0.5	1	3	3	0.5	3
P15105	Glutamine synthetase	Glul		0.5	0.5	0.5	0.5	0.5	0.5	0.5	1	0.5	0.5	0.5	0.5	4	7	1	3	2	8	3	7	4	3	1	3	5	4	5	8	2	5	2	2				Q9CQW2	Arl8b	ADP-ribosylation factor-like protein 8B	0.5	1	0.5	1	4	3	1	2
Q9CQI3	Glia maturation factor beta	Gmfb		#N/A	#N/A	#N/A	#N/A	#N/A	#N/A	0.5	0.5	#N/A	#N/A	#N/A	#N/A	0.5	0.5	0.5	0.5	0.5	0.5	0.5	1	2	0.5	#N/A	#N/A	1	0.5	#N/A	#N/A	#N/A	#N/A	#N/A	#N/A				P25976	Ubtf	Nucleolar transcription factor 1	0.5	8	1	1	0.5	0.5	0.5	0.5
Q922H4	Mannose-1-phosphate guanyltransferase alpha	Gmppa		#N/A	#N/A	#N/A	#N/A	#N/A	#N/A	0.5	0.5	#N/A	#N/A	#N/A	#N/A	0.5	0.5	0.5	0.5	0.5	0.5	0.5	0.5	0.5	0.5	#N/A	#N/A	0.5	0.5	#N/A	#N/A	#N/A	#N/A	#N/A	#N/A				P19253	Rpl13a	60S ribosomal protein L13a	5	8	5	4	4	4	2	4
P27601	Guanine nucleotide-binding protein subunit alpha-13	Gna13		#N/A	#N/A	#N/A	#N/A	#N/A	#N/A	1	1	#N/A	#N/A	#N/A	#N/A	1	1	1	1	1	0.5	2	2	1	1	#N/A	#N/A	1	1	#N/A	#N/A	#N/A	#N/A	#N/A	#N/A				Q9Z2I9	Sucla2	Succinate--CoA ligase [ADP-forming] subunit beta, mitochondrial	0.5	0.5	0.5	0.5	6	0.5	1	1
B2RSH2	Guanine nucleotide-binding protein G(i) subunit alpha-1	Gnai1		1	1	0.5	1	0.5	2	1	3	1	2	1	0.5	2	6	1	6	1	4	2	4	4	2	3	6	2	2	4	5	1	7	5	6				P47746	Cnr1	Cannabinoid receptor 1	0.5	2	0.5	5	0.5	0.5	0.5	3
P08752	Guanine nucleotide-binding protein G(i) subunit alpha-2	Gnai2		1	1	0.5	1	0.5	2	1	4	1	2	1	0.5	3	5	2	6	1	4	2	4	5	3	4	7	2	4	4	6	2	5	5	5				O35598	Adam10	Disintegrin and metalloproteinase domain-containing protein 10	0.5	2	0.5	2	0.5	0.5	0.5	4
Q9DC51	Guanine nucleotide-binding protein G(k) subunit alpha	Gnai3		1	1	0.5	1	0.5	1	1	3	1	2	1	0.5	2	3	1	4	1	2	1	3	2	2	3	4	1	2	2	3	1	3	3	4				P62192	Psmc1	26S proteasome regulatory subunit 4	0.5	6	0.5	0.5	0.5	0.5	0.5	1
P18872	Guanine nucleotide-binding protein G(o) subunit alpha	Gnao1		2	2	0.5	2	0.5	2	1	4	2	3	2	2	6	11	2	7	4	11	8	11	5	5	7	11	7	8	8	8	3	12	7	5				P97822	Anp32e	Acidic leucine-rich nuclear phosphoprotein 32 family member E	0.5	10	0.5	5	0.5	0.5	0.5	0.5
P21279	Guanine nucleotide-binding protein G(q) subunit alpha	Gnaq		0.5	0.5	0.5	0.5	0.5	0.5	0.5	0.5	0.5	0.5	0.5	0.5	1	1	0.5	0.5	1	0.5	0.5	2	0.5	0.5	1	1	0.5	0.5	0.5	0.5	0.5	2	1	2				Q6A0A9	FAM120A	Constitutive coactivator of PPAR-gamma-like protein 1	0.5	1	0.5	0.5	0.5	1	1	2
P63094	Guanine nucleotide-binding protein G(s) subunit alpha isoforms short	Gnas		1	1	0.5	1	0.5	0.5	1	1	1	1	1	0.5	1	2	1	1	1	0.5	3	5	3	3	1	1	3	3	1	2	1	2	1	1				Q569Z6	Thrap3	Thyroid hormone receptor-associated protein 3	3	2	3	0.5	2	0.5	0.5	1
O70443	Guanine nucleotide-binding protein G(z) subunit alpha	Gnaz		0.5	0.5	0.5	0.5	0.5	0.5	0.5	0.5	0.5	0.5	0.5	0.5	1	0.5	0.5	1	1	0.5	1	0.5	1	1	0.5	1	0.5	0.5	0.5	0.5	0.5	1	0.5	0.5				O35490	Bhmt	Betaine--homocysteine S-methyltransferase 1	1	5	0.5	5	0.5	0.5	0.5	0.5
P62874	Guanine nucleotide-binding protein G(I)/G(S)/G(T) subunit beta-1	Gnb1		0.5	0.5	0.5	0.5	0.5	0.5	0.5	2	0.5	2	0.5	2	5	3	0.5	1	1	0.5	3	2	1	4	2	4	0.5	1	3	3	2	7	5	2				P61514	Rpl37a	60S ribosomal protein L37a	3	2	4	5	5	3	2	1
P62880	Guanine nucleotide-binding protein G(I)/G(S)/G(T) subunit beta-2	Gnb2		0.5	0.5	0.5	0.5	0.5	0.5	0.5	1	0.5	2	0.5	2	5	2	0.5	2	1	0.5	4	2	2	2	3	4	0.5	1	3	2	3	6	3	3				Q8CIB5	Fermt2	Fermitin family homolog 2	0.5	0.5	0.5	0.5	0.5	1	0.5	0.5
P29387	Guanine nucleotide-binding protein subunit beta-4	Gnb4		0.5	0.5	0.5	0.5	0.5	0.5	0.5	2	0.5	1	0.5	0.5	3	1	0.5	0.5	0.5	0.5	3	2	0.5	1	0.5	3	0.5	1	0.5	1	0.5	2	2	0.5				Q922Q8	Lrrc59	Leucine-rich repeat-containing protein 59	8	5	5	5	3	2	6	2
P63213	Guanine nucleotide-binding protein G(I)/G(S)/G(O) subunit gamma-2	Gng2		0.5	0.5	0.5	0.5	0.5	0.5	0.5	0.5	0.5	0.5	0.5	0.5	1	0.5	0.5	0.5	0.5	0.5	0.5	1	0.5	1	0.5	0.5	0.5	0.5	0.5	0.5	0.5	4	0.5	0.5				O54754	Aox1	Aldehyde oxidase 1	0.5	10	0.5	3	0.5	0.5	0.5	0.5
P36916	Guanine nucleotide-binding protein-like 1	Gnl1		1	0.5	0.5	0.5	0.5	0.5	7	3	2	0.5	2	3	1	1	2	1	4	1	1	0.5	2	0.5	3	1	1	1	5	3	4	3	1	2				Q3UH60	Dip2b	Disco-interacting protein 2 homolog B	0.5	1	0.5	6	0.5	0.5	0.5	1
Q9D428	Golgin subfamily A member 7B	GOLGA7B		0.5	0.5	0.5	0.5	0.5	0.5	1	0.5	1	0.5	0.5	0.5	0.5	0.5	0.5	0.5	0.5	0.5	0.5	0.5	0.5	0.5	1	0.5	0.5	0.5	0.5	0.5	1	2	0.5	0.5				P97376	Frg1	Protein FRG1	5	5	7	3	0.5	1	0.5	0.5
Q9QZF2	Glypican-1	Gpc1		0.5	0.5	0.5	0.5	0.5	0.5	0.5	5	0.5	2	0.5	0.5	0.5	3	0.5	11	0.5	6	0.5	3	0.5	4	0.5	5	0.5	6	0.5	7	0.5	2	1	0.5				Q9QUI0	Rhoa	Transforming protein RhoA	0.5	1	0.5	0.5	5	4	1	1
Q8BKV1	Glypican-2	Gpc2		0.5	0.5	0.5	0.5	0.5	3	0.5	11	0.5	6	0.5	3	0.5	3	0.5	9	0.5	4	0.5	0.5	0.5	0.5	0.5	0.5	0.5	0.5	0.5	0.5	0.5	0.5	5	3				P62746	Rhob	Rho-related GTP-binding protein RhoB	0.5	0.5	0.5	0.5	1	1	0.5	1
Q8CFZ4	Glypican-3	Gpc3		#N/A	#N/A	#N/A	#N/A	#N/A	#N/A	0.5	0.5	#N/A	#N/A	#N/A	#N/A	0.5	0.5	0.5	1	0.5	0.5	0.5	0.5	0.5	0.5	#N/A	#N/A	0.5	0.5	#N/A	#N/A	#N/A	#N/A	#N/A	#N/A				Q8BP67	Rpl24	60S ribosomal protein L24	7	6	8	7	7	6	5	5
P51655	Glypican-4	Gpc4		0.5	0.5	0.5	0.5	0.5	0.5	0.5	13	0.5	6	0.5	1	1	21	2	22	0.5	15	0.5	28	1	21	0.5	11	1	23	0.5	19	0.5	15	3	1				Q91YE6	Ipo9	Importin-9	0.5	6	0.5	1	0.5	0.5	0.5	0.5
Q8CAL5	Glypican-5	Gpc5		#N/A	#N/A	#N/A	#N/A	#N/A	#N/A	0.5	0.5	#N/A	#N/A	#N/A	#N/A	0.5	0.5	0.5	1	0.5	0.5	0.5	0.5	0.5	0.5	#N/A	#N/A	0.5	0.5	#N/A	#N/A	#N/A	#N/A	#N/A	#N/A				P62245	Rps15a	40S ribosomal protein S15a	4	5	4	3	3	3	3	3
Q9R087	Glypican-6	Gpc6		0.5	0.5	0.5	0.5	0.5	0.5	0.5	5	0.5	1	0.5	1	0.5	5	1	10	0.5	2	0.5	8	0.5	4	0.5	3	0.5	6	0.5	9	0.5	10	1	0.5				Q02526	Zfp41	Zinc finger protein 41	5	2	5	3	1	1	0.5	0.5
Q64521	Glycerol-3-phosphate dehydrogenase, mitochondrial	Gpd2		0.5	0.5	0.5	0.5	0.5	0.5	0.5	0.5	0.5	0.5	0.5	0.5	1	5	0.5	1	0.5	1	0.5	2	0.5	1	0.5	1	0.5	1	0.5	1	0.5	1	0.5	0.5				P14094	Atp1b1	Sodium/potassium-transporting ATPase subunit beta-1	0.5	2	0.5	7	1	0.5	0.5	5
Q8BUV3	Gephyrin	Gphn		0.5	0.5	0.5	0.5	0.5	0.5	0.5	0.5	0.5	2	0.5	0.5	0.5	2	0.5	0.5	0.5	2	0.5	2	0.5	0.5	0.5	2	0.5	0.5	0.5	0.5	0.5	1	4	0.5				P15105	Glul	Glutamine synthetase	0.5	0.5	0.5	1	4	1	2	7
P35802	Neuronal membrane glycoprotein M6-a	Gpm6a		0.5	1	0.5	2	0.5	2	0.5	11	0.5	5	0.5	4	1	4	0.5	3	0.5	5	3	5	0.5	1	1	6	1	6	1	8	3	9	3	4				Q80W68	Kirrel1	Kin of IRRE-like protein 1	0.5	0.5	0.5	0.5	0.5	0.5	0.5	0.5
P35803	Neuronal membrane glycoprotein M6-b	Gpm6b		0.5	0.5	0.5	0.5	0.5	0.5	0.5	2	0.5	1	0.5	0.5	0.5	3	0.5	4	0.5	1	1	3	0.5	1	0.5	2	0.5	2	0.5	2	0.5	1	1	0.5				Q8VE80	Thoc3	THO complex subunit 3	6	0.5	5	2	0.5	0.5	0.5	0.5
Q8C419	Probable G-protein coupled receptor 158	Gpr158		0.5	0.5	0.5	0.5	0.5	0.5	0.5	0.5	0.5	0.5	0.5	0.5	0.5	0.5	0.5	1	0.5	2	0.5	3	0.5	3	0.5	22	0.5	3	0.5	17	0.5	8	3	0.5				Q8K310	Matr3	Matrin-3	2	0.5	0.5	0.5	5	0.5	5	3
Q99JG2	Prosaposin receptor GPR37L1	Gpr37l1		0.5	0.5	0.5	0.5	0.5	0.5	0.5	0.5	0.5	0.5	0.5	0.5	0.5	1	0.5	1	0.5	0.5	0.5	2	0.5	0.5	0.5	0.5	0.5	3	0.5	10	0.5	1	0.5	0.5				Q8BLK3	Lsamp	Limbic system-associated membrane protein	0.5	2	0.5	4	0.5	0.5	0.5	7
Q99LD4	COP9 signalosome complex subunit 1	Gps1		#N/A	#N/A	#N/A	#N/A	#N/A	#N/A	0.5	1	#N/A	#N/A	#N/A	#N/A	0.5	0.5	0.5	0.5	0.5	0.5	0.5	0.5	0.5	0.5	#N/A	#N/A	0.5	0.5	#N/A	#N/A	#N/A	#N/A	#N/A	#N/A				Q810C0	Slitrk2	SLIT and NTRK-like protein 2	0.5	0.5	0.5	3	0.5	0.5	0.5	2
Q6IR34	G-protein-signaling modulator 1	Gpsm1		#N/A	#N/A	#N/A	#N/A	#N/A	#N/A	0.5	0.5	#N/A	#N/A	#N/A	#N/A	0.5	0.5	0.5	0.5	0.5	0.5	0.5	1	0.5	0.5	#N/A	#N/A	0.5	0.5	#N/A	#N/A	#N/A	#N/A	#N/A	#N/A				P97321	Fap	Prolyl endopeptidase FAP	0.5	0.5	0.5	0.5	0.5	0.5	0.5	5
P11352	Glutathione peroxidase 1	Gpx1		0.5	0.5	0.5	0.5	0.5	0.5	0.5	0.5	0.5	0.5	0.5	0.5	0.5	0.5	0.5	0.5	0.5	0.5	1	1	1	1	0.5	0.5	1	1	1	1	0.5	0.5	0.5	0.5				Q91YI0	Asl	Argininosuccinate lyase	0.5	5	0.5	5	0.5	0.5	0.5	0.5
O70325	Phospholipid hydroperoxide glutathione peroxidase, mitochondrial	Gpx4		0.5	0.5	0.5	0.5	0.5	0.5	0.5	0.5	0.5	0.5	0.5	0.5	0.5	1	0.5	1	0.5	1	0.5	0.5	1	1	0.5	0.5	0.5	0.5	0.5	1	0.5	0.5	0.5	0.5				O88291	Znf326	DBIRD complex subunit ZNF326	0.5	0.5	0.5	0.5	0.5	0.5	3	0.5
Q9D7B7	Probable glutathione peroxidase 8	Gpx8		#N/A	#N/A	#N/A	#N/A	#N/A	#N/A	0.5	0.5	#N/A	#N/A	#N/A	#N/A	0.5	0.5	0.5	0.5	0.5	0.5	0.5	0.5	1	1	#N/A	#N/A	0.5	0.5	#N/A	#N/A	#N/A	#N/A	#N/A	#N/A				P23116	Eif3a	Eukaryotic translation initiation factor 3 subunit A	0.5	6	0.5	4	0.5	0.5	0.5	0.5
P23818	Glutamate receptor 1	Gria1		0.5	0.5	0.5	0.5	0.5	5	0.5	5	0.5	14	0.5	8	0.5	8	0.5	5	0.5	10	0.5	7	0.5	7	0.5	11	0.5	3	0.5	12	0.5	16	10	7				Q9CZ52	Antxr1	Anthrax toxin receptor 1	0.5	0.5	0.5	1	0.5	0.5	0.5	0.5
P23819	Glutamate receptor 2	Gria2		0.5	1	0.5	1	0.5	6	0.5	11	0.5	18	0.5	6	0.5	14	0.5	15	0.5	17	0.5	17	0.5	13	0.5	18	0.5	12	1	17	0.5	20	16	6				P28738	Kif5c	Kinesin heavy chain isoform 5C	0.5	6	0.5	0.5	4	0.5	0.5	1
Q9Z2W9	Glutamate receptor 3	Gria3		0.5	0.5	0.5	0.5	0.5	2	0.5	2	0.5	3	0.5	3	0.5	2	0.5	1	0.5	4	0.5	3	0.5	3	0.5	4	0.5	2	0.5	3	0.5	3	3	2				Q61768	Kif5b	Kinesin-1 heavy chain	0.5	3	0.5	0.5	3	0.5	0.5	1
Q9Z2W8	Glutamate receptor 4	Gria4		0.5	0.5	0.5	0.5	0.5	2	0.5	2	0.5	4	0.5	3	0.5	2	0.5	1	0.5	4	0.5	4	0.5	3	0.5	4	0.5	2	0.5	3	0.5	2	3	2				O88685	Psmc3	26S proteasome regulatory subunit 6A	0.5	5	0.5	2	0.5	0.5	0.5	0.5
Q61627	Glutamate receptor ionotropic, delta-1	Grid1		0.5	0.5	0.5	0.5	0.5	0.5	0.5	4	0.5	0.5	0.5	0.5	0.5	2	0.5	2	0.5	5	0.5	2	0.5	2	0.5	2	0.5	1	0.5	5	0.5	6	5	2				D3Z7P3	Gls	Glutaminase kidney isoform, mitochondrial	0.5	0.5	0.5	0.5	1	0.5	0.5	4
P39087	Glutamate receptor ionotropic, kainate 2	Grik2		0.5	0.5	0.5	0.5	0.5	6	0.5	2	0.5	9	0.5	9	0.5	3	0.5	2	0.5	7	0.5	0.5	0.5	0.5	0.5	7	0.5	0.5	0.5	4	0.5	8	8	5				Q61171	Prdx2	Peroxiredoxin-2	0.5	3	2	5	6	3	2	5
B1AS29	Glutamate receptor ionotropic, kainate 3	Grik3		0.5	0.5	0.5	0.5	0.5	2	0.5	5	0.5	11	0.5	4	0.5	7	0.5	6	0.5	5	0.5	1	0.5	3	0.5	3	0.5	0.5	0.5	1	0.5	4	1	0.5				P20357	Map2	Microtubule-associated protein 2	0.5	0.5	0.5	0.5	0.5	0.5	0.5	0.5
P35438	Glutamate receptor ionotropic, NMDA 1	Grin1		0.5	0.5	0.5	0.5	0.5	0.5	0.5	1	0.5	0.5	0.5	0.5	0.5	0.5	0.5	0.5	0.5	0.5	0.5	0.5	0.5	1	0.5	1	0.5	0.5	0.5	0.5	0.5	0.5	0.5	0.5				P47754	Capza2	F-actin-capping protein subunit alpha-2	0.5	0.5	0.5	0.5	3	1	1	3
Q01097	Glutamate receptor ionotropic, NMDA 2B	Grin2b		0.5	0.5	0.5	0.5	0.5	1	0.5	4	0.5	0.5	0.5	0.5	0.5	4	0.5	2	0.5	5	0.5	1	0.5	2	0.5	4	0.5	2	0.5	1	0.5	3	2	0.5				P47753	Capza1	F-actin-capping protein subunit alpha-1	0.5	0.5	0.5	0.5	2	0.5	0.5	0.5
P97772	Metabotropic glutamate receptor 1	Grm1		0.5	0.5	0.5	0.5	0.5	0.5	0.5	0.5	0.5	0.5	0.5	0.5	0.5	3	0.5	1	0.5	3	0.5	1	0.5	0.5	0.5	2	0.5	0.5	0.5	0.5	0.5	0.5	1	0.5				P08249	Mdh2	Malate dehydrogenase, mitochondrial	0.5	0.5	0.5	0.5	0.5	0.5	0.5	3
Q14BI2	Metabotropic glutamate receptor 2	Grm2		0.5	0.5	0.5	0.5	0.5	0.5	0.5	2	0.5	0.5	0.5	0.5	0.5	5	0.5	4	0.5	3	0.5	7	0.5	2	0.5	1	0.5	3	0.5	1	0.5	0.5	1	1				Q9D8N0	Eef1g	Elongation factor 1-gamma	0.5	2	0.5	2	1	0.5	0.5	2
Q9QYS2	Metabotropic glutamate receptor 3	Grm3		0.5	0.5	0.5	0.5	0.5	0.5	0.5	8	0.5	2	0.5	3	0.5	7	0.5	8	0.5	5	0.5	9	0.5	6	0.5	3	0.5	8	0.5	3	0.5	0.5	5	4				P56959	Fus	RNA-binding protein FUS	0.5	0.5	0.5	0.5	2	0.5	0.5	1
Q68EF4	Metabotropic glutamate receptor 4	Grm4		#N/A	#N/A	#N/A	#N/A	#N/A	#N/A	0.5	0.5	#N/A	#N/A	#N/A	#N/A	0.5	0.5	0.5	0.5	0.5	0.5	0.5	1	0.5	0.5	#N/A	#N/A	0.5	0.5	#N/A	#N/A	#N/A	#N/A	#N/A	#N/A				P46638	Rab11b	Ras-related protein Rab-11B	0.5	0.5	0.5	0.5	1	1	1	2
Q3UVX5	Metabotropic glutamate receptor 5	Grm5		0.5	0.5	0.5	0.5	0.5	0.5	0.5	21	0.5	14	0.5	7	0.5	32	0.5	26	0.5	24	0.5	26	0.5	21	0.5	26	0.5	35	0.5	27	0.5	13	15	12				P49817	Cav1	Caveolin-1	2	1	6	3	1	2	0.5	1
Q68ED2	Metabotropic glutamate receptor 7	Grm7		0.5	0.5	0.5	0.5	0.5	0.5	0.5	2	0.5	1	0.5	0.5	0.5	6	0.5	6	0.5	3	0.5	3	0.5	1	0.5	3	0.5	5	0.5	0.5	0.5	2	2	0.5				Q9CX86	Hnrnpa0	Heterogeneous nuclear ribonucleoprotein A0	2	1	2	1	6	3	6	4
P28798	Granulins	Grn		#N/A	#N/A	#N/A	#N/A	#N/A	#N/A	0.5	0.5	#N/A	#N/A	#N/A	#N/A	1	0.5	0.5	0.5	0.5	0.5	1	0.5	0.5	0.5	#N/A	#N/A	0.5	0.5	#N/A	#N/A	#N/A	#N/A	#N/A	#N/A				P97927	Lama4	Laminin subunit alpha-4	0.5	1	0.5	2	0.5	0.5	0.5	1
Q810D6	Glutamate-rich WD repeat-containing protein 1	Grwd1		#N/A	#N/A	#N/A	#N/A	#N/A	#N/A	0.5	0.5	#N/A	#N/A	#N/A	#N/A	0.5	0.5	0.5	0.5	0.5	0.5	0.5	0.5	0.5	0.5	#N/A	#N/A	0.5	0.5	#N/A	#N/A	#N/A	#N/A	#N/A	#N/A				P31650	Slc6a11	Sodium- and chloride-dependent GABA transporter 3	0.5	0.5	0.5	1	0.5	0.5	0.5	4
Q32M21	Gasdermin-A2	Gsdma2		#N/A	#N/A	#N/A	#N/A	#N/A	#N/A	0.5	0.5	#N/A	#N/A	#N/A	#N/A	0.5	0.5	0.5	0.5	0.5	0.5	0.5	0.5	0.5	0.5	#N/A	#N/A	0.5	0.5	#N/A	#N/A	#N/A	#N/A	#N/A	#N/A				Q61086	Fzd3	Frizzled-3	0.5	1	0.5	1	0.5	0.5	0.5	3
Q8R1W2	Germ cell-specific gene 1 protein	Gsg1		0.5	0.5	0.5	0.5	0.5	0.5	0.5	0.5	0.5	1	0.5	1	0.5	0.5	0.5	0.5	0.5	0.5	0.5	0.5	0.5	0.5	0.5	0.5	0.5	0.5	0.5	0.5	0.5	0.5	0.5	0.5				P08226	Apoe	Apolipoprotein E	0.5	0.5	0.5	0.5	1	0.5	1	1
Q2NL51	Glycogen synthase kinase-3 alpha	Gsk3a		0.5	0.5	0.5	0.5	0.5	0.5	0.5	0.5	0.5	0.5	0.5	0.5	3	0.5	0.5	0.5	1	0.5	0.5	0.5	2	0.5	1	0.5	1	0.5	2	0.5	0.5	0.5	0.5	0.5				P61358	Rpl27	60S ribosomal protein L27	5	3	6	5	7	5	4	4
Q9WV60	Glycogen synthase kinase-3 beta	Gsk3b		#N/A	#N/A	#N/A	#N/A	#N/A	#N/A	0.5	0.5	#N/A	#N/A	#N/A	#N/A	2	1	0.5	1	2	1	1	0.5	4	0.5	#N/A	#N/A	1	0.5	#N/A	#N/A	#N/A	#N/A	#N/A	#N/A				P10637	Mapt	Microtubule-associated protein tau	3	0.5	2	0.5	13	0.5	5	5
P10649	Glutathione S-transferase Mu 1	Gstm1		#N/A	#N/A	#N/A	#N/A	#N/A	#N/A	0.5	0.5	#N/A	#N/A	#N/A	#N/A	0.5	0.5	0.5	0.5	0.5	0.5	0.5	0.5	1	0.5	#N/A	#N/A	0.5	0.5	#N/A	#N/A	#N/A	#N/A	#N/A	#N/A				P67984	Rpl22	60S ribosomal protein L22	5	4	7	5	3	5	3	3
P15626	Glutathione S-transferase Mu 2	Gstm2		#N/A	#N/A	#N/A	#N/A	#N/A	#N/A	0.5	0.5	#N/A	#N/A	#N/A	#N/A	0.5	0.5	0.5	0.5	0.5	0.5	0.5	0.5	1	0.5	#N/A	#N/A	0.5	0.5	#N/A	#N/A	#N/A	#N/A	#N/A	#N/A				Q9DBV4	Mxra8	Matrix remodeling-associated protein 8	0.5	0.5	0.5	0.5	0.5	0.5	0.5	1
P19639	Glutathione S-transferase Mu 3	Gstm3		#N/A	#N/A	#N/A	#N/A	#N/A	#N/A	0.5	0.5	#N/A	#N/A	#N/A	#N/A	0.5	0.5	0.5	0.5	0.5	0.5	0.5	0.5	2	0.5	#N/A	#N/A	0.5	0.5	#N/A	#N/A	#N/A	#N/A	#N/A	#N/A				Q8R4G0	Ntng1	Netrin-G1	0.5	0.5	0.5	1	0.5	0.5	0.5	2
P48774	Glutathione S-transferase Mu 5	Gstm5		#N/A	#N/A	#N/A	#N/A	#N/A	#N/A	0.5	0.5	#N/A	#N/A	#N/A	#N/A	0.5	0.5	0.5	0.5	0.5	0.5	0.5	0.5	0.5	0.5	#N/A	#N/A	0.5	0.5	#N/A	#N/A	#N/A	#N/A	#N/A	#N/A				Q64521	Gpd2	Glycerol-3-phosphate dehydrogenase, mitochondrial	0.5	0.5	0.5	0.5	1	0.5	0.5	5
O35660	Glutathione S-transferase Mu 6	Gstm6		0.5	0.5	0.5	0.5	0.5	0.5	0.5	0.5	0.5	0.5	0.5	0.5	0.5	0.5	0.5	0.5	0.5	0.5	0.5	0.5	2	0.5	0.5	0.5	0.5	0.5	1	0.5	0.5	0.5	0.5	0.5				Q8CBW3	Abi1	Abl interactor 1	0.5	0.5	0.5	1	1	0.5	0.5	2
Q80W21	Glutathione S-transferase Mu 7	Gstm7		#N/A	#N/A	#N/A	#N/A	#N/A	#N/A	0.5	0.5	#N/A	#N/A	#N/A	#N/A	0.5	0.5	0.5	0.5	0.5	0.5	0.5	0.5	1	0.5	#N/A	#N/A	0.5	0.5	#N/A	#N/A	#N/A	#N/A	#N/A	#N/A				P62484	Abi2	Abl interactor 2	0.5	0.5	0.5	1	1	0.5	0.5	3
O09131	Glutathione S-transferase omega-1	Gsto1		#N/A	#N/A	#N/A	#N/A	#N/A	#N/A	0.5	0.5	#N/A	#N/A	#N/A	#N/A	0.5	0.5	0.5	0.5	0.5	0.5	0.5	0.5	0.5	0.5	#N/A	#N/A	0.5	0.5	#N/A	#N/A	#N/A	#N/A	#N/A	#N/A				Q99M28	Rnps1	RNA-binding protein with serine-rich domain 1	1	5	4	5	3	2	1	2
P19157	Glutathione S-transferase P 1	Gstp1		0.5	0.5	0.5	0.5	0.5	0.5	0.5	0.5	0.5	0.5	0.5	0.5	0.5	0.5	0.5	0.5	0.5	0.5	0.5	0.5	1	1	0.5	0.5	2	0.5	1	1	1	0.5	0.5	0.5				Q3UH99	Shisa6	Protein shisa-6 homolog	0.5	0.5	0.5	0.5	0.5	0.5	0.5	0.5
Q61133	Glutathione S-transferase theta-2	Gstt2		#N/A	#N/A	#N/A	#N/A	#N/A	#N/A	0.5	0.5	#N/A	#N/A	#N/A	#N/A	0.5	0.5	0.5	0.5	0.5	0.5	0.5	0.5	2	0.5	#N/A	#N/A	0.5	1	#N/A	#N/A	#N/A	#N/A	#N/A	#N/A				Q8K4Q8	Colec12	Collectin-12	0.5	0.5	0.5	0.5	0.5	0.5	0.5	0.5
Q9WVL0	Maleylacetoacetate isomerase	Gstz1		#N/A	#N/A	#N/A	#N/A	#N/A	#N/A	0.5	0.5	#N/A	#N/A	#N/A	#N/A	1	0.5	0.5	0.5	0.5	0.5	0.5	0.5	0.5	0.5	#N/A	#N/A	0.5	0.5	#N/A	#N/A	#N/A	#N/A	#N/A	#N/A				P35979	Rpl12	60S ribosomal protein L12	0.5	7	0.5	2	3	0.5	0.5	1
Q99PM3	Transcription initiation factor IIA subunit 1	Gtf2a1		#N/A	#N/A	#N/A	#N/A	#N/A	#N/A	0.5	0.5	#N/A	#N/A	#N/A	#N/A	0.5	0.5	0.5	0.5	0.5	0.5	0.5	0.5	0.5	0.5	#N/A	#N/A	0.5	0.5	#N/A	#N/A	#N/A	#N/A	#N/A	#N/A				P54116	Stom	Erythrocyte band 7 integral membrane protein	0.5	0.5	0.5	0.5	1	0.5	0.5	0.5
Q99ME9	Nucleolar GTP-binding protein 1	Gtpbp4		#N/A	#N/A	#N/A	#N/A	#N/A	#N/A	0.5	0.5	#N/A	#N/A	#N/A	#N/A	0.5	0.5	0.5	0.5	0.5	0.5	0.5	0.5	0.5	0.5	#N/A	#N/A	0.5	0.5	#N/A	#N/A	#N/A	#N/A	#N/A	#N/A				Q9EPR5	Sorcs2	VPS10 domain-containing receptor SorCS2	0.5	0.5	0.5	0.5	0.5	0.5	0.5	1
Q64520	Guanylate kinase	Guk1		#N/A	#N/A	#N/A	#N/A	#N/A	#N/A	0.5	0.5	#N/A	#N/A	#N/A	#N/A	1	0.5	0.5	0.5	0.5	0.5	0.5	0.5	0.5	0.5	#N/A	#N/A	0.5	0.5	#N/A	#N/A	#N/A	#N/A	#N/A	#N/A				P70288	Hdac2	Histone deacetylase 2	0.5	6	0.5	1	0.5	0.5	0.5	0.5
Q8K2A1	PTB domain-containing engulfment adapter protein 1	Gulp1		#N/A	#N/A	#N/A	#N/A	#N/A	#N/A	0.5	0.5	#N/A	#N/A	#N/A	#N/A	0.5	0.5	0.5	0.5	0.5	0.5	0.5	0.5	1	0.5	#N/A	#N/A	0.5	0.5	#N/A	#N/A	#N/A	#N/A	#N/A	#N/A				B1AXV0	Frrs1l	DOMON domain-containing protein FRRS1L	0.5	0.5	0.5	2	0.5	0.5	0.5	5
P12265	Beta-glucuronidase	Gusb		#N/A	#N/A	#N/A	#N/A	#N/A	#N/A	0.5	0.5	#N/A	#N/A	#N/A	#N/A	0.5	0.5	0.5	0.5	0.5	0.5	0.5	0.5	0.5	0.5	#N/A	#N/A	0.5	0.5	#N/A	#N/A	#N/A	#N/A	#N/A	#N/A				Q8BLQ9	Cadm2	Cell adhesion molecule 2	0.5	0.5	0.5	2	0.5	0.5	0.5	4
P10922	Histone H1.0	H1f0		0.5	0.5	0.5	0.5	0.5	0.5	1	2	0.5	0.5	0.5	0.5	2	1	1	1	0.5	0.5	4	4	3	0.5	0.5	0.5	2	2	1	0.5	0.5	0.5	0.5	3				P08775	Polr2a	DNA-directed RNA polymerase II subunit RPB1	0.5	6	0.5	0.5	0.5	0.5	0.5	0.5
P01895	H-2 class I histocompatibility antigen, alpha chain (Fragment)	H2-D1		0.5	0.5	0.5	0.5	0.5	0.5	0.5	0.5	0.5	0.5	0.5	0.5	0.5	0.5	0.5	0.5	0.5	0.5	0.5	1	0.5	0.5	0.5	0.5	0.5	0.5	0.5	1	0.5	0.5	0.5	0.5				Q04447	Ckb	Creatine kinase B-type	0.5	0.5	0.5	2	5	4	2	2
Q8R1M2	Histone H2A.J	H2afj		6	5	5	7	4	4	6	5	5	5	7	6	6	5	5	5	7	5	3	4	4	3	4	4	2	3	3	3	5	7	9	15				Q9Z315	Sart1	U4/U6.U5 tri-snRNP-associated protein 1	2	0.5	4	1	2	2	1	1
Q3THW5	Histone H2A.V	H2afv		5	3	4	5	3	3	4	3	4	3	5	5	3	3	3	3	4	3	2	3	2	1	3	2	1	2	2	1	3	5	6	11				Q8C419	Gpr158	Probable G-protein coupled receptor 158	0.5	0.5	0.5	0.5	0.5	0.5	0.5	0.5
P27661	Histone H2AX	H2afx		5	3	3	4	2	2	3	5	4	4	5	4	4	5	2	4	4	4	2	3	2	1	2	3	1	2	1	1	2	6	7	12				Q8BMF4	Dlat	Dihydrolipoyllysine-residue acetyltransferase component of pyruvate dehydrogenase complex, mitochondrial	0.5	0.5	1	0.5	4	1	0.5	2
Q9QZQ8	Core histone macro-H2A.1	H2afy		4	4	3	1	1	1	4	1	2	1	7	2	3	1	2	0.5	3	0.5	1	0.5	0.5	0.5	2	0.5	0.5	0.5	1	0.5	0.5	0.5	2	3				Q80Z10	Astn2	Astrotactin-2	0.5	0.5	0.5	1	0.5	0.5	0.5	2
Q8CCK0	Core histone macro-H2A.2	H2afy2		1	1	1	1	1	1	5	3	1	1	4	1	4	0.5	4	0.5	3	0.5	1	0.5	0.5	0.5	1	0.5	0.5	0.5	1	0.5	0.5	0.5	1	2				P84228	Hist1h3b	Histone H3.2	3	7	7	4	5	2	2	2
P0C0S6	Histone H2A.Z	H2afz		5	3	4	5	3	3	4	3	4	3	5	5	3	3	3	3	4	3	2	3	2	1	3	2	1	2	2	1	3	5	6	11				P68433	Hist1h3a	Histone H3.1	2	3	4	2	3	0.5	1	0.5
P84244	Histone H3.3	H3f3a		4	2	3	2	1	1	5	2	3	4	6	6	3	1	0.5	2	1	1	1	2	1	0.5	6	0.5	2	2	6	2	3	1	4	5				P02301	H3f3c	Histone H3.3C	2	4	5	2	3	0.5	1	1
P02301	Histone H3.3C	H3f3c		4	2	3	2	1	1	5	2	3	4	6	6	3	1	0.5	2	1	1	1	2	1	0.5	6	0.5	2	2	6	2	3	1	4	5				P84244	H3f3a	Histone H3.3	2	4	5	2	3	0.5	1	1
Q8K2C9	Very-long-chain (3R)-3-hydroxyacyl-CoA dehydratase 3	Hacd3		0.5	0.5	0.5	0.5	0.5	0.5	1	1	0.5	0.5	1	0.5	3	1	2	2	2	2	4	2	2	2	1	1	2	2	2	2	2	2	1	1				Q505F5	Lrrc47	Leucine-rich repeat-containing protein 47	3	0.5	1	2	0.5	0.5	0.5	1
Q8BMS1	Trifunctional enzyme subunit alpha, mitochondrial	Hadha		0.5	0.5	0.5	0.5	0.5	0.5	1	2	0.5	0.5	0.5	0.5	13	5	3	2	1	0.5	6	3	4	3	12	6	5	2	9	5	5	6	2	1				P62334	Psmc6	26S proteasome regulatory subunit 10B	0.5	8	0.5	3	0.5	0.5	0.5	0.5
Q99JY0	Trifunctional enzyme subunit beta, mitochondrial	Hadhb		0.5	0.5	0.5	0.5	0.5	0.5	0.5	0.5	0.5	0.5	0.5	0.5	5	3	2	4	1	1	6	5	7	7	7	4	7	6	8	6	6	3	1	0.5				Q4VA61	Dscaml1	Down syndrome cell adhesion molecule-like protein 1 homolog	0.5	0.5	0.5	0.5	0.5	0.5	0.5	1
Q9QUP5	Hyaluronan and proteoglycan link protein 1	Hapln1		0.5	0.5	0.5	0.5	0.5	0.5	0.5	0.5	0.5	0.5	0.5	0.5	0.5	2	0.5	0.5	0.5	0.5	0.5	3	0.5	0.5	0.5	0.5	0.5	1	0.5	7	0.5	10	0.5	0.5				Q9ERC8	Dscam	Down syndrome cell adhesion molecule homolog	0.5	0.5	0.5	0.5	0.5	0.5	0.5	0.5
Q80WM5	Hyaluronan and proteoglycan link protein 3	Hapln3		#N/A	#N/A	#N/A	#N/A	#N/A	#N/A	0.5	0.5	#N/A	#N/A	#N/A	#N/A	0.5	0.5	0.5	0.5	0.5	0.5	0.5	1	0.5	0.5	#N/A	#N/A	0.5	0.5	#N/A	#N/A	#N/A	#N/A	#N/A	#N/A				Q91V61	Sfxn3	Sideroflexin-3	0.5	0.5	0.5	0.5	4	2	2	2
O35387	HCLS1-associated protein X-1	Hax1		#N/A	#N/A	#N/A	#N/A	#N/A	#N/A	0.5	0.5	#N/A	#N/A	#N/A	#N/A	0.5	0.5	0.5	0.5	0.5	0.5	0.5	0.5	1	0.5	#N/A	#N/A	0.5	0.5	#N/A	#N/A	#N/A	#N/A	#N/A	#N/A				Q99JR1	Sfxn1	Sideroflexin-1	0.5	0.5	0.5	0.5	1	0.5	0.5	1
P01942	Hemoglobin subunit alpha	Hba		#N/A	#N/A	#N/A	#N/A	#N/A	#N/A	0.5	1	#N/A	#N/A	#N/A	#N/A	0.5	0.5	0.5	0.5	0.5	0.5	0.5	0.5	0.5	0.5	#N/A	#N/A	0.5	0.5	#N/A	#N/A	#N/A	#N/A	#N/A	#N/A				Q8K0T0	Rtn1	Reticulon-1	2	2	4	4	15	3	3	6
P02088	Hemoglobin subunit beta-1	Hbb-b1		0.5	0.5	0.5	0.5	0.5	1	0.5	0.5	0.5	0.5	0.5	0.5	0.5	1	0.5	0.5	0.5	0.5	0.5	0.5	0.5	0.5	0.5	0.5	0.5	0.5	0.5	0.5	0.5	0.5	0.5	0.5				Q9ES97	Rtn3	Reticulon-3	0.5	2	1	1	2	1	1	3
P08103	Tyrosine-protein kinase HCK	Hck		#N/A	#N/A	#N/A	#N/A	#N/A	#N/A	0.5	0.5	#N/A	#N/A	#N/A	#N/A	1	0.5	0.5	0.5	1	0.5	0.5	0.5	0.5	1	#N/A	#N/A	0.5	0.5	#N/A	#N/A	#N/A	#N/A	#N/A	#N/A				Q9D6M3	Slc25a22	Mitochondrial glutamate carrier 1	0.5	0.5	0.5	0.5	2	1	1	2
P70288	Histone deacetylase 2	Hdac2		0.5	0.5	0.5	0.5	0.5	0.5	0.5	1	0.5	0.5	0.5	1	0.5	0.5	0.5	0.5	0.5	0.5	0.5	0.5	0.5	0.5	0.5	0.5	0.5	0.5	0.5	0.5	0.5	0.5	1	0.5				Q8BFY9	Tnpo1	Transportin-1	0.5	6	0.5	2	0.5	0.5	0.5	0.5
Q9Z2V5	Histone deacetylase 6	Hdac6		#N/A	#N/A	#N/A	#N/A	#N/A	#N/A	0.5	1	#N/A	#N/A	#N/A	#N/A	0.5	0.5	0.5	0.5	0.5	0.5	0.5	0.5	0.5	0.5	#N/A	#N/A	0.5	0.5	#N/A	#N/A	#N/A	#N/A	#N/A	#N/A				Q99LG2	Tnpo2	Transportin-2	0.5	5	0.5	1	0.5	0.5	0.5	0.5
Q3UMU9	Hepatoma-derived growth factor-related protein 2	Hdgfl2		#N/A	#N/A	#N/A	#N/A	#N/A	#N/A	10	5	#N/A	#N/A	#N/A	#N/A	5	3	4	5	7	3	3	2	4	1	#N/A	#N/A	3	2	#N/A	#N/A	#N/A	#N/A	#N/A	#N/A				P63276	Rps17	40S ribosomal protein S17	0.5	1	2	4	1	1	0.5	3
Q9JMG7	Hepatoma-derived growth factor-related protein 3	Hdgfl3		13	11	10	14	13	17	24	15	22	16	14	17	16	12	15	16	19	13	10	7	11	7	20	8	12	11	17	13	13	11	16	15				Q9CR57	Rpl14	60S ribosomal protein L14	2	3	4	4	4	2	2	3
Q69ZR2	E3 ubiquitin-protein ligase HECTD1	Hectd1		#N/A	#N/A	#N/A	#N/A	#N/A	#N/A	0.5	0.5	#N/A	#N/A	#N/A	#N/A	0.5	0.5	0.5	0.5	0.5	0.5	0.5	0.5	0.5	0.5	#N/A	#N/A	0.5	0.5	#N/A	#N/A	#N/A	#N/A	#N/A	#N/A				P35550	Fbl	rRNA 2'-O-methyltransferase fibrillarin	2	7	0.5	1	0.5	0.5	1	0.5
E9Q7X6	Protein HEG homolog 1	Heg1		0.5	0.5	0.5	0.5	0.5	0.5	0.5	1	0.5	0.5	0.5	0.5	0.5	3	0.5	6	0.5	1	0.5	7	0.5	4	0.5	0.5	0.5	7	0.5	9	0.5	4	0.5	0.5				P51880	Fabp7	Fatty acid-binding protein, brain	0.5	0.5	3	2	3	1	3	5
D3Z4R1	Probable ATP-dependent DNA helicase HFM1	Hfm1		#N/A	#N/A	#N/A	#N/A	#N/A	#N/A	0.5	0.5	#N/A	#N/A	#N/A	#N/A	0.5	0.5	0.5	0.5	0.5	0.5	0.5	0.5	0.5	0.5	#N/A	#N/A	0.5	0.5	#N/A	#N/A	#N/A	#N/A	#N/A	#N/A				O55143	Atp2a2	Sarcoplasmic/endoplasmic reticulum calcium ATPase 2	0.5	1	0.5	0.5	4	1	0.5	0.5
P70349	Histidine triad nucleotide-binding protein 1	Hint1		0.5	0.5	0.5	0.5	0.5	0.5	0.5	0.5	0.5	0.5	0.5	0.5	1	2	1	0.5	0.5	0.5	0.5	1	2	1	0.5	0.5	2	1	1	1	0.5	0.5	0.5	0.5				Q9QYA2	Tomm40	Mitochondrial import receptor subunit TOM40 homolog	0.5	0.5	0.5	0.5	0.5	0.5	0.5	0.5
P43275	Histone H1.1	Hist1h1a		#N/A	#N/A	#N/A	#N/A	#N/A	#N/A	11	7	#N/A	#N/A	#N/A	#N/A	4	3	7	6	3	1	1	1	3	1	#N/A	#N/A	4	1	#N/A	#N/A	#N/A	#N/A	#N/A	#N/A				Q8CFG0	Sulf2	Extracellular sulfatase Sulf-2	0.5	5	0.5	5	0.5	1	0.5	2
P43276	Histone H1.5	Hist1h1b		1	1	1	1	0.5	1	6	4	1	1	1	1	1	2	3	2	2	1	3	3	2	2	2	1	4	4	2	2	2	3	3	5				Q91V98	Cd248	Endosialin	0.5	0.5	0.5	0.5	0.5	0.5	0.5	0.5
P15864	Histone H1.2	Hist1h1c		#N/A	#N/A	#N/A	#N/A	#N/A	#N/A	14	12	#N/A	#N/A	#N/A	#N/A	8	7	9	9	6	3	6	8	12	8	#N/A	#N/A	11	8	#N/A	#N/A	#N/A	#N/A	#N/A	#N/A				E9PV24	Fga	Fibrinogen alpha chain	0.5	6	0.5	1	0.5	0.5	0.5	0.5
P43277	Histone H1.3	Hist1h1d		4	6	3	2	1	1	16	12	6	6	5	4	8	7	9	10	7	3	7	8	10	8	9	7	11	8	6	8	6	8	9	12				Q925I1	Atad3	ATPase family AAA domain-containing protein 3	0.5	0.5	0.5	0.5	3	2	0.5	1
P43274	Histone H1.4	Hist1h1e		3	4	3	2	2	1	13	10	4	5	4	4	7	4	8	8	5	4	6	6	8	6	7	4	7	5	4	6	5	6	7	9				P63001	Rac1	Ras-related C3 botulinum toxin substrate 1	0.5	1	1	3	2	0.5	0.5	2
C0HKE1	Histone H2A type 1-B	Hist1h2ab		6	5	5	7	4	4	6	5	5	5	7	6	6	5	5	5	7	5	3	4	4	3	4	4	2	3	3	3	5	7	9	15				P60766	Cdc42	Cell division control protein 42 homolog	0.5	0.5	0.5	0.5	0.5	0.5	0.5	2
C0HKE2	Histone H2A type 1-C	Hist1h2ac		6	5	5	7	4	4	6	5	5	5	7	6	6	5	5	5	7	5	3	4	4	3	4	4	2	3	3	3	5	7	9	15				P84096	Rhog	Rho-related GTP-binding protein RhoG	0.5	0.5	0.5	0.5	0.5	0.5	0.5	0.5
C0HKE3	Histone H2A type 1-D	Hist1h2ad		6	5	5	7	4	4	6	5	5	5	7	6	6	5	5	5	7	5	3	4	4	3	4	4	2	3	3	3	5	7	9	15				P14131	Rps16	40S ribosomal protein S16	3	5	2	3	4	3	2	3
C0HKE4	Histone H2A type 1-E	Hist1h2ae		6	5	5	7	4	4	6	5	5	5	7	6	6	5	5	5	7	5	3	4	4	3	4	4	2	3	3	3	5	7	9	15				Q9JIK5	Ddx21	Nucleolar RNA helicase 2	4	1	3	2	1	0.5	0.5	0.5
Q8CGP5	Histone H2A type 1-F	Hist1h2af		6	5	5	7	4	4	6	5	5	5	7	6	6	5	5	5	7	5	3	4	4	3	4	4	2	3	3	3	5	7	9	15				Q00PI9	Hnrnpul2	Heterogeneous nuclear ribonucleoprotein U-like protein 2	0.5	2	0.5	0.5	1	0.5	1	0.5
C0HKE5	Histone H2A type 1-G	Hist1h2ag		6	5	5	7	4	4	6	5	5	5	7	6	6	5	5	5	7	5	3	4	4	3	4	4	2	3	3	3	5	7	9	15				P63005	Pafah1b1	Platelet-activating factor acetylhydrolase IB subunit alpha	0.5	0.5	0.5	0.5	1	0.5	2	2
Q8CGP6	Histone H2A type 1-H	Hist1h2ah		6	5	5	7	4	4	6	5	5	5	7	6	6	5	5	5	7	5	3	4	4	3	4	4	2	3	3	3	5	7	9	15				P97807	Fh	Fumarate hydratase, mitochondrial	0.5	0.5	0.5	0.5	0.5	0.5	2	0.5
C0HKE6	Histone H2A type 1-I	Hist1h2ai		6	5	5	7	4	4	6	5	5	5	7	6	6	5	5	5	7	5	3	4	4	3	4	4	2	3	3	3	5	7	9	15				Q922B2	Dars	Aspartate--tRNA ligase, cytoplasmic	1	1	0.5	0.5	3	1	1	2
Q8CGP7	Histone H2A type 1-K	Hist1h2ak		6	5	5	7	4	4	6	5	5	5	7	6	6	5	5	5	7	5	3	4	4	3	4	4	2	3	3	3	5	7	9	15				Q7TPR4	Actn1	Alpha-actinin-1	0.5	6	0.5	0.5	0.5	0.5	0.5	0.5
C0HKE7	Histone H2A type 1-N	Hist1h2an		6	5	5	7	4	4	6	5	5	5	7	6	6	5	5	5	7	5	3	4	4	3	4	4	2	3	3	3	5	7	9	15				P62715	Ppp2cb	Serine/threonine-protein phosphatase 2A catalytic subunit beta isoform	0.5	0.5	1	0.5	1	0.5	0.5	1
C0HKE8	Histone H2A type 1-O	Hist1h2ao		6	5	5	7	4	4	6	5	5	5	7	6	6	5	5	5	7	5	3	4	4	3	4	4	2	3	3	3	5	7	9	15				Q9D2G2	Dlst	Dihydrolipoyllysine-residue succinyltransferase component of 2-oxoglutarate dehydrogenase complex, mitochondrial	0.5	0.5	0.5	0.5	2	0.5	0.5	2
C0HKE9	Histone H2A type 1-P	Hist1h2ap		6	5	5	7	4	4	6	5	5	5	7	6	6	5	5	5	7	5	3	4	4	3	4	4	2	3	3	3	5	7	9	15				P07724	Alb	Serum albumin	5	29	4	11	1	5	5	4
P10853	Histone H2B type 1-F/J/L	Hist1h2bf		14	13	8	10	7	8	63	26	18	17	23	13	18	12	17	13	23	11	10	11	13	8	14	11	15	12	10	9	10	7	17	22				Q91V12	Acot7	Cytosolic acyl coenzyme A thioester hydrolase	0.5	0.5	1	2	5	1	4	3
P68433	Histone H3.1	Hist1h3a		2	2	2	2	1	1	4	2	3	2	5	5	3	0.5	0.5	3	1	1	1	1	1	1	4	0.5	1	2	4	2	3	1	3	3				Q9ESX5	Dkc1	H/ACA ribonucleoprotein complex subunit 4	5	4	4	3	1	2	3	0.5
P84228	Histone H3.2	Hist1h3b		5	2	4	4	2	3	7	4	4	5	8	7	5	2	2	6	2	1	1	2	2	3	7	1	1	2	6	4	4	2	5	7				Q8JZU2	Slc25a1	Tricarboxylate transport protein, mitochondrial	0.5	0.5	0.5	0.5	3	1	4	3
P62806	Histone H4	Hist1h4a		4	7	8	7	2	10	8	10	4	5	8	5	23	10	23	7	14	5	4	6	8	12	7	5	8	4	5	4	4	6	9	7				P67871	Csnk2b	Casein kinase II subunit beta	0.5	3	0.5	2	1	0.5	0.5	3
Q6GSS7	Histone H2A type 2-A	Hist2h2aa1		6	5	5	7	4	4	6	5	5	5	7	6	6	5	5	5	7	5	3	4	4	3	4	4	2	3	3	3	5	7	9	15				Q791V5	Mtch2	Mitochondrial carrier homolog 2	0.5	0.5	2	1	3	4	3	3
Q64523	Histone H2A type 2-C	Hist2h2ac		6	5	5	7	4	4	6	5	5	5	7	6	6	5	5	5	7	5	3	4	4	3	4	4	2	3	3	3	5	7	9	15				Q91W43	Gldc	Glycine dehydrogenase (decarboxylating), mitochondrial	0.5	0.5	0.5	0.5	0.5	1	0.5	0.5
Q64524	Histone H2B type 2-E	Hist2h2be		12	9	6	8	5	5	58	22	13	11	18	8	12	8	13	10	19	8	9	8	10	6	10	8	12	9	6	6	7	5	13	18				P47963	Rpl13	60S ribosomal protein L13	2	4	3	1	4	2	2	3
Q8BFU2	Histone H2A type 3	Hist3h2a		6	5	5	7	4	4	6	5	5	5	7	6	6	5	5	5	7	5	3	4	4	3	4	4	2	3	3	3	5	7	9	15				P60882	Megf8	Multiple epidermal growth factor-like domains protein 8	0.5	0.5	0.5	0.5	0.5	0.5	0.5	2
Q9D2U9	Histone H2B type 3-A	Hist3h2ba		12	9	6	8	5	5	58	22	13	11	18	8	12	8	13	10	19	8	9	8	10	6	10	8	12	9	6	6	7	5	13	18				P68500	Cntn5	Contactin-5	0.5	0.5	0.5	0.5	0.5	0.5	0.5	2
Q8CGP0	Histone H2B type 3-B	Hist3h2bb		12	9	6	8	5	5	58	22	13	11	18	8	12	8	13	10	19	8	9	8	10	6	10	8	12	9	6	6	7	5	13	18				Q69Z26	Cntn4	Contactin-4	0.5	0.5	0.5	0.5	0.5	0.5	0.5	0.5
P17710	Hexokinase-1	Hk1		0.5	0.5	0.5	0.5	0.5	0.5	0.5	0.5	0.5	0.5	0.5	0.5	4	4	1	1	2	2	3	4	5	6	2	0.5	3	3	2	0.5	1	4	0.5	1				Q3V3R1	Mthfd1l	Monofunctional C1-tetrahydrofolate synthase, mitochondrial	0.5	0.5	0.5	0.5	5	0.5	0.5	2
O08528	Hexokinase-2	Hk2		0.5	0.5	0.5	0.5	0.5	0.5	0.5	1	0.5	0.5	0.5	0.5	0.5	2	0.5	0.5	0.5	0.5	1	0.5	0.5	2	1	0.5	0.5	1	0.5	0.5	1	2	0.5	0.5				Q99LC5	Etfa	Electron transfer flavoprotein subunit alpha, mitochondrial	0.5	0.5	0.5	0.5	6	0.5	0.5	1
P17095	High mobility group protein HMG-I/HMG-Y	Hmga1		1	1	1	1	1	1	8	5	3	1	2	1	12	2	3	2	3	2	7	1	2	10	2	1	2	1	3	1	4	1	2	1				O55029	Copb2	Coatomer subunit beta'	0.5	5	0.5	1	0.5	0.5	0.5	0.5
P63158	High mobility group protein B1	Hmgb1		5	3	9	10	2	4	6	16	3	0.5	4	4	0.5	0.5	0.5	12	1	5	0.5	1	1	2	1	1	1	2	0.5	1	1	2	1	3				Q8K0Y2	Krt33a	Keratin, type I cuticular Ha3-I	0.5	0.5	0.5	0.5	0.5	0.5	0.5	0.5
P30681	High mobility group protein B2	Hmgb2		3	1	3	2	1	1	3	7	0.5	0.5	1	1	0.5	0.5	0.5	1	0.5	0.5	0.5	0.5	0.5	0.5	0.5	0.5	0.5	0.5	0.5	0.5	0.5	0.5	0.5	0.5				Q9D646	Krt34	Keratin, type I cuticular Ha4	0.5	0.5	0.5	0.5	0.5	0.5	0.5	0.5
Q8JZK9	Hydroxymethylglutaryl-CoA synthase, cytoplasmic	Hmgcs1		#N/A	#N/A	#N/A	#N/A	#N/A	#N/A	0.5	2	#N/A	#N/A	#N/A	#N/A	0.5	0.5	0.5	0.5	0.5	0.5	0.5	0.5	0.5	0.5	#N/A	#N/A	0.5	0.5	#N/A	#N/A	#N/A	#N/A	#N/A	#N/A				Q8BZX4	Srek1	Splicing regulatory glutamine/lysine-rich protein 1	1	0.5	3	3	2	1	1	3
P18608	Non-histone chromosomal protein HMG-14	Hmgn1		0.5	0.5	1	0.5	0.5	0.5	1	2	0.5	0.5	1	0.5	0.5	0.5	1	1	0.5	0.5	0.5	0.5	0.5	0.5	0.5	0.5	1	0.5	0.5	0.5	0.5	0.5	0.5	0.5				Q6GU68	Islr	Immunoglobulin superfamily containing leucine-rich repeat protein	0.5	0.5	0.5	2	2	2	0.5	4
P09602	Non-histone chromosomal protein HMG-17	Hmgn2		1	0.5	0.5	1	2	1	4	3	1	2	0.5	0.5	1	0.5	1	0.5	1	0.5	1	0.5	1	0.5	1	1	0.5	0.5	2	1	2	1	1	1				Q9Z138	Ror2	Tyrosine-protein kinase transmembrane receptor ROR2	0.5	1	0.5	1	0.5	0.5	0.5	1
Q9DCB1	High mobility group nucleosome-binding domain-containing protein 3	Hmgn3		0.5	0.5	0.5	0.5	0.5	0.5	0.5	0.5	0.5	0.5	0.5	0.5	0.5	2	0.5	2	0.5	1	0.5	1	0.5	0.5	0.5	2	0.5	0.5	0.5	2	0.5	0.5	0.5	0.5				Q9Z139	Ror1	Inactive tyrosine-protein kinase transmembrane receptor ROR1	0.5	0.5	0.5	2	0.5	0.5	0.5	0.5
Q9CX86	Heterogeneous nuclear ribonucleoprotein A0	Hnrnpa0		3	3	3	2	3	3	2	1	2	3	3	3	6	4	3	5	6	2	4	4	6	4	2	1	4	4	4	2	4	1	2	3				Q99PI8	Rtn4r	Reticulon-4 receptor	0.5	1	0.5	0.5	0.5	0.5	0.5	4
P49312	Heterogeneous nuclear ribonucleoprotein A1	Hnrnpa1		1	3	0.5	0.5	2	1	0.5	1	1	0.5	5	0.5	8	7	0.5	0.5	2	0.5	4	4	1	0.5	2	0.5	0.5	0.5	1	0.5	1	0.5	0.5	2				P62855	Rps26	40S ribosomal protein S26	2	4	4	3	1	0.5	0.5	2
O88569	Heterogeneous nuclear ribonucleoproteins A2/B1	Hnrnpa2b1		2	1	1	1	2	3	0.5	0.5	1	0.5	3	1	7	4	1	1	2	0.5	2	2	0.5	0.5	3	1	0.5	0.5	5	1	2	2	2	1				P41105	Rpl28	60S ribosomal protein L28	2	3	6	3	2	4	3	4
Q8BG05	Heterogeneous nuclear ribonucleoprotein A3	Hnrnpa3		3	4	2	1	3	6	4	0.5	4	3	6	3	7	8	3	1	3	2	6	5	8	3	4	5	1	1	3	1	2	3	3	4				Q9Z1N5	Ddx39b	Spliceosome RNA helicase Ddx39b	0.5	4	1	0.5	1	0.5	3	1
Q99020	Heterogeneous nuclear ribonucleoprotein A/B	Hnrnpab		1	1	2	1	1	1	2	3	1	1	1	1	3	5	3	2	2	1	2	1	5	2	1	1	0.5	1	1	0.5	1	1	1	2				Q9DC69	Ndufa9	NADH dehydrogenase [ubiquinone] 1 alpha subcomplex subunit 9, mitochondrial	0.5	0.5	0.5	0.5	4	1	3	3
Q9Z204	Heterogeneous nuclear ribonucleoproteins C1/C2	Hnrnpc		0.5	0.5	0.5	0.5	0.5	0.5	1	1	0.5	0.5	0.5	0.5	2	0.5	0.5	0.5	0.5	1	0.5	0.5	0.5	0.5	0.5	0.5	0.5	0.5	2	0.5	0.5	0.5	0.5	0.5				P07356	Anxa2	Annexin A2	0.5	1	1	0.5	0.5	0.5	0.5	0.5
Q60668	Heterogeneous nuclear ribonucleoprotein D0	Hnrnpd		2	1	3	2	1	0.5	3	3	1	0.5	2	1	3	4	2	2	2	1	0.5	0.5	3	4	2	1	2	2	3	0.5	2	1	3	0.5				P17751	Tpi1	Triosephosphate isomerase	0.5	0.5	0.5	0.5	2	2	1	2
Q9Z130	Heterogeneous nuclear ribonucleoprotein D-like	Hnrnpdl		0.5	0.5	1	0.5	0.5	1	0.5	1	0.5	0.5	1	1	1	2	1	1	0.5	0.5	0.5	0.5	1	2	0.5	0.5	0.5	1	0.5	0.5	0.5	0.5	0.5	0.5				Q61753	Phgdh	D-3-phosphoglycerate dehydrogenase	0.5	0.5	0.5	0.5	2	0.5	3	3
Q9Z2X1	Heterogeneous nuclear ribonucleoprotein F	Hnrnpf		3	2	2	3	1	3	2	2	2	2	4	1	2	2	3	1	3	1	1	1	5	2	3	0.5	1	1	4	3	2	2	2	1				Q91VD9	Ndufs1	NADH-ubiquinone oxidoreductase 75 kDa subunit, mitochondrial	0.5	0.5	0.5	0.5	4	0.5	0.5	1
O35737	Heterogeneous nuclear ribonucleoprotein H	Hnrnph1		6	4	4	7	3	5	5	5	6	5	6	5	5	6	5	6	6	3	6	5	9	8	6	1	6	6	10	7	4	5	6	4				P01027	C3	Complement C3	0.5	5	0.5	0.5	0.5	0.5	0.5	0.5
P70333	Heterogeneous nuclear ribonucleoprotein H2	Hnrnph2		3	2	2	4	1	2	2	2	4	3	4	3	3	5	3	4	4	2	5	5	8	7	4	0.5	6	5	8	4	2	2	3	2				Q80WJ7	Mtdh	Protein LYRIC	5	3	4	4	1	0.5	3	0.5
P61979	Heterogeneous nuclear ribonucleoprotein K	Hnrnpk		4	0.5	1	1	1	0.5	4	5	3	1	6	1	12	8	4	3	8	1	3	2	6	3	3	1	3	0.5	11	1	0.5	1	1	0.5				Q8C0C7	Farsa	Phenylalanine--tRNA ligase alpha subunit	0.5	1	1	0.5	0.5	2	2	0.5
Q8R081	Heterogeneous nuclear ribonucleoprotein L	Hnrnpl		3	0.5	2	1	0.5	0.5	5	3	1	2	7	0.5	6	3	2	2	5	1	2	2	8	2	5	1	2	0.5	8	0.5	2	0.5	0.5	1				Q9R0Q7	Ptges3	Prostaglandin E synthase 3	1	5	0.5	1	1	0.5	0.5	0.5
Q921F4	Heterogeneous nuclear ribonucleoprotein L-like	Hnrnpll		#N/A	#N/A	#N/A	#N/A	#N/A	#N/A	0.5	0.5	#N/A	#N/A	#N/A	#N/A	0.5	0.5	0.5	0.5	0.5	0.5	0.5	0.5	0.5	0.5	#N/A	#N/A	0.5	0.5	#N/A	#N/A	#N/A	#N/A	#N/A	#N/A				O35607	Bmpr2	Bone morphogenetic protein receptor type-2	0.5	1	0.5	2	0.5	0.5	0.5	1
Q9D0E1	Heterogeneous nuclear ribonucleoprotein M	Hnrnpm		18	11	17	19	11	10	4	3	8	4	11	9	2	2	2	2	14	7	2	2	5	5	9	1	4	4	13	2	5	4	3	7				Q61554	Fbn1	Fibrillin-1	0.5	3	0.5	1	0.5	0.5	0.5	0.5
Q8VEK3	Heterogeneous nuclear ribonucleoprotein U	Hnrnpu		7	12	9	6	14	11	6	9	7	11	12	8	12	10	7	8	10	8	11	7	8	3	9	8	7	2	10	3	6	4	7	5				P32921	Wars	Tryptophan--tRNA ligase, cytoplasmic	1	1	1	2	1	1	1	1
Q00PI9	Heterogeneous nuclear ribonucleoprotein U-like protein 2	Hnrnpul2		0.5	0.5	0.5	0.5	0.5	0.5	0.5	0.5	0.5	0.5	1	0.5	1	0.5	0.5	0.5	1	0.5	1	1	1	2	2	0.5	0.5	1	2	0.5	0.5	0.5	0.5	0.5				Q9D554	Sf3a3	Splicing factor 3A subunit 3	0.5	4	0.5	0.5	0.5	0.5	0.5	0.5
Q5SQP1	HORMA domain-containing protein 2	Hormad2		#N/A	#N/A	#N/A	#N/A	#N/A	#N/A	0.5	0.5	#N/A	#N/A	#N/A	#N/A	0.5	0.5	0.5	0.5	0.5	0.5	0.5	0.5	0.5	0.5	#N/A	#N/A	0.5	0.5	#N/A	#N/A	#N/A	#N/A	#N/A	#N/A				P35803	Gpm6b	Neuronal membrane glycoprotein M6-b	0.5	1	0.5	2	0.5	0.5	0.5	3
Q3TEA8	Heterochromatin protein 1-binding protein 3	Hp1bp3		2	0.5	0.5	0.5	3	0.5	15	15	10	9	13	7	9	5	11	8	13	4	5	4	8	8	14	7	9	5	12	10	15	12	16	13				Q6ZWU9	Rps27	40S ribosomal protein S27	1	3	2	2	1	2	2	2
P00493	Hypoxanthine-guanine phosphoribosyltransferase	Hprt1		#N/A	#N/A	#N/A	#N/A	#N/A	#N/A	0.5	0.5	#N/A	#N/A	#N/A	#N/A	0.5	0.5	0.5	0.5	0.5	0.5	0.5	0.5	0.5	1	#N/A	#N/A	0.5	0.5	#N/A	#N/A	#N/A	#N/A	#N/A	#N/A				Q6ZWY3	Rps27l	40S ribosomal protein S27-like	1	2	3	1	1	1	2	2
O08756	3-hydroxyacyl-CoA dehydrogenase type-2	Hsd17b10		0.5	0.5	0.5	0.5	0.5	0.5	0.5	2	0.5	2	0.5	0.5	0.5	0.5	0.5	1	0.5	1	0.5	0.5	0.5	0.5	0.5	0.5	0.5	0.5	0.5	0.5	0.5	0.5	1	0.5				Q9D164	Fxyd6	FXYD domain-containing ion transport regulator 6	0.5	0.5	0.5	1	0.5	0.5	0.5	3
O70503	Very-long-chain 3-oxoacyl-CoA reductase	Hsd17b12		0.5	0.5	0.5	0.5	0.5	0.5	0.5	0.5	0.5	0.5	0.5	0.5	0.5	1	0.5	0.5	0.5	0.5	1	1	1	1	1	0.5	1	1	1	1	0.5	0.5	0.5	0.5				P35282	Rab21	Ras-related protein Rab-21	0.5	0.5	0.5	0.5	2	1	1	3
Q8VCR2	17-beta-hydroxysteroid dehydrogenase 13	Hsd17b13		#N/A	#N/A	#N/A	#N/A	#N/A	#N/A	0.5	0.5	#N/A	#N/A	#N/A	#N/A	0.5	0.5	0.5	0.5	0.5	0.5	0.5	0.5	0.5	0.5	#N/A	#N/A	1	0.5	#N/A	#N/A	#N/A	#N/A	#N/A	#N/A				O35295	Purb	Transcriptional activator protein Pur-beta	0.5	0.5	0.5	0.5	0.5	1	1	1
P51660	Peroxisomal multifunctional enzyme type 2	Hsd17b4		#N/A	#N/A	#N/A	#N/A	#N/A	#N/A	0.5	0.5	#N/A	#N/A	#N/A	#N/A	0.5	0.5	0.5	0.5	0.5	0.5	1	0.5	0.5	0.5	#N/A	#N/A	0.5	0.5	#N/A	#N/A	#N/A	#N/A	#N/A	#N/A				O35381	Anp32a	Acidic leucine-rich nuclear phosphoprotein 32 family member A	0.5	6	0.5	3	0.5	0.5	0.5	0.5
Q8BTX9	Inactive hydroxysteroid dehydrogenase-like protein 1	Hsdl1		#N/A	#N/A	#N/A	#N/A	#N/A	#N/A	0.5	0.5	#N/A	#N/A	#N/A	#N/A	1	1	0.5	0.5	0.5	0.5	0.5	0.5	2	1	#N/A	#N/A	0.5	0.5	#N/A	#N/A	#N/A	#N/A	#N/A	#N/A				Q9EST5	Anp32b	Acidic leucine-rich nuclear phosphoprotein 32 family member B	0.5	3	0.5	2	0.5	0.5	0.5	0.5
Q2TPA8	Hydroxysteroid dehydrogenase-like protein 2	Hsdl2		0.5	0.5	0.5	0.5	0.5	0.5	0.5	0.5	0.5	0.5	0.5	0.5	1	0.5	0.5	0.5	0.5	0.5	0.5	0.5	1	0.5	0.5	0.5	0.5	0.5	1	0.5	0.5	0.5	0.5	0.5				Q99J99	Mpst	3-mercaptopyruvate sulfurtransferase	0.5	0.5	1	1	7	3	5	4
P07901	Heat shock protein HSP 90-alpha	Hsp90aa1		0.5	0.5	1	1	1	2	5	21	0.5	7	4	8	10	7	5	17	4	10	3	10	7	7	3	8	4	4	9	3	3	8	8	7				P70414	Slc8a1	Sodium/calcium exchanger 1	0.5	2	0.5	1	0.5	0.5	0.5	4
P11499	Heat shock protein HSP 90-beta	Hsp90ab1		2	2	2	5	3	6	9	27	5	10	7	11	13	13	14	20	9	18	8	10	16	14	8	9	6	9	18	9	8	14	10	16				Q62376	Snrnp70	U1 small nuclear ribonucleoprotein 70 kDa	5	6	4	2	1	0.5	0.5	0.5
P08113	Endoplasmin	Hsp90b1		0.5	0.5	0.5	0.5	0.5	1	1	3	0.5	1	2	1	1	2	1	1	1	2	1	2	4	1	1	1	0.5	1	6	2	0.5	1	0.5	1				O89029	Matn4	Matrilin-4	0.5	0.5	0.5	0.5	0.5	0.5	0.5	0.5
Q8K0U4	Heat shock 70 kDa protein 12A	Hspa12a		#N/A	#N/A	#N/A	#N/A	#N/A	#N/A	0.5	0.5	#N/A	#N/A	#N/A	#N/A	0.5	0.5	0.5	0.5	0.5	0.5	0.5	0.5	0.5	0.5	#N/A	#N/A	0.5	0.5	#N/A	#N/A	#N/A	#N/A	#N/A	#N/A				P58022	Loxl2	Lysyl oxidase homolog 2	0.5	3	0.5	0.5	0.5	0.5	0.5	0.5
Q61696	Heat shock 70 kDa protein 1A	Hspa1a		#N/A	#N/A	#N/A	#N/A	#N/A	#N/A	1	2	#N/A	#N/A	#N/A	#N/A	3	3	2	3	2	3	3	3	4	3	#N/A	#N/A	2	2	#N/A	#N/A	#N/A	#N/A	#N/A	#N/A				P52483	Ube2e3	Ubiquitin-conjugating enzyme E2 E3	3	0.5	5	1	1	0.5	0.5	0.5
P17879	Heat shock 70 kDa protein 1B	Hspa1b		#N/A	#N/A	#N/A	#N/A	#N/A	#N/A	1	2	#N/A	#N/A	#N/A	#N/A	3	3	2	3	2	3	3	3	4	3	#N/A	#N/A	2	2	#N/A	#N/A	#N/A	#N/A	#N/A	#N/A				P52482	Ube2e1	Ubiquitin-conjugating enzyme E2 E1	1	0.5	3	0.5	1	0.5	0.5	0.5
Q61316	Heat shock 70 kDa protein 4	Hspa4		0.5	0.5	0.5	0.5	0.5	0.5	0.5	0.5	0.5	0.5	0.5	0.5	0.5	0.5	0.5	0.5	0.5	1	0.5	1	0.5	0.5	0.5	0.5	0.5	0.5	0.5	0.5	0.5	1	0.5	0.5				Q8BHG1	Nrdc	Nardilysin	0.5	6	0.5	2	0.5	0.5	0.5	0.5
P20029	78 kDa glucose-regulated protein	Hspa5		2	1	1	2	1	2	1	4	2	6	8	4	6	7	4	10	4	5	7	9	9	11	5	7	4	7	13	10	6	10	7	5				Q8BXA0	Lrfn5	Leucine-rich repeat and fibronectin type-III domain-containing protein 5	0.5	0.5	0.5	1	0.5	0.5	0.5	3
P63017	Heat shock cognate 71 kDa protein	Hspa8		9	8	6	11	7	12	9	18	11	20	12	16	17	21	15	22	15	23	15	28	18	21	18	30	19	21	24	27	19	30	30	20				Q2WF71	Lrfn1	Leucine-rich repeat and fibronectin type III domain-containing protein 1	0.5	0.5	0.5	0.5	0.5	0.5	0.5	3
P38647	Stress-70 protein, mitochondrial	Hspa9		0.5	0.5	0.5	0.5	0.5	0.5	5	3	0.5	0.5	2	0.5	32	15	13	8	5	1	18	9	17	7	14	9	14	6	10	5	11	10	1	1				Q99JB2	Stoml2	Stomatin-like protein 2, mitochondrial	0.5	0.5	2	1	3	0.5	0.5	1
P14602	Heat shock protein beta-1	Hspb1		0.5	0.5	0.5	0.5	0.5	0.5	0.5	0.5	0.5	0.5	0.5	0.5	0.5	0.5	0.5	0.5	0.5	0.5	0.5	0.5	0.5	1	4	0.5	2	0.5	11	9	5	4	0.5	0.5				Q91Y02	Pcdhb18	Protocadherin beta-18	0.5	0.5	0.5	2	0.5	0.5	0.5	3
Q99P31	Hsp70-binding protein 1	Hspbp1		#N/A	#N/A	#N/A	#N/A	#N/A	#N/A	0.5	0.5	#N/A	#N/A	#N/A	#N/A	0.5	0.5	0.5	0.5	0.5	0.5	0.5	0.5	0.5	0.5	#N/A	#N/A	0.5	0.5	#N/A	#N/A	#N/A	#N/A	#N/A	#N/A				Q91XZ2	Pcdhb8	Protocadherin beta-8	0.5	0.5	0.5	2	0.5	0.5	0.5	3
P63038	60 kDa heat shock protein, mitochondrial	Hspd1		2	0.5	0.5	0.5	0.5	0.5	2	6	0.5	0.5	2	0.5	11	4	3	1	3	2	9	2	5	0.5	3	1	3	0.5	7	3	10	12	1	2				Q91XZ4	Pcdhb6	Protocadherin beta-6	0.5	1	0.5	2	1	1	0.5	3
Q64433	10 kDa heat shock protein, mitochondrial	Hspe1		#N/A	#N/A	#N/A	#N/A	#N/A	#N/A	0.5	0.5	#N/A	#N/A	#N/A	#N/A	1	1	0.5	0.5	0.5	0.5	0.5	0.5	1	0.5	#N/A	#N/A	0.5	0.5	#N/A	#N/A	#N/A	#N/A	#N/A	#N/A				Q6PB90	Pcdhb14	Protocadherin beta-14	0.5	1	0.5	2	1	1	0.5	2
Q05793	Basement membrane-specific heparan sulfate proteoglycan core protein	Hspg2		0.5	0.5	0.5	0.5	0.5	6	0.5	42	0.5	0.5	0.5	0.5	0.5	6	3	31	0.5	7	0.5	6	0.5	9	0.5	0.5	0.5	3	0.5	1	0.5	0.5	3	2				Q61200	Nxph1	Neurexophilin-1	0.5	0.5	0.5	0.5	0.5	0.5	0.5	1
Q9R118	Serine protease HTRA1	Htra1		0.5	0.5	0.5	0.5	0.5	0.5	0.5	0.5	0.5	0.5	0.5	0.5	0.5	0.5	0.5	2	0.5	0.5	0.5	0.5	0.5	1	0.5	0.5	0.5	0.5	3	3	0.5	5	0.5	0.5				Q8BMJ3	Eif1ax	Eukaryotic translation initiation factor 1A, X-chromosomal	3	2	4	4	4	3	3	3
Q7TMY8	E3 ubiquitin-protein ligase HUWE1	Huwe1		#N/A	#N/A	#N/A	#N/A	#N/A	#N/A	0.5	0.5	#N/A	#N/A	#N/A	#N/A	0.5	0.5	0.5	0.5	0.5	0.5	0.5	0.5	0.5	0.5	#N/A	#N/A	0.5	0.5	#N/A	#N/A	#N/A	#N/A	#N/A	#N/A				Q60872	Eif1a	Eukaryotic translation initiation factor 1A	0.5	1	4	2	2	1	1	1
Q9JKR6	Hypoxia up-regulated protein 1	Hyou1		0.5	0.5	0.5	0.5	0.5	0.5	0.5	0.5	0.5	0.5	0.5	0.5	0.5	1	0.5	0.5	0.5	0.5	0.5	1	1	0.5	0.5	0.5	0.5	0.5	2	1	0.5	0.5	0.5	0.5				P26041	Msn	Moesin	1	0.5	0.5	0.5	2	0.5	0.5	2
Q8BU30	Isoleucine--tRNA ligase, cytoplasmic	Iars		0.5	0.5	0.5	0.5	0.5	0.5	0.5	0.5	0.5	0.5	0.5	0.5	0.5	0.5	0.5	1	0.5	1	0.5	1	1	0.5	0.5	0.5	0.5	0.5	0.5	0.5	0.5	0.5	1	0.5				P26040	Ezr	Ezrin	0.5	0.5	0.5	0.5	1	0.5	0.5	2
Q60625	Intercellular adhesion molecule 5	Icam5		0.5	0.5	0.5	0.5	0.5	0.5	0.5	2	0.5	5	0.5	1	0.5	3	0.5	2	0.5	9	0.5	5	0.5	6	0.5	15	0.5	7	0.5	14	0.5	13	6	2				P26043	Rdx	Radixin	0.5	0.5	0.5	0.5	1	0.5	0.5	3
O88844	Isocitrate dehydrogenase [NADP] cytoplasmic	Idh1		0.5	0.5	0.5	0.5	0.5	0.5	0.5	5	0.5	0.5	0.5	0.5	0.5	0.5	0.5	1	3	2	0.5	0.5	0.5	0.5	0.5	0.5	0.5	0.5	0.5	0.5	0.5	0.5	2	3				P50544	Acadvl	Very long-chain specific acyl-CoA dehydrogenase, mitochondrial	0.5	0.5	0.5	0.5	0.5	0.5	0.5	0.5
P54071	Isocitrate dehydrogenase [NADP], mitochondrial	Idh2		0.5	0.5	0.5	0.5	0.5	0.5	2	2	0.5	0.5	2	1	10	4	4	0.5	4	1	6	3	11	8	3	0.5	13	6	9	5	8	3	2	0.5				Q9DBY4	Tril	TLR4 interactor with leucine rich repeats	0.5	0.5	0.5	0.5	0.5	0.5	0.5	2
Q9D6R2	Isocitrate dehydrogenase [NAD] subunit alpha, mitochondrial	Idh3a		0.5	0.5	0.5	0.5	0.5	0.5	0.5	0.5	0.5	0.5	0.5	0.5	4	0.5	0.5	0.5	1	0.5	3	0.5	0.5	0.5	4	1	1	0.5	5	1	7	5	0.5	0.5				Q9QYJ0	Dnaja2	DnaJ homolog subfamily A member 2	0.5	1	1	2	0.5	0.5	0.5	0.5
P70404	Isocitrate dehydrogenase [NAD] subunit gamma 1, mitochondrial	Idh3g		0.5	0.5	0.5	0.5	0.5	0.5	1	0.5	0.5	0.5	1	0.5	1	1	0.5	0.5	3	1	1	0.5	2	0.5	3	1	3	1	3	1	4	2	0.5	0.5				O70421	Fzd1	Frizzled-1	0.5	1	0.5	2	0.5	0.5	0.5	1
Q9EQS9	Immunoglobulin superfamily DCC subclass member 4	Igdcc4		0.5	0.5	0.5	0.5	0.5	0.5	0.5	5	0.5	0.5	0.5	0.5	0.5	6	0.5	4	0.5	5	0.5	6	0.5	2	0.5	2	0.5	0.5	0.5	10	0.5	7	2	0.5				Q9JIP6	Fzd2	Frizzled-2	0.5	0.5	0.5	1	0.5	0.5	0.5	1
Q60751	Insulin-like growth factor 1 receptor	Igf1r		0.5	12	0.5	11	0.5	13	0.5	6	0.5	16	0.5	3	0.5	5	0.5	9	0.5	1	0.5	19	0.5	4	0.5	7	0.5	8	0.5	6	0.5	0.5	0.5	0.5				Q61090	Fzd7	Frizzled-7	0.5	0.5	0.5	0.5	0.5	0.5	0.5	1
P47878	Insulin-like growth factor-binding protein 3	Igfbp3		0.5	0.5	0.5	0.5	0.5	1	0.5	2	1	3	0.5	3	0.5	0.5	0.5	0.5	0.5	0.5	0.5	0.5	0.5	0.5	1	0.5	0.5	0.5	0.5	0.5	0.5	0.5	0.5	1				Q9JJI8	Rpl38	60S ribosomal protein L38	2	1	7	4	2	1	2	2
Q07079	Insulin-like growth factor-binding protein 5	Igfbp5		0.5	0.5	0.5	0.5	0.5	0.5	0.5	0.5	0.5	2	0.5	2	0.5	0.5	0.5	0.5	0.5	0.5	0.5	0.5	0.5	0.5	0.5	0.5	0.5	0.5	0.5	0.5	0.5	0.5	0.5	0.5				Q6NVD0	Frem2	FRAS1-related extracellular matrix protein 2	0.5	0.5	0.5	0.5	0.5	0.5	0.5	1
P01872	Ig mu chain C region	Ighm		#N/A	#N/A	#N/A	#N/A	#N/A	#N/A	0.5	0.5	#N/A	#N/A	#N/A	#N/A	0.5	0.5	0.5	0.5	0.5	0.5	0.5	0.5	0.5	0.5	#N/A	#N/A	0.5	0.5	#N/A	#N/A	#N/A	#N/A	#N/A	#N/A				Q7TPV4	Mybbp1a	Myb-binding protein 1A	1	4	2	1	1	1	0.5	2
Q8HW98	IgLON family member 5	Iglon5		0.5	0.5	0.5	0.5	0.5	1	0.5	1	0.5	2	0.5	1	0.5	1	0.5	0.5	0.5	0.5	0.5	2	0.5	0.5	0.5	1	0.5	1	0.5	2	0.5	4	0.5	1				Q9Z1T2	Thbs4	Thrombospondin-4	0.5	4	0.5	0.5	0.5	0.5	0.5	0.5
Q3V1M1	Immunoglobulin superfamily member 10	Igsf10		#N/A	#N/A	#N/A	#N/A	#N/A	#N/A	0.5	0.5	#N/A	#N/A	#N/A	#N/A	0.5	0.5	0.5	2	0.5	0.5	0.5	0.5	0.5	0.5	#N/A	#N/A	0.5	0.5	#N/A	#N/A	#N/A	#N/A	#N/A	#N/A				Q9DAW9	Cnn3	Calponin-3	0.5	0.5	0.5	0.5	1	1	0.5	0.5
Q7TNR6	Immunoglobulin superfamily member 21	Igsf21		0.5	0.5	0.5	0.5	0.5	1	0.5	12	0.5	6	0.5	0.5	0.5	11	0.5	13	0.5	10	0.5	14	0.5	16	0.5	10	0.5	12	0.5	7	0.5	8	8	2				P46460	Nsf	Vesicle-fusing ATPase	0.5	0.5	0.5	0.5	1	0.5	0.5	2
Q6ZQA6	Immunoglobulin superfamily member 3	Igsf3		0.5	21	0.5	17	0.5	35	0.5	30	0.5	31	0.5	28	0.5	28	0.5	26	0.5	31	0.5	22	0.5	12	0.5	31	0.5	7	0.5	9	0.5	21	31	25				Q9JIS5	Sv2a	Synaptic vesicle glycoprotein 2A	0.5	0.5	0.5	0.5	1	1	1	1
Q8R366	Immunoglobulin superfamily member 8	Igsf8		0.5	5	0.5	5	0.5	13	1	18	0.5	14	0.5	9	0.5	26	0.5	23	0.5	20	0.5	20	0.5	30	0.5	12	0.5	23	0.5	25	0.5	15	11	8				Q9Z0L0	Tpbg	Trophoblast glycoprotein	0.5	2	0.5	3	0.5	0.5	0.5	2
E9PZ19	Protein turtle homolog B	Igsf9b		0.5	0.5	0.5	0.5	0.5	0.5	0.5	0.5	0.5	0.5	0.5	0.5	0.5	0.5	0.5	0.5	0.5	0.5	0.5	1	0.5	2	0.5	1	0.5	2	0.5	2	0.5	4	2	0.5				P32261	Serpinc1	Antithrombin-III	0.5	12	0.5	4	0.5	0.5	0.5	0.5
P59823	Interleukin-1 receptor accessory protein-like 1	Il1rapl1		0.5	0.5	0.5	0.5	0.5	0.5	0.5	0.5	0.5	0.5	0.5	1	0.5	0.5	0.5	0.5	0.5	0.5	0.5	0.5	0.5	0.5	0.5	0.5	0.5	0.5	0.5	0.5	0.5	0.5	1	0.5				Q922Q2	Riok1	Serine/threonine-protein kinase RIO1	3	1	4	2	0.5	1	1	0.5
Q9CXY6	Interleukin enhancer-binding factor 2	Ilf2		0.5	0.5	0.5	0.5	1	0.5	1	1	0.5	2	1	0.5	1	1	0.5	0.5	0.5	0.5	0.5	0.5	0.5	0.5	2	1	0.5	1	0.5	0.5	0.5	0.5	0.5	1				P62082	Rps7	40S ribosomal protein S7	2	4	3	3	3	2	2	4
Q9Z1X4	Interleukin enhancer-binding factor 3	Ilf3		1	1	1	1	1	0.5	0.5	0.5	0.5	0.5	0.5	0.5	2	0.5	1	0.5	2	0.5	0.5	1	0.5	0.5	0.5	0.5	1	0.5	0.5	0.5	0.5	0.5	0.5	0.5				Q9DBF1	Aldh7a1	Alpha-aminoadipic semialdehyde dehydrogenase	0.5	4	0.5	1	1	0.5	0.5	0.5
O55222	Integrin-linked protein kinase	Ilk		#N/A	#N/A	#N/A	#N/A	#N/A	#N/A	0.5	0.5	#N/A	#N/A	#N/A	#N/A	0.5	0.5	0.5	0.5	0.5	0.5	0.5	0.5	0.5	0.5	#N/A	#N/A	1	0.5	#N/A	#N/A	#N/A	#N/A	#N/A	#N/A				P14231	Atp1b2	Sodium/potassium-transporting ATPase subunit beta-2	0.5	0.5	0.5	0.5	0.5	0.5	0.5	5
Q8CAQ8	MICOS complex subunit Mic60	Immt		#N/A	#N/A	#N/A	#N/A	#N/A	#N/A	0.5	0.5	#N/A	#N/A	#N/A	#N/A	0.5	0.5	0.5	0.5	0.5	0.5	0.5	0.5	1	1	#N/A	#N/A	0.5	0.5	#N/A	#N/A	#N/A	#N/A	#N/A	#N/A				Q7TSJ2	Map6	Microtubule-associated protein 6	0.5	0.5	0.5	0.5	3	0.5	0.5	3
O55023	Inositol monophosphatase 1	Impa1		0.5	0.5	0.5	0.5	0.5	0.5	0.5	0.5	0.5	0.5	0.5	0.5	0.5	0.5	0.5	0.5	0.5	0.5	0.5	0.5	1	0.5	0.5	0.5	0.5	0.5	1	0.5	0.5	0.5	0.5	0.5				Q8CHR6	Dpyd	Dihydropyrimidine dehydrogenase [NADP(+)]	0.5	5	0.5	2	0.5	0.5	0.5	0.5
P46660	Alpha-internexin	Ina		1	0.5	0.5	1	1	0.5	1	1	2	1	1	1	6	2	2	1	4	3	1	1	3	1	9	2	1	2	5	2	2	3	1	3				Q6PFE7	Tmeff1	Tomoregulin-1	0.5	0.5	0.5	0.5	0.5	0.5	0.5	3
P49442	Inositol polyphosphate 1-phosphatase	Inpp1		#N/A	#N/A	#N/A	#N/A	#N/A	#N/A	0.5	0.5	#N/A	#N/A	#N/A	#N/A	0.5	0.5	0.5	0.5	0.5	0.5	0.5	0.5	0.5	1	#N/A	#N/A	0.5	0.5	#N/A	#N/A	#N/A	#N/A	#N/A	#N/A				Q3UQU0	Brd9	Bromodomain-containing protein 9	2	1	4	3	3	1	1	1
P01325	Insulin-1	Ins1		0.5	1	0.5	0.5	0.5	0.5	0.5	0.5	0.5	1	0.5	0.5	0.5	0.5	0.5	0.5	1	2	0.5	0.5	0.5	0.5	0.5	0.5	0.5	0.5	0.5	0.5	1	0.5	1	0.5				Q07646	Mest	Mesoderm-specific transcript protein	0.5	0.5	2	1	3	3	1	3
P15208	Insulin receptor	Insr		0.5	9	0.5	7	0.5	9	0.5	2	0.5	22	0.5	4	0.5	0.5	0.5	3	0.5	0.5	0.5	5	0.5	2	0.5	6	0.5	6	0.5	3	0.5	2	2	0.5				Q99JI4	Psmd6	26S proteasome non-ATPase regulatory subunit 6	0.5	3	0.5	0.5	0.5	0.5	0.5	0.5
Q9WTL4	Insulin receptor-related protein	Insrr		#N/A	#N/A	#N/A	#N/A	#N/A	#N/A	0.5	1	#N/A	#N/A	#N/A	#N/A	0.5	0.5	0.5	1	0.5	0.5	0.5	3	0.5	2	#N/A	#N/A	0.5	1	#N/A	#N/A	#N/A	#N/A	#N/A	#N/A				P47878	Igfbp3	Insulin-like growth factor-binding protein 3	0.5	8	0.5	2	0.5	0.5	0.5	0.5
Q8K2V6	Importin-11	Ipo11		#N/A	#N/A	#N/A	#N/A	#N/A	#N/A	0.5	0.5	#N/A	#N/A	#N/A	#N/A	0.5	0.5	0.5	0.5	0.5	0.5	0.5	0.5	0.5	0.5	#N/A	#N/A	0.5	0.5	#N/A	#N/A	#N/A	#N/A	#N/A	#N/A				P10852	Slc3a2	4F2 cell-surface antigen heavy chain	0.5	2	0.5	0.5	1	1	0.5	3
Q8VI75	Importin-4	Ipo4		#N/A	#N/A	#N/A	#N/A	#N/A	#N/A	0.5	2	#N/A	#N/A	#N/A	#N/A	0.5	0.5	0.5	0.5	0.5	0.5	0.5	0.5	0.5	0.5	#N/A	#N/A	0.5	0.5	#N/A	#N/A	#N/A	#N/A	#N/A	#N/A				P32883	Kras	GTPase KRas	0.5	0.5	0.5	0.5	2	2	1	3
Q8BKC5	Importin-5	Ipo5		0.5	0.5	0.5	0.5	0.5	0.5	0.5	4	0.5	0.5	0.5	0.5	0.5	1	1	2	0.5	1	0.5	0.5	0.5	0.5	0.5	0.5	0.5	0.5	0.5	0.5	0.5	0.5	5	0.5				Q9D051	Pdhb	Pyruvate dehydrogenase E1 component subunit beta, mitochondrial	0.5	0.5	0.5	0.5	3	0.5	1	1
Q9EPL8	Importin-7	Ipo7		0.5	0.5	0.5	0.5	0.5	0.5	0.5	5	0.5	0.5	0.5	0.5	1	0.5	0.5	1	0.5	0.5	0.5	0.5	0.5	0.5	0.5	0.5	0.5	0.5	0.5	0.5	0.5	0.5	3	0.5				O08747	Unc5c	Netrin receptor UNC5C	0.5	0.5	0.5	1	0.5	0.5	0.5	0.5
Q91YE6	Importin-9	Ipo9		#N/A	#N/A	#N/A	#N/A	#N/A	#N/A	0.5	1	#N/A	#N/A	#N/A	#N/A	0.5	0.5	0.5	0.5	0.5	0.5	0.5	0.5	0.5	0.5	#N/A	#N/A	0.5	0.5	#N/A	#N/A	#N/A	#N/A	#N/A	#N/A				P84099	Rpl19	60S ribosomal protein L19	3	2	2	2	3	2	1	2
P81122	Insulin receptor substrate 2	Irs2		#N/A	#N/A	#N/A	#N/A	#N/A	#N/A	0.5	0.5	#N/A	#N/A	#N/A	#N/A	0.5	0.5	0.5	1	0.5	0.5	0.5	0.5	0.5	0.5	#N/A	#N/A	0.5	0.5	#N/A	#N/A	#N/A	#N/A	#N/A	#N/A				P27038	Acvr2a	Activin receptor type-2A	0.5	2	0.5	4	0.5	0.5	0.5	3
Q6GU68	Immunoglobulin superfamily containing leucine-rich repeat protein	Islr		0.5	0.5	0.5	0.5	0.5	0.5	0.5	2	0.5	0.5	0.5	0.5	2	4	2	6	0.5	0.5	0.5	1	1	3	0.5	0.5	0.5	1	0.5	1	0.5	1	0.5	0.5				P18406	Cyr61	Protein CYR61	3	0.5	5	2	1	2	0.5	0.5
Q5RKR3	Immunoglobulin superfamily containing leucine-rich repeat protein 2	Islr2		0.5	0.5	0.5	0.5	0.5	7	0.5	19	0.5	10	0.5	3	0.5	22	0.5	17	0.5	17	0.5	12	0.5	12	0.5	12	0.5	7	0.5	6	0.5	9	10	3				Q8R373	Clmp	CXADR-like membrane protein	0.5	0.5	0.5	0.5	0.5	0.5	0.5	3
Q99KW9	T-cell immunomodulatory protein	Itfg1		0.5	0.5	0.5	0.5	0.5	0.5	0.5	0.5	0.5	0.5	0.5	0.5	0.5	0.5	0.5	0.5	0.5	0.5	0.5	0.5	0.5	0.5	0.5	0.5	0.5	0.5	0.5	0.5	0.5	1	0.5	0.5				Q9EQH3	Vps35	Vacuolar protein sorting-associated protein 35	0.5	3	0.5	2	1	0.5	0.5	0.5
Q3V3R4	Integrin alpha-1	Itga1		0.5	0.5	0.5	1	0.5	0.5	0.5	0.5	0.5	0.5	0.5	0.5	0.5	1	0.5	2	0.5	1	0.5	0.5	0.5	1	0.5	0.5	0.5	3	0.5	5	0.5	1	0.5	1				P62900	Rpl31	60S ribosomal protein L31	4	2	5	3	3	3	3	2
Q62469	Integrin alpha-2	Itga2		0.5	0.5	0.5	0.5	0.5	0.5	0.5	0.5	0.5	0.5	0.5	0.5	0.5	2	0.5	2	0.5	1	0.5	1	0.5	1	0.5	0.5	0.5	0.5	0.5	1	0.5	3	0.5	0.5				P09103	P4hb	Protein disulfide-isomerase	0.5	3	0.5	0.5	1	0.5	0.5	1
Q62470	Integrin alpha-3	Itga3		0.5	0.5	0.5	0.5	0.5	2	0.5	2	0.5	1	0.5	1	0.5	2	0.5	3	0.5	3	0.5	2	0.5	2	0.5	1	0.5	1	0.5	1	0.5	1	0.5	0.5				Q9QXS6	Dbn1	Drebrin	0.5	1	0.5	1	0.5	0.5	1	0.5
P11688	Integrin alpha-5	Itga5		0.5	0.5	0.5	0.5	0.5	0.5	0.5	0.5	0.5	1	0.5	0.5	0.5	3	0.5	8	0.5	0.5	0.5	2	0.5	5	0.5	1	0.5	2	0.5	4	0.5	7	1	2				Q62446	Fkbp3	Peptidyl-prolyl cis-trans isomerase FKBP3	3	0.5	2	3	2	0.5	3	1
Q61739	Integrin alpha-6	Itga6		0.5	0.5	0.5	0.5	0.5	1	0.5	4	0.5	1	0.5	0.5	0.5	7	0.5	10	0.5	4	0.5	13	0.5	10	0.5	0.5	0.5	6	0.5	11	0.5	2	3	0.5				P97300	Nptn	Neuroplastin	0.5	1	0.5	1	0.5	0.5	0.5	1
Q61738	Integrin alpha-7	Itga7		#N/A	#N/A	#N/A	#N/A	#N/A	#N/A	0.5	0.5	#N/A	#N/A	#N/A	#N/A	0.5	0.5	0.5	0.5	0.5	0.5	0.5	1	0.5	0.5	#N/A	#N/A	0.5	1	#N/A	#N/A	#N/A	#N/A	#N/A	#N/A				Q9DCN2	Cyb5r3	NADH-cytochrome b5 reductase 3	0.5	0.5	0.5	0.5	4	0.5	0.5	3
P43406	Integrin alpha-V	Itgav		0.5	0.5	0.5	0.5	0.5	0.5	0.5	11	0.5	1	0.5	2	1	33	1	41	0.5	19	0.5	41	0.5	28	0.5	18	1	34	0.5	37	0.5	32	11	8				Q62470	Itga3	Integrin alpha-3	0.5	2	0.5	2	0.5	0.5	0.5	2
P09055	Integrin beta-1	Itgb1		0.5	2	0.5	3	0.5	7	0.5	15	0.5	11	0.5	6	1	15	1	20	0.5	11	0.5	17	0.5	21	0.5	9	0.5	19	0.5	22	0.5	14	12	7				Q9WV55	Vapa	Vesicle-associated membrane protein-associated protein A	0.5	0.5	0.5	0.5	1	0.5	0.5	1
A2A863	Integrin beta-4	Itgb4		#N/A	#N/A	#N/A	#N/A	#N/A	#N/A	0.5	0.5	#N/A	#N/A	#N/A	#N/A	0.5	0.5	0.5	0.5	0.5	0.5	0.5	0.5	0.5	0.5	#N/A	#N/A	0.5	1	#N/A	#N/A	#N/A	#N/A	#N/A	#N/A				P61255	Rpl26	60S ribosomal protein L26	4	3	5	4	3	3	4	4
O70309	Integrin beta-5	Itgb5		0.5	0.5	0.5	0.5	0.5	0.5	0.5	3	0.5	0.5	0.5	0.5	0.5	8	0.5	21	0.5	6	0.5	17	0.5	12	0.5	3	0.5	18	0.5	20	0.5	11	2	1				O35343	Kpna4	Importin subunit alpha-3	0.5	5	0.5	0.5	0.5	0.5	0.5	0.5
Q8BJD1	Inter-alpha-trypsin inhibitor heavy chain H5	Itih5		0.5	0.5	0.5	0.5	0.5	0.5	0.5	0.5	0.5	0.5	0.5	0.5	0.5	2	0.5	4	0.5	1	0.5	5	0.5	7	0.5	0.5	0.5	10	0.5	11	0.5	2	0.5	0.5				O35344	Kpna3	Importin subunit alpha-4	0.5	4	0.5	2	0.5	0.5	0.5	0.5
Q61500	Integral membrane protein 2A	Itm2a		#N/A	#N/A	#N/A	#N/A	#N/A	#N/A	0.5	0.5	#N/A	#N/A	#N/A	#N/A	0.5	0.5	0.5	0.5	0.5	0.5	0.5	0.5	0.5	1	#N/A	#N/A	0.5	0.5	#N/A	#N/A	#N/A	#N/A	#N/A	#N/A				Q7TMK9	Syncrip	Heterogeneous nuclear ribonucleoprotein Q	0.5	1	0.5	0.5	5	0.5	1	2
O89051	Integral membrane protein 2B	Itm2b		0.5	0.5	0.5	0.5	0.5	0.5	0.5	2	0.5	1	0.5	0.5	1	3	0.5	2	0.5	2	0.5	3	0.5	0.5	0.5	3	0.5	2	0.5	2	2	3	2	1				Q61838	Pzp	Pregnancy zone protein	0.5	5	0.5	0.5	0.5	0.5	0.5	0.5
Q91VK4	Integral membrane protein 2C	Itm2c		0.5	0.5	0.5	0.5	0.5	0.5	0.5	1	0.5	1	0.5	1	0.5	2	0.5	2	0.5	4	0.5	5	2	4	2	9	1	5	1	5	1	11	8	4				Q8QZY1	Eif3l	Eukaryotic translation initiation factor 3 subunit L	0.5	2	0.5	6	0.5	0.5	0.5	0.5
Q9D892	Inosine triphosphate pyrophosphatase	Itpa		#N/A	#N/A	#N/A	#N/A	#N/A	#N/A	0.5	0.5	#N/A	#N/A	#N/A	#N/A	1	1	0.5	0.5	0.5	0.5	1	1	3	1	#N/A	#N/A	1	1	#N/A	#N/A	#N/A	#N/A	#N/A	#N/A				P97310	Mcm2	DNA replication licensing factor MCM2	0.5	7	0.5	0.5	0.5	0.5	0.5	0.5
Q9JHI5	Isovaleryl-CoA dehydrogenase, mitochondrial	Ivd		0.5	0.5	0.5	0.5	0.5	0.5	0.5	0.5	0.5	0.5	0.5	0.5	2	0.5	0.5	0.5	0.5	0.5	0.5	0.5	0.5	0.5	2	0.5	0.5	0.5	2	1	2	0.5	0.5	0.5				Q9QYC0	Add1	Alpha-adducin	0.5	0.5	0.5	1	2	0.5	1	2
Q9QXX0	Protein jagged-1	Jag1		0.5	0.5	0.5	0.5	0.5	0.5	0.5	2	0.5	2	0.5	0.5	0.5	2	0.5	2	0.5	0.5	0.5	1	0.5	0.5	0.5	1	0.5	1	0.5	4	0.5	4	0.5	1				P62071	Rras2	Ras-related protein R-Ras2	0.5	0.5	0.5	1	5	1	2	2
Q9QYE5	Protein jagged-2	Jag2		0.5	0.5	0.5	0.5	0.5	1	0.5	0.5	0.5	3	0.5	1	0.5	0.5	0.5	0.5	0.5	1	0.5	0.5	0.5	0.5	0.5	1	0.5	0.5	0.5	0.5	0.5	1	2	1				P10833	Rras	Ras-related protein R-Ras	0.5	0.5	0.5	0.5	0.5	0.5	0.5	0.5
Q5XKN4	Protein jagunal homolog 1	Jagn1		#N/A	#N/A	#N/A	#N/A	#N/A	#N/A	0.5	0.5	#N/A	#N/A	#N/A	#N/A	1	0.5	0.5	0.5	0.5	0.5	0.5	0.5	1	0.5	#N/A	#N/A	0.5	0.5	#N/A	#N/A	#N/A	#N/A	#N/A	#N/A				Q9JLB9	Nectin3	Nectin-3	0.5	0.5	0.5	2	0.5	0.5	0.5	1
Q9D8B7	Junctional adhesion molecule C	Jam3		0.5	0.5	0.5	0.5	0.5	0.5	0.5	0.5	0.5	0.5	0.5	0.5	0.5	0.5	0.5	0.5	0.5	0.5	0.5	2	0.5	0.5	0.5	0.5	0.5	0.5	0.5	2	0.5	0.5	0.5	0.5				Q6PGN3	Dclk2	Serine/threonine-protein kinase DCLK2	2	2	1	1	3	2	2	3
Q02257	Junction plakoglobin	Jup		0.5	7	0.5	4	0.5	10	1	27	0.5	21	0.5	12	1	29	1	28	0.5	23	0.5	27	0.5	31	0.5	13	0.5	27	0.5	20	0.5	7	18	9				P62196	Psmc5	26S proteasome regulatory subunit 8	0.5	5	1	3	1	0.5	1	2
Q80UY2	E3 ubiquitin-protein ligase KCMF1	Kcmf1		#N/A	#N/A	#N/A	#N/A	#N/A	#N/A	0.5	0.5	#N/A	#N/A	#N/A	#N/A	0.5	0.5	0.5	0.5	0.5	0.5	0.5	0.5	1	0.5	#N/A	#N/A	0.5	0.5	#N/A	#N/A	#N/A	#N/A	#N/A	#N/A				Q63912	Omg	Oligodendrocyte-myelin glycoprotein	0.5	0.5	0.5	1	0.5	0.5	0.5	2
Q61423	Potassium voltage-gated channel subfamily A member 4	Kcna4		0.5	0.5	0.5	0.5	0.5	0.5	0.5	0.5	0.5	0.5	0.5	0.5	1	0.5	0.5	0.5	0.5	0.5	0.5	0.5	0.5	0.5	0.5	1	0.5	0.5	0.5	0.5	0.5	1	2	0.5				Q9DCH4	Eif3f	Eukaryotic translation initiation factor 3 subunit F	0.5	2	0.5	3	1	0.5	0.5	0.5
Q61923	Potassium voltage-gated channel subfamily A member 6	Kcna6		0.5	0.5	0.5	0.5	0.5	0.5	0.5	0.5	0.5	1	0.5	0.5	0.5	0.5	0.5	0.5	0.5	0.5	0.5	1	0.5	0.5	0.5	2	0.5	0.5	0.5	0.5	0.5	1	2	0.5				Q6ZPZ3	Zc3h4	Zinc finger CCCH domain-containing protein 4	1	0.5	3	3	0.5	0.5	0.5	0.5
Q9D808	Potassium voltage-gated channel subfamily E member 2	Kcne2		#N/A	#N/A	#N/A	#N/A	#N/A	#N/A	0.5	0.5	#N/A	#N/A	#N/A	#N/A	0.5	0.5	0.5	0.5	0.5	0.5	0.5	0.5	0.5	0.5	#N/A	#N/A	0.5	0.5	#N/A	#N/A	#N/A	#N/A	#N/A	#N/A				P18608	Hmgn1	Non-histone chromosomal protein HMG-14	2	0.5	1	2	0.5	1	0.5	0.5
P63250	G protein-activated inward rectifier potassium channel 1	Kcnj3		#N/A	#N/A	#N/A	#N/A	#N/A	#N/A	0.5	0.5	#N/A	#N/A	#N/A	#N/A	0.5	0.5	0.5	0.5	0.5	0.5	0.5	0.5	0.5	0.5	#N/A	#N/A	0.5	0.5	#N/A	#N/A	#N/A	#N/A	#N/A	#N/A				Q9D0K2	Oxct1	Succinyl-CoA:3-ketoacid coenzyme A transferase 1, mitochondrial	0.5	0.5	0.5	0.5	2	0.5	3	2
Q08460	Calcium-activated potassium channel subunit alpha-1	Kcnma1		0.5	0.5	0.5	0.5	0.5	0.5	0.5	1	0.5	1	0.5	0.5	0.5	0.5	0.5	1	0.5	1	0.5	1	0.5	0.5	0.5	2	0.5	0.5	0.5	2	0.5	1	1	0.5				Q9Z1L5	Cacna2d3	Voltage-dependent calcium channel subunit alpha-2/delta-3	0.5	0.5	0.5	0.5	0.5	0.5	0.5	0.5
P58390	Small conductance calcium-activated potassium channel protein 2	Kcnn2		#N/A	#N/A	#N/A	#N/A	#N/A	#N/A	0.5	0.5	#N/A	#N/A	#N/A	#N/A	0.5	0.5	0.5	0.5	0.5	1	0.5	0.5	0.5	0.5	#N/A	#N/A	0.5	0.5	#N/A	#N/A	#N/A	#N/A	#N/A	#N/A				Q9CXW4	Rpl11	60S ribosomal protein L11	1	3	3	4	3	2	2	3
Q6WVG3	BTB/POZ domain-containing protein KCTD12	Kctd12		0.5	4	0.5	2	0.5	9	0.5	6	0.5	13	0.5	7	0.5	9	0.5	8	0.5	10	0.5	6	0.5	8	0.5	9	0.5	5	1	7	0.5	7	11	6				O89051	Itm2b	Integral membrane protein 2B	0.5	0.5	0.5	2	1	0.5	0.5	3
Q5DTY9	BTB/POZ domain-containing protein KCTD16	Kctd16		0.5	1	0.5	0.5	0.5	1	0.5	0.5	0.5	2	0.5	0.5	0.5	0.5	0.5	0.5	0.5	2	0.5	0.5	0.5	1	0.5	7	0.5	0.5	0.5	4	0.5	1	6	5				Q8C145	Slc39a6	Zinc transporter ZIP6	0.5	1	0.5	2	0.5	0.5	0.5	2
Q99JH8	ER lumen protein-retaining receptor 1	Kdelr1		#N/A	#N/A	#N/A	#N/A	#N/A	#N/A	0.5	0.5	#N/A	#N/A	#N/A	#N/A	1	0.5	0.5	0.5	0.5	0.5	0.5	0.5	0.5	0.5	#N/A	#N/A	1	0.5	#N/A	#N/A	#N/A	#N/A	#N/A	#N/A				P24788	Cdk11b	Cyclin-dependent kinase 11B	1	1	5	1	0.5	0.5	2	0.5
Q80Y84	Lysine-specific demethylase 5B	Kdm5b		#N/A	#N/A	#N/A	#N/A	#N/A	#N/A	0.5	0.5	#N/A	#N/A	#N/A	#N/A	0.5	0.5	0.5	0.5	0.5	0.5	0.5	0.5	0.5	0.5	#N/A	#N/A	0.5	0.5	#N/A	#N/A	#N/A	#N/A	#N/A	#N/A				Q922P8	Tmem132a	Transmembrane protein 132A	0.5	0.5	0.5	2	0.5	0.5	0.5	1
Q60749	KH domain-containing, RNA-binding, signal transduction-associated protein 1	Khdrbs1		0.5	0.5	0.5	0.5	0.5	0.5	0.5	1	0.5	0.5	0.5	0.5	2	2	0.5	1	2	1	1	1	1	0.5	0.5	0.5	0.5	0.5	1	0.5	0.5	0.5	0.5	0.5				Q812A2	Srgap3	SLIT-ROBO Rho GTPase-activating protein 3	0.5	1	0.5	0.5	0.5	0.5	0.5	1
Q3U0V1	Far upstream element-binding protein 2	Khsrp		#N/A	#N/A	#N/A	#N/A	#N/A	#N/A	2	0.5	#N/A	#N/A	#N/A	#N/A	0.5	0.5	0.5	0.5	0.5	0.5	0.5	0.5	0.5	0.5	#N/A	#N/A	0.5	0.5	#N/A	#N/A	#N/A	#N/A	#N/A	#N/A				Q91Z69	Srgap1	SLIT-ROBO Rho GTPase-activating protein 1	0.5	0.5	0.5	0.5	1	0.5	0.5	0.5
Q68FD9	UPF0606 protein KIAA1549	Kiaa1549		0.5	0.5	0.5	0.5	0.5	5	0.5	13	0.5	6	0.5	3	0.5	16	0.5	15	0.5	13	0.5	8	0.5	11	0.5	13	0.5	11	0.5	12	0.5	14	3	0.5				A2AR02	Ppig	Peptidyl-prolyl cis-trans isomerase G	0.5	2	1	3	1	1	1	1
P33173	Kinesin-like protein KIF1A	Kif1a		#N/A	#N/A	#N/A	#N/A	#N/A	#N/A	0.5	0.5	#N/A	#N/A	#N/A	#N/A	0.5	0.5	1	0.5	0.5	0.5	1	0.5	0.5	0.5	#N/A	#N/A	0.5	0.5	#N/A	#N/A	#N/A	#N/A	#N/A	#N/A				P63037	Dnaja1	DnaJ homolog subfamily A member 1	0.5	2	0.5	2	1	0.5	0.5	1
P28740	Kinesin-like protein KIF2A	Kif2a		0.5	0.5	0.5	0.5	0.5	0.5	0.5	0.5	0.5	1	0.5	0.5	0.5	0.5	0.5	0.5	0.5	0.5	0.5	0.5	0.5	1	0.5	0.5	0.5	0.5	0.5	0.5	0.5	0.5	0.5	0.5				Q8BUV3	Gphn	Gephyrin	0.5	2	0.5	0.5	0.5	0.5	0.5	2
Q61768	Kinesin-1 heavy chain	Kif5b		#N/A	#N/A	#N/A	#N/A	#N/A	#N/A	0.5	0.5	#N/A	#N/A	#N/A	#N/A	3	1	0.5	0.5	0.5	0.5	1	1	0.5	0.5	#N/A	#N/A	1	0.5	#N/A	#N/A	#N/A	#N/A	#N/A	#N/A				Q9QZD8	Slc25a10	Mitochondrial dicarboxylate carrier	0.5	0.5	0.5	0.5	0.5	1	1	1
P28738	Kinesin heavy chain isoform 5C	Kif5c		0.5	0.5	0.5	0.5	0.5	1	0.5	0.5	0.5	0.5	2	1	4	1	0.5	0.5	0.5	0.5	1	1	0.5	0.5	0.5	0.5	1	0.5	1	0.5	0.5	0.5	1	2				P61164	Actr1a	Alpha-centractin	0.5	2	0.5	1	2	0.5	2	2
Q80W68	Kin of IRRE-like protein 1	Kirrel1		0.5	0.5	0.5	0.5	0.5	0.5	0.5	0.5	0.5	0.5	0.5	0.5	0.5	0.5	0.5	3	0.5	0.5	0.5	1	0.5	2	0.5	0.5	0.5	4	0.5	3	0.5	0.5	0.5	0.5				Q8R5C5	Actr1b	Beta-centractin	0.5	1	0.5	0.5	0.5	0.5	0.5	0.5
Q8BR86	Kin of IRRE-like protein 3	Kirrel3		0.5	0.5	0.5	0.5	0.5	0.5	0.5	3	0.5	2	0.5	0.5	0.5	6	0.5	3	0.5	4	0.5	3	0.5	1	0.5	12	0.5	5	0.5	3	0.5	5	2	1				P37172	Acvr1	Activin receptor type-1	0.5	0.5	0.5	0.5	0.5	0.5	0.5	1
P05532	Mast/stem cell growth factor receptor Kit	Kit		0.5	0.5	0.5	0.5	0.5	3	0.5	0.5	0.5	12	0.5	3	0.5	1	0.5	0.5	0.5	5	0.5	2	0.5	0.5	0.5	10	0.5	0.5	0.5	5	0.5	1	4	2				P62852	Rps25	40S ribosomal protein S25	5	3	6	4	3	4	5	3
O88447	Kinesin light chain 1	Klc1		#N/A	#N/A	#N/A	#N/A	#N/A	#N/A	0.5	2	#N/A	#N/A	#N/A	#N/A	0.5	0.5	0.5	0.5	0.5	0.5	0.5	0.5	0.5	0.5	#N/A	#N/A	0.5	0.5	#N/A	#N/A	#N/A	#N/A	#N/A	#N/A				Q6ZQ73	Cand2	Cullin-associated NEDD8-dissociated protein 2	0.5	3	0.5	1	0.5	0.5	0.5	0.5
Q921I2	Kelch domain-containing protein 4	Klhdc4		0.5	0.5	1	1	1	0.5	6	3	1	1	1	0.5	1	1	1	2	1	1	3	1	1	0.5	0.5	0.5	1	0.5	1	1	1	1	0.5	1				Q7TQI3	Otub1	Ubiquitin thioesterase OTUB1	0.5	0.5	0.5	0.5	2	2	1	1
Q9D5V2	Kelch-like protein 10	Klhl10		#N/A	#N/A	#N/A	#N/A	#N/A	#N/A	0.5	0.5	#N/A	#N/A	#N/A	#N/A	0.5	0.5	0.5	0.5	0.5	0.5	0.5	0.5	0.5	0.5	#N/A	#N/A	0.5	0.5	#N/A	#N/A	#N/A	#N/A	#N/A	#N/A				O09167	Rpl21	60S ribosomal protein L21	2	2	5	4	3	3	2	1
Q6GQU2	Kelch-like protein 23	Klhl23		#N/A	#N/A	#N/A	#N/A	#N/A	#N/A	0.5	0.5	#N/A	#N/A	#N/A	#N/A	0.5	0.5	0.5	0.5	0.5	1	0.5	0.5	0.5	0.5	#N/A	#N/A	0.5	0.5	#N/A	#N/A	#N/A	#N/A	#N/A	#N/A				Q9R1C7	Prpf40a	Pre-mRNA-processing factor 40 homolog A	0.5	2	0.5	0.5	0.5	0.5	0.5	0.5
Q6PDK2	Histone-lysine N-methyltransferase 2D	Kmt2d		0.5	0.5	0.5	0.5	0.5	0.5	0.5	0.5	0.5	0.5	0.5	0.5	0.5	0.5	0.5	0.5	0.5	1	0.5	0.5	0.5	0.5	0.5	0.5	0.5	0.5	0.5	1	0.5	0.5	0.5	0.5				P62305	Snrpe	Small nuclear ribonucleoprotein E	2	2	2	1	1	0.5	1	0.5
P52293	Importin subunit alpha-1	Kpna2		#N/A	#N/A	#N/A	#N/A	#N/A	#N/A	0.5	0.5	#N/A	#N/A	#N/A	#N/A	0.5	0.5	0.5	0.5	0.5	0.5	0.5	0.5	0.5	0.5	#N/A	#N/A	0.5	0.5	#N/A	#N/A	#N/A	#N/A	#N/A	#N/A				Q8BKZ9	Pdhx	Pyruvate dehydrogenase protein X component, mitochondrial	0.5	0.5	0.5	0.5	2	0.5	0.5	0.5
O35344	Importin subunit alpha-4	Kpna3		#N/A	#N/A	#N/A	#N/A	#N/A	#N/A	0.5	2	#N/A	#N/A	#N/A	#N/A	0.5	0.5	0.5	0.5	0.5	0.5	0.5	0.5	0.5	0.5	#N/A	#N/A	0.5	0.5	#N/A	#N/A	#N/A	#N/A	#N/A	#N/A				P59222	Scarf2	Scavenger receptor class F member 2	0.5	0.5	0.5	0.5	0.5	0.5	0.5	1
O35343	Importin subunit alpha-3	Kpna4		#N/A	#N/A	#N/A	#N/A	#N/A	#N/A	0.5	0.5	#N/A	#N/A	#N/A	#N/A	0.5	0.5	0.5	0.5	0.5	0.5	0.5	0.5	0.5	0.5	#N/A	#N/A	0.5	0.5	#N/A	#N/A	#N/A	#N/A	#N/A	#N/A				Q9DBE8	Alg2	Alpha-1,3/1,6-mannosyltransferase ALG2	0.5	0.5	0.5	0.5	1	0.5	1	0.5
P70168	Importin subunit beta-1	Kpnb1		0.5	0.5	0.5	0.5	0.5	0.5	0.5	7	0.5	0.5	0.5	0.5	1	1	0.5	3	0.5	1	0.5	0.5	0.5	0.5	0.5	0.5	0.5	0.5	0.5	0.5	0.5	0.5	0.5	0.5				Q8C570	Rae1	mRNA export factor	1	0.5	1	0.5	0.5	0.5	2	0.5
P32883	GTPase KRas	Kras		0.5	0.5	0.5	0.5	0.5	0.5	0.5	0.5	0.5	1	0.5	0.5	2	3	2	1	1	1	1	3	3	2	2	3	3	2	3	2	0.5	2	2	1				Q8BIZ6	Snip1	Smad nuclear-interacting protein 1	3	0.5	4	2	0.5	0.5	0.5	0.5
P04104	Keratin, type II cytoskeletal 1	Krt1		3	6	9	5	4	3	3	4	6	3	4	6	2	2	5	3	6	6	2	3	6	2	7	8	6	2	4	3	5	4	5	8				Q64310	Surf4	Surfeit locus protein 4	0.5	0.5	0.5	0.5	1	1	0.5	1
P02535	Keratin, type I cytoskeletal 10	Krt10		7	9	8	7	5	1	7	6	6	7	3	5	2	4	8	4	8	4	3	1	5	2	11	11	5	4	5	1	5	3	7	9				Q3UMR5	Mcu	Calcium uniporter protein, mitochondrial	0.5	0.5	0.5	0.5	2	0.5	0.5	0.5
Q64291	Keratin, type I cytoskeletal 12	Krt12		#N/A	#N/A	#N/A	#N/A	#N/A	#N/A	0.5	0.5	#N/A	#N/A	#N/A	#N/A	0.5	0.5	0.5	0.5	0.5	0.5	0.5	0.5	0.5	0.5	#N/A	#N/A	0.5	0.5	#N/A	#N/A	#N/A	#N/A	#N/A	#N/A				P35293	Rab18	Ras-related protein Rab-18	0.5	0.5	0.5	0.5	2	0.5	0.5	2
P08730	Keratin, type I cytoskeletal 13	Krt13		2	3	3	2	1	0.5	2	3	2	3	1	2	0.5	1	2	1	4	2	1	0.5	1	1	5	7	2	1	2	0.5	2	1	6	4				Q80XN0	Bdh1	D-beta-hydroxybutyrate dehydrogenase, mitochondrial	0.5	0.5	0.5	0.5	5	0.5	2	3
Q61781	Keratin, type I cytoskeletal 14	Krt14		3	4	5	6	4	2	8	3	3	4	3	2	1	3	10	5	5	6	3	0.5	4	1	9	6	4	2	2	0.5	2	2	11	5				Q9D0B0	Srsf9	Serine/arginine-rich splicing factor 9	1	1	6	3	4	3	1	1
Q61414	Keratin, type I cytoskeletal 15	Krt15		3	4	4	4	4	2	4	3	3	5	3	2	1	2	4	3	4	4	2	0.5	1	1	6	7	2	2	2	0.5	2	2	8	5				Q8VCC9	Spon1	Spondin-1	0.5	0.5	0.5	0.5	0.5	0.5	0.5	0.5
Q9Z2K1	Keratin, type I cytoskeletal 16	Krt16		3	3	3	3	3	1	2	2	2	3	2	2	1	2	5	3	3	5	2	0.5	1	1	6	6	2	2	2	0.5	2	2	8	4				Q3TXS7	Psmd1	26S proteasome non-ATPase regulatory subunit 1	0.5	5	0.5	1	0.5	0.5	0.5	0.5
Q9QWL7	Keratin, type I cytoskeletal 17	Krt17		1	2	3	3	2	1	7	1	1	3	2	1	0.5	1	6	1	2	4	1	0.5	4	1	7	7	4	1	1	0.5	1	1	7	4				P62835	Rap1a	Ras-related protein Rap-1A	0.5	1	2	1	2	3	3	2
P05784	Keratin, type I cytoskeletal 18	Krt18		1	1	1	1	1	0.5	2	1	0.5	2	1	1	0.5	1	1	1	2	1	1	0.5	0.5	0.5	3	3	1	1	1	0.5	1	1	2	2				P62257	Ube2h	Ubiquitin-conjugating enzyme E2 H	3	2	4	3	2	1	2	2
P19001	Keratin, type I cytoskeletal 19	Krt19		1	2	2	2	2	1	2	1	1	3	2	1	0.5	1	2	1	2	1	1	0.5	0.5	1	4	5	1	1	1	0.5	1	1	4	3				Q9Z2Z6	Slc25a20	Mitochondrial carnitine/acylcarnitine carrier protein	0.5	0.5	0.5	0.5	3	3	4	1
Q3TTY5	Keratin, type II cytoskeletal 2 epidermal	Krt2		4	7	7	8	4	2	14	8	5	4	4	4	4	3	10	4	7	5	4	2	8	3	8	11	5	4	5	1	4	5	5	8				O54983	Crym	Ketimine reductase mu-crystallin	0.5	0.5	0.5	0.5	1	0.5	2	1
Q61765	Keratin, type I cuticular Ha1	Krt31		1	1	1	1	1	0.5	0.5	0.5	0.5	1	1	1	0.5	1	1	3	1	1	5	0.5	0.5	0.5	3	2	2	1	1	0.5	1	1	1	1				Q9D8W5	Psmd12	26S proteasome non-ATPase regulatory subunit 12	0.5	4	0.5	1	0.5	0.5	0.5	0.5
Q8K0Y2	Keratin, type I cuticular Ha3-I	Krt33a		0.5	0.5	0.5	0.5	0.5	0.5	0.5	0.5	0.5	0.5	0.5	0.5	0.5	0.5	0.5	2	0.5	0.5	4	0.5	0.5	0.5	1	0.5	1	0.5	0.5	0.5	0.5	0.5	0.5	0.5				Q9QXB9	Drg2	Developmentally-regulated GTP-binding protein 2	0.5	0.5	0.5	0.5	1	0.5	0.5	0.5
Q61897	Keratin, type I cuticular Ha3-II	Krt33b		1	1	1	1	1	0.5	0.5	0.5	0.5	1	1	1	0.5	1	1	2	1	1	5	0.5	0.5	0.5	3	2	2	1	1	0.5	1	1	1	1				O55128	Sap18	Histone deacetylase complex subunit SAP18	0.5	3	0.5	3	1	0.5	0.5	0.5
Q9D646	Keratin, type I cuticular Ha4	Krt34		#N/A	#N/A	#N/A	#N/A	#N/A	#N/A	0.5	0.5	#N/A	#N/A	#N/A	#N/A	0.5	0.5	0.5	2	0.5	0.5	4	0.5	0.5	0.5	#N/A	#N/A	1	0.5	#N/A	#N/A	#N/A	#N/A	#N/A	#N/A				Q6PB66	Lrpprc	Leucine-rich PPR motif-containing protein, mitochondrial	0.5	0.5	0.5	0.5	5	0.5	0.5	2
Q497I4	Keratin, type I cuticular Ha5	Krt35		#N/A	#N/A	#N/A	#N/A	#N/A	#N/A	0.5	0.5	#N/A	#N/A	#N/A	#N/A	0.5	1	1	3	1	1	1	0.5	0.5	0.5	#N/A	#N/A	1	1	#N/A	#N/A	#N/A	#N/A	#N/A	#N/A				P27048	Snrpb	Small nuclear ribonucleoprotein-associated protein B	4	4	3	1	2	0.5	1	1
B1AQ75	Keratin, type I cuticular Ha6	Krt36		#N/A	#N/A	#N/A	#N/A	#N/A	#N/A	0.5	0.5	#N/A	#N/A	#N/A	#N/A	0.5	1	1	1	1	1	3	0.5	0.5	0.5	#N/A	#N/A	1	1	#N/A	#N/A	#N/A	#N/A	#N/A	#N/A				P99029	Prdx5	Peroxiredoxin-5, mitochondrial	0.5	1	1	1	1	4	1	1
P07744	Keratin, type II cytoskeletal 4	Krt4		#N/A	#N/A	#N/A	#N/A	#N/A	#N/A	7	3	#N/A	#N/A	#N/A	#N/A	3	4	7	2	4	1	3	1	4	1	#N/A	#N/A	2	2	#N/A	#N/A	#N/A	#N/A	#N/A	#N/A				P39053	Dnm1	Dynamin-1	0.5	0.5	0.5	0.5	2	0.5	0.5	1
Q6IFX3	Keratin, type I cytoskeletal 40	Krt40		1	1	1	1	1	0.5	0.5	0.5	0.5	1	1	1	0.5	1	1	2	1	1	3	0.5	0.5	0.5	3	2	1	1	1	0.5	1	1	1	1				P39054	Dnm2	Dynamin-2	0.5	0.5	0.5	0.5	1	0.5	0.5	1
Q6IFX2	Keratin, type I cytoskeletal 42	Krt42		1	3	3	3	2	1	6	0.5	1	2	2	1	0.5	1	5	1	1	3	1	0.5	2	1	11	9	2	1	1	0.5	1	1	8	6				Q99P72	Rtn4	Reticulon-4	0.5	1	0.5	0.5	0.5	0.5	0.5	2
Q922U2	Keratin, type II cytoskeletal 5	Krt5		7	10	11	14	5	3	19	13	8	3	6	6	5	10	14	4	14	5	6	3	12	2	16	8	5	4	7	2	4	4	9	17				Q99KK7	Dpp3	Dipeptidyl peptidase 3	1	4	0.5	0.5	0.5	0.5	0.5	0.5
P50446	Keratin, type II cytoskeletal 6A	Krt6a		4	4	5	9	4	2	12	7	4	2	4	4	4	6	13	3	8	3	4	2	9	3	11	6	3	3	4	2	3	3	10	10				Q9WTP7	Ak3	GTP:AMP phosphotransferase AK3, mitochondrial	0.5	0.5	0.5	0.5	0.5	0.5	0.5	0.5
Q9Z331	Keratin, type II cytoskeletal 6B	Krt6b		4	4	5	8	4	2	12	7	4	2	4	3	4	6	12	3	7	3	4	2	8	3	10	4	3	3	4	2	3	3	8	9				Q8K2C9	Hacd3	Very-long-chain (3R)-3-hydroxyacyl-CoA dehydratase 3	0.5	1	1	1	3	2	2	1
Q9DCV7	Keratin, type II cytoskeletal 7	Krt7		2	3	3	3	3	0.5	2	4	3	2	4	3	3	6	6	4	3	3	2	3	4	3	4	3	4	14	5	4	1	1	4	6				P48678	Lmna	Prelamin-A/C	0.5	0.5	0.5	0.5	0.5	0.5	0.5	0.5
Q9R0H5	Keratin, type II cytoskeletal 71	Krt71		2	3	2	2	2	1	1	2	2	2	2	3	1	1	2	2	2	4	1	2	3	2	4	4	3	2	2	2	2	2	4	3				O08756	Hsd17b10	3-hydroxyacyl-CoA dehydrogenase type-2	1	2	0.5	2	0.5	0.5	0.5	0.5
Q6IME9	Keratin, type II cytoskeletal 72	Krt72		0.5	1	1	2	2	0.5	0.5	0.5	0.5	2	1	2	0.5	1	1	2	2	2	0.5	1	2	2	3	3	1	1	1	1	1	1	3	1				Q62261	Sptbn1	Spectrin beta chain, non-erythrocytic 1	0.5	0.5	0.5	0.5	2	0.5	0.5	1
Q6NXH9	Keratin, type II cytoskeletal 73	Krt73		3	5	4	5	4	1	7	6	5	3	4	6	6	6	8	5	6	5	5	3	8	4	8	5	7	3	4	3	2	2	6	7				P15508	Sptb	Spectrin beta chain, erythrocytic	0.5	0.5	0.5	0.5	0.5	0.5	0.5	0.5
Q6IFZ9	Keratin, type II cytoskeletal 74	Krt74		1	3	2	2	2	1	1	2	2	2	2	3	1	2	2	2	2	3	1	3	4	2	3	3	5	4	4	2	2	2	3	3				Q9EQU5	Set	Protein SET	0.5	3	0.5	1	0.5	0.5	0.5	0.5
Q8BGZ7	Keratin, type II cytoskeletal 75	Krt75		4	4	6	8	4	2	13	7	4	2	4	3	4	6	12	3	7	3	4	2	8	3	11	4	3	3	4	2	3	3	7	9				Q9DCT2	Ndufs3	NADH dehydrogenase [ubiquinone] iron-sulfur protein 3, mitochondrial	0.5	0.5	0.5	0.5	3	0.5	0.5	2
Q3UV17	Keratin, type II cytoskeletal 2 oral	Krt76		3	4	3	5	3	1	9	4	5	2	3	2	3	5	8	3	5	2	4	1	5	1	7	2	3	3	3	1	1	1	5	7				Q9CYN9	Atp6ap2	Renin receptor	1	0.5	4	3	2	2	2	2
Q6IFZ6	Keratin, type II cytoskeletal 1b	Krt77		3	5	5	5	4	3	4	8	3	3	4	5	2	4	6	3	8	4	3	3	6	2	7	6	5	3	5	2	4	4	5	6				Q91XV3	Basp1	Brain acid soluble protein 1	0.5	0.5	0.5	0.5	3	0.5	0.5	3
Q8VED5	Keratin, type II cytoskeletal 79	Krt79		3	4	5	5	4	3	3	8	3	3	4	4	2	6	8	3	8	3	3	2	6	3	7	6	4	4	6	2	4	4	6	6				Q3V3R4	Itga1	Integrin alpha-1	0.5	0.5	0.5	0.5	0.5	0.5	0.5	1
P11679	Keratin, type II cytoskeletal 8	Krt8		2	3	4	4	3	2	3	8	2	2	4	3	2	6	7	3	7	2	3	3	5	1	6	4	3	14	6	3	3	3	5	6				P63242	Eif5a	Eukaryotic translation initiation factor 5A-1	6	2	4	2	0.5	2	1	1
Q9ERE2	Keratin, type II cuticular Hb1	Krt81		#N/A	#N/A	#N/A	#N/A	#N/A	#N/A	0.5	0.5	#N/A	#N/A	#N/A	#N/A	0.5	2	0.5	2	0.5	0.5	9	0.5	0.5	0.5	#N/A	#N/A	2	1	#N/A	#N/A	#N/A	#N/A	#N/A	#N/A				O55142	Rpl35a	60S ribosomal protein L35a	2	3	2	2	3	4	3	2
Q99M74	Keratin, type II cuticular Hb2	Krt82		#N/A	#N/A	#N/A	#N/A	#N/A	#N/A	0.5	0.5	#N/A	#N/A	#N/A	#N/A	0.5	0.5	0.5	0.5	0.5	0.5	2	0.5	0.5	0.5	#N/A	#N/A	1	0.5	#N/A	#N/A	#N/A	#N/A	#N/A	#N/A				Q6KAU4	Mvb12b	Multivesicular body subunit 12B	0.5	1	0.5	3	0.5	0.5	0.5	0.5
Q99M73	Keratin, type II cuticular Hb4	Krt84		0.5	1	1	1	1	0.5	0.5	0.5	0.5	1	1	1	0.5	2	2	1	1	1	0.5	1	1	1	1	1	1	2	2	1	1	1	3	2				Q71M36	Cspg5	Chondroitin sulfate proteoglycan 5	0.5	0.5	0.5	1	0.5	0.5	0.5	1
Q9Z2T6	Keratin, type II cuticular Hb5	Krt85		2	2	2	2	2	0.5	2	2	2	1	2	2	2	5	4	6	2	2	11	1	2	2	3	2	7	2	3	1	0.5	0.5	3	4				Q8BFZ9	Erlin2	Erlin-2	0.5	0.5	0.5	0.5	0.5	0.5	0.5	0.5
P97861	Keratin, type II cuticular Hb6	Krt86		0.5	0.5	0.5	0.5	0.5	0.5	0.5	0.5	0.5	0.5	0.5	0.5	0.5	2	0.5	2	0.5	0.5	9	0.5	0.5	0.5	1	0.5	2	1	0.5	0.5	0.5	0.5	1	1				P70670	Naca	Nascent polypeptide-associated complex subunit alpha, muscle-specific form	3	0.5	3	1	2	0.5	2	2
Q6IMF0	Keratin, type II cuticular 87	Krt87		#N/A	#N/A	#N/A	#N/A	#N/A	#N/A	0.5	0.5	#N/A	#N/A	#N/A	#N/A	0.5	2	0.5	2	0.5	0.5	8	0.5	0.5	0.5	#N/A	#N/A	2	1	#N/A	#N/A	#N/A	#N/A	#N/A	#N/A				Q7TSK2	Sez6	Seizure protein 6	0.5	1	0.5	2	0.5	0.5	0.5	0.5
P11627	Neural cell adhesion molecule L1	L1cam		0.5	2	0.5	0.5	0.5	7	0.5	42	0.5	24	0.5	9	2	90	1	66	0.5	68	0.5	72	0.5	62	0.5	52	1	58	0.5	33	1	45	36	21				Q810B9	Slitrk3	SLIT and NTRK-like protein 3	0.5	0.5	0.5	2	0.5	0.5	0.5	0.5
Q91YP0	L-2-hydroxyglutarate dehydrogenase, mitochondrial	L2hgdh		#N/A	#N/A	#N/A	#N/A	#N/A	#N/A	0.5	0.5	#N/A	#N/A	#N/A	#N/A	0.5	0.5	0.5	0.5	0.5	0.5	0.5	0.5	0.5	0.5	#N/A	#N/A	0.5	1	#N/A	#N/A	#N/A	#N/A	#N/A	#N/A				P05532	Kit	Mast/stem cell growth factor receptor Kit	0.5	0.5	0.5	0.5	0.5	0.5	0.5	1
Q61790	Lymphocyte activation gene 3 protein	Lag3		#N/A	#N/A	#N/A	#N/A	#N/A	#N/A	0.5	0.5	#N/A	#N/A	#N/A	#N/A	0.5	0.5	0.5	0.5	0.5	0.5	0.5	0.5	0.5	1	#N/A	#N/A	0.5	0.5	#N/A	#N/A	#N/A	#N/A	#N/A	#N/A				P00405	Mtco2	Cytochrome c oxidase subunit 2	1	0.5	0.5	0.5	1	1	1	1
P19137	Laminin subunit alpha-1	Lama1		0.5	2	0.5	0.5	5	131	17	190	14	231	4	148	6	57	16	132	0.5	4	0.5	35	2	54	2	51	0.5	33	14	22	0.5	31	0.5	0.5				Q9D1R9	Rpl34	60S ribosomal protein L34	0.5	4	5	5	3	3	3	3
Q60675	Laminin subunit alpha-2	Lama2		#N/A	#N/A	#N/A	#N/A	#N/A	#N/A	0.5	0.5	#N/A	#N/A	#N/A	#N/A	0.5	1	0.5	1	0.5	0.5	0.5	0.5	0.5	1	#N/A	#N/A	0.5	0.5	#N/A	#N/A	#N/A	#N/A	#N/A	#N/A				Q9JKV1	Adrm1	Proteasomal ubiquitin receptor ADRM1	0.5	0.5	0.5	0.5	0.5	0.5	0.5	0.5
P97927	Laminin subunit alpha-4	Lama4		#N/A	#N/A	#N/A	#N/A	#N/A	#N/A	0.5	2	#N/A	#N/A	#N/A	#N/A	0.5	1	0.5	5	0.5	0.5	0.5	0.5	0.5	4	#N/A	#N/A	0.5	1	#N/A	#N/A	#N/A	#N/A	#N/A	#N/A				Q01405	Sec23a	Protein transport protein Sec23A	0.5	2	0.5	0.5	1	0.5	0.5	0.5
Q61001	Laminin subunit alpha-5	Lama5		#N/A	#N/A	#N/A	#N/A	#N/A	#N/A	0.5	1	#N/A	#N/A	#N/A	#N/A	0.5	3	0.5	8	0.5	3	0.5	3	0.5	1	#N/A	#N/A	0.5	0.5	#N/A	#N/A	#N/A	#N/A	#N/A	#N/A				Q9D824	Fip1l1	Pre-mRNA 3'-end-processing factor FIP1	3	0.5	2	0.5	1	0.5	0.5	1
P02469	Laminin subunit beta-1	Lamb1		0.5	0.5	0.5	0.5	8	96	15	118	18	146	2	110	3	42	12	74	0.5	3	0.5	28	0.5	31	0.5	51	0.5	30	17	30	0.5	33	0.5	0.5				P14206	Rpsa	40S ribosomal protein SA	0.5	3	0.5	1	1	0.5	1	0.5
Q61292	Laminin subunit beta-2	Lamb2		#N/A	#N/A	#N/A	#N/A	#N/A	#N/A	0.5	5	#N/A	#N/A	#N/A	#N/A	0.5	5	1	7	0.5	0.5	1	2	0.5	2	#N/A	#N/A	0.5	0.5	#N/A	#N/A	#N/A	#N/A	#N/A	#N/A				Q9CY58	Serbp1	Plasminogen activator inhibitor 1 RNA-binding protein	0.5	1	0.5	0.5	4	1	1	1
P02468	Laminin subunit gamma-1	Lamc1		0.5	2	0.5	0.5	3	88	9	107	11	145	2	102	3	37	7	96	0.5	5	0.5	25	0.5	41	3	43	0.5	28	10	20	0.5	37	0.5	0.5				Q9CQU3	Rer1	Protein RER1	0.5	0.5	1	0.5	0.5	0.5	0.5	2
P17047	Lysosome-associated membrane glycoprotein 2	Lamp2		#N/A	#N/A	#N/A	#N/A	#N/A	#N/A	0.5	0.5	#N/A	#N/A	#N/A	#N/A	0.5	0.5	0.5	0.5	0.5	0.5	0.5	1	0.5	0.5	#N/A	#N/A	0.5	0.5	#N/A	#N/A	#N/A	#N/A	#N/A	#N/A				Q80UW2	Fbxo2	F-box only protein 2	0.5	0.5	0.5	0.5	0.5	0.5	0.5	0.5
Q9JJK2	LanC-like protein 2	Lancl2		0.5	0.5	0.5	0.5	0.5	0.5	0.5	0.5	0.5	0.5	0.5	0.5	1	0.5	1	0.5	0.5	0.5	1	0.5	0.5	0.5	0.5	0.5	0.5	0.5	0.5	0.5	0.5	0.5	1	0.5				Q9DB27	Mcts1	Malignant T-cell-amplified sequence 1	2	1	4	2	0.5	0.5	1	0.5
Q9CPY7	Cytosol aminopeptidase	Lap3		#N/A	#N/A	#N/A	#N/A	#N/A	#N/A	0.5	0.5	#N/A	#N/A	#N/A	#N/A	0.5	0.5	0.5	0.5	0.5	0.5	1	0.5	2	1	#N/A	#N/A	0.5	0.5	#N/A	#N/A	#N/A	#N/A	#N/A	#N/A				O09126	Sema4d	Semaphorin-4D	0.5	0.5	0.5	0.5	0.5	0.5	0.5	0.5
Q05CL8	La-related protein 7	Larp7		#N/A	#N/A	#N/A	#N/A	#N/A	#N/A	0.5	1	#N/A	#N/A	#N/A	#N/A	1	1	0.5	0.5	0.5	0.5	0.5	0.5	0.5	0.5	#N/A	#N/A	0.5	0.5	#N/A	#N/A	#N/A	#N/A	#N/A	#N/A				P19157	Gstp1	Glutathione S-transferase P 1	0.5	0.5	0.5	0.5	0.5	0.5	0.5	0.5
Q8BMJ2	Leucine--tRNA ligase, cytoplasmic	Lars		0.5	0.5	0.5	0.5	0.5	0.5	0.5	0.5	0.5	2	0.5	0.5	0.5	0.5	0.5	0.5	0.5	1	0.5	0.5	0.5	0.5	0.5	1	0.5	0.5	1	0.5	0.5	0.5	4	2				Q6PDQ2	Chd4	Chromodomain-helicase-DNA-binding protein 4	0.5	3	0.5	3	1	0.5	0.5	0.5
Q61792	LIM and SH3 domain protein 1	Lasp1		0.5	0.5	0.5	0.5	0.5	0.5	0.5	0.5	0.5	0.5	0.5	0.5	1	1	0.5	1	0.5	0.5	1	1	3	2	0.5	0.5	1	0.5	1	1	0.5	0.5	0.5	0.5				A2A8L1	Chd5	Chromodomain-helicase-DNA-binding protein 5	0.5	2	0.5	2	1	0.5	0.5	0.5
P11672	Neutrophil gelatinase-associated lipocalin	Lcn2		#N/A	#N/A	#N/A	#N/A	#N/A	#N/A	0.5	0.5	#N/A	#N/A	#N/A	#N/A	0.5	0.5	0.5	0.5	0.5	0.5	0.5	0.5	0.5	0.5	#N/A	#N/A	0.5	0.5	#N/A	#N/A	#N/A	#N/A	#N/A	#N/A				Q9CQI6	Cotl1	Coactosin-like protein	0.5	0.5	0.5	0.5	4	0.5	0.5	0.5
P06151	L-lactate dehydrogenase A chain	Ldha		0.5	0.5	0.5	0.5	0.5	0.5	0.5	0.5	0.5	0.5	0.5	0.5	1	1	1	1	1	1	1	1	4	1	0.5	0.5	0.5	1	4	1	2	1	1	0.5				P62301	Rps13	40S ribosomal protein S13	3	2	4	3	1	1	0.5	0.5
P16125	L-lactate dehydrogenase B chain	Ldhb		0.5	0.5	0.5	0.5	0.5	0.5	0.5	0.5	0.5	0.5	0.5	0.5	1	1	1	1	1	1	1	1	1	2	0.5	0.5	0.5	1	4	2	0.5	3	2	0.5				P53986	Slc16a1	Monocarboxylate transporter 1	0.5	0.5	0.5	0.5	0.5	2	0.5	1
P35951	Low-density lipoprotein receptor	Ldlr		#N/A	#N/A	#N/A	#N/A	#N/A	#N/A	0.5	1	#N/A	#N/A	#N/A	#N/A	0.5	2	0.5	0.5	0.5	2	0.5	0.5	0.5	0.5	#N/A	#N/A	0.5	0.5	#N/A	#N/A	#N/A	#N/A	#N/A	#N/A				Q9QZX7	Srr	Serine racemase	0.5	0.5	0.5	0.5	2	1	1	2
O89013	Leptin receptor gene-related protein	Leprot		#N/A	#N/A	#N/A	#N/A	#N/A	#N/A	0.5	0.5	#N/A	#N/A	#N/A	#N/A	3	0.5	1	0.5	0.5	0.5	1	1	1	0.5	#N/A	#N/A	0.5	0.5	#N/A	#N/A	#N/A	#N/A	#N/A	#N/A				Q3TKT4	Smarca4	Transcription activator BRG1	2	2	2	2	1	0.5	2	1
Q9CQ74	Leptin receptor overlapping transcript-like 1	Leprotl1		0.5	0.5	0.5	0.5	0.5	0.5	1	0.5	0.5	0.5	0.5	0.5	0.5	0.5	0.5	1	0.5	0.5	0.5	0.5	0.5	1	0.5	1	0.5	0.5	0.5	0.5	0.5	0.5	0.5	0.5				Q6DIC0	Smarca2	Probable global transcription activator SNF2L2	2	0.5	2	3	1	0.5	3	1
Q924L1	LETM1 domain-containing protein 1	Letmd1		#N/A	#N/A	#N/A	#N/A	#N/A	#N/A	1	0.5	#N/A	#N/A	#N/A	#N/A	1	0.5	0.5	0.5	1	0.5	0.5	0.5	1	0.5	#N/A	#N/A	0.5	0.5	#N/A	#N/A	#N/A	#N/A	#N/A	#N/A				Q8BH58	Tiprl	TIP41-like protein	0.5	0.5	0.5	0.5	1	0.5	0.5	1
P16045	Galectin-1	Lgals1		#N/A	#N/A	#N/A	#N/A	#N/A	#N/A	0.5	2	#N/A	#N/A	#N/A	#N/A	0.5	0.5	0.5	0.5	0.5	0.5	0.5	0.5	0.5	1	#N/A	#N/A	0.5	0.5	#N/A	#N/A	#N/A	#N/A	#N/A	#N/A				Q9D0M5	Dynll2	Dynein light chain 2, cytoplasmic	1	0.5	0.5	2	1	0.5	0.5	3
P16110	Galectin-3	Lgals3		#N/A	#N/A	#N/A	#N/A	#N/A	#N/A	0.5	0.5	#N/A	#N/A	#N/A	#N/A	0.5	0.5	0.5	0.5	0.5	0.5	0.5	2	0.5	0.5	#N/A	#N/A	0.5	0.5	#N/A	#N/A	#N/A	#N/A	#N/A	#N/A				P63168	Dynll1	Dynein light chain 1, cytoplasmic	1	0.5	0.5	2	2	0.5	0.5	3
Q9JIA1	Leucine-rich glioma-inactivated protein 1	Lgi1		0.5	0.5	0.5	0.5	0.5	0.5	0.5	3	0.5	3	0.5	1	0.5	6	0.5	4	0.5	6	0.5	5	0.5	5	0.5	11	0.5	6	0.5	8	0.5	9	2	0.5				Q8VHH7	Adcy3	Adenylate cyclase type 3	0.5	1	0.5	1	0.5	0.5	0.5	2
Q5U4E0	LHFPL tetraspan subfamily member 4 protein	Lhfpl4		0.5	0.5	0.5	0.5	0.5	0.5	0.5	1	0.5	0.5	0.5	0.5	0.5	0.5	0.5	0.5	0.5	0.5	0.5	0.5	0.5	0.5	0.5	1	0.5	0.5	0.5	0.5	0.5	0.5	1	0.5				Q99JG2	Gpr37l1	Prosaposin receptor GPR37L1	0.5	0.5	0.5	0.5	0.5	0.5	0.5	1
P42703	Leukemia inhibitory factor receptor	Lifr		0.5	0.5	0.5	0.5	0.5	0.5	0.5	0.5	0.5	0.5	0.5	0.5	0.5	0.5	0.5	0.5	0.5	0.5	0.5	0.5	0.5	0.5	0.5	0.5	0.5	0.5	0.5	0.5	0.5	1	0.5	0.5				P83887	Tubg1	Tubulin gamma-1 chain	0.5	1	0.5	0.5	0.5	0.5	1	0.5
Q8BGB5	LIM domain-containing protein 2	Limd2		#N/A	#N/A	#N/A	#N/A	#N/A	#N/A	0.5	0.5	#N/A	#N/A	#N/A	#N/A	0.5	0.5	0.5	0.5	0.5	0.5	0.5	0.5	0.5	0.5	#N/A	#N/A	1	0.5	#N/A	#N/A	#N/A	#N/A	#N/A	#N/A				P11276	Fn1	Fibronectin	0.5	0.5	0.5	0.5	0.5	1	0.5	1
Q9D1T0	Leucine-rich repeat and immunoglobulin-like domain-containing nogo receptor-interacting protein 1	Lingo1		0.5	0.5	0.5	0.5	0.5	4	0.5	13	0.5	10	0.5	4	0.5	18	0.5	19	0.5	13	0.5	16	0.5	13	0.5	15	0.5	18	0.5	12	0.5	16	5	2				P27546	Map4	Microtubule-associated protein 4	0.5	0.5	1	0.5	4	1	0.5	1
Q3URE9	Leucine-rich repeat and immunoglobulin-like domain-containing nogo receptor-interacting protein 2	Lingo2		0.5	0.5	0.5	0.5	0.5	1	0.5	2	0.5	1	0.5	1	0.5	2	0.5	2	0.5	1	0.5	2	0.5	2	0.5	4	0.5	2	0.5	2	0.5	3	3	1				Q6A026	Pds5a	Sister chromatid cohesion protein PDS5 homolog A	0.5	3	0.5	0.5	0.5	0.5	0.5	0.5
P48678	Prelamin-A/C	Lmna		0.5	0.5	0.5	0.5	0.5	0.5	0.5	0.5	0.5	0.5	0.5	0.5	0.5	0.5	0.5	0.5	0.5	0.5	0.5	1	2	0.5	1	0.5	3	1	5	1	0.5	0.5	0.5	0.5				P60003	Elof1	Transcription elongation factor 1 homolog	0.5	0.5	2	1	0.5	0.5	0.5	0.5
P14733	Lamin-B1	Lmnb1		0.5	0.5	0.5	0.5	0.5	0.5	0.5	0.5	0.5	0.5	1	0.5	1	0.5	0.5	0.5	1	0.5	1	2	0.5	0.5	0.5	0.5	0.5	0.5	0.5	0.5	0.5	0.5	0.5	0.5				Q9CPY7	Lap3	Cytosol aminopeptidase	0.5	0.5	0.5	0.5	0.5	0.5	0.5	0.5
Q8C129	Leucyl-cystinyl aminopeptidase	Lnpep		#N/A	#N/A	#N/A	#N/A	#N/A	#N/A	0.5	0.5	#N/A	#N/A	#N/A	#N/A	0.5	0.5	0.5	1	0.5	1	0.5	0.5	0.5	0.5	#N/A	#N/A	0.5	0.5	#N/A	#N/A	#N/A	#N/A	#N/A	#N/A				P83917	Cbx1	Chromobox protein homolog 1	1	1	0.5	3	0.5	0.5	1	0.5
Q8CGK3	Lon protease homolog, mitochondrial	Lonp1		0.5	0.5	0.5	0.5	0.5	0.5	0.5	0.5	0.5	0.5	0.5	0.5	2	0.5	0.5	0.5	0.5	0.5	1	0.5	1	0.5	2	1	0.5	0.5	1	0.5	2	1	0.5	0.5				Q9DAM7	Tmem263	Transmembrane protein 263	0.5	0.5	0.5	0.5	1	0.5	0.5	0.5
P28301	Protein-lysine 6-oxidase	Lox		0.5	0.5	0.5	0.5	0.5	0.5	0.5	0.5	0.5	0.5	0.5	0.5	0.5	0.5	0.5	0.5	0.5	0.5	0.5	0.5	0.5	1	0.5	0.5	0.5	0.5	0.5	1	0.5	0.5	0.5	0.5				P15379	Cd44	CD44 antigen	0.5	0.5	0.5	0.5	0.5	0.5	0.5	2
P58022	Lysyl oxidase homolog 2	Loxl2		#N/A	#N/A	#N/A	#N/A	#N/A	#N/A	0.5	0.5	#N/A	#N/A	#N/A	#N/A	0.5	0.5	0.5	2	0.5	0.5	0.5	0.5	0.5	0.5	#N/A	#N/A	0.5	0.5	#N/A	#N/A	#N/A	#N/A	#N/A	#N/A				Q0PMG2	Mdga1	MAM domain-containing glycosylphosphatidylinositol anchor protein 1	0.5	2	0.5	1	0.5	0.5	0.5	0.5
Q9Z175	Lysyl oxidase homolog 3	Loxl3		1	1	0.5	0.5	0.5	0.5	0.5	0.5	0.5	0.5	0.5	0.5	0.5	0.5	0.5	0.5	0.5	0.5	0.5	0.5	1	0.5	0.5	0.5	0.5	0.5	0.5	0.5	0.5	0.5	0.5	0.5				Q9CZD3	Gars	Glycine--tRNA ligase	0.5	0.5	0.5	0.5	0.5	0.5	0.5	0.5
Q91V01	Lysophospholipid acyltransferase 5	Lpcat3		#N/A	#N/A	#N/A	#N/A	#N/A	#N/A	0.5	0.5	#N/A	#N/A	#N/A	#N/A	0.5	0.5	0.5	1	0.5	0.5	0.5	0.5	1	3	#N/A	#N/A	0.5	0.5	#N/A	#N/A	#N/A	#N/A	#N/A	#N/A				Q8K4Z5	Sf3a1	Splicing factor 3A subunit 1	0.5	4	0.5	0.5	0.5	0.5	0.5	0.5
P11152	Lipoprotein lipase	Lpl		0.5	0.5	0.5	0.5	0.5	0.5	0.5	0.5	0.5	0.5	0.5	0.5	0.5	0.5	0.5	2	0.5	0.5	0.5	1	0.5	0.5	0.5	0.5	0.5	0.5	0.5	0.5	0.5	0.5	1	0.5				O35988	Sdc4	Syndecan-4	0.5	0.5	0.5	0.5	0.5	0.5	0.5	4
Q2WF71	Leucine-rich repeat and fibronectin type III domain-containing protein 1	Lrfn1		0.5	0.5	0.5	0.5	0.5	0.5	0.5	0.5	0.5	2	0.5	0.5	0.5	3	0.5	0.5	0.5	0.5	0.5	5	0.5	0.5	0.5	6	0.5	2	0.5	2	0.5	1	1	0.5				Q8VI75	Ipo4	Importin-4	0.5	3	0.5	2	0.5	0.5	0.5	0.5
Q80TG9	Leucine-rich repeat and fibronectin type-III domain-containing protein 2	Lrfn2		#N/A	#N/A	#N/A	#N/A	#N/A	#N/A	0.5	0.5	#N/A	#N/A	#N/A	#N/A	0.5	1	0.5	0.5	0.5	0.5	0.5	0.5	0.5	0.5	#N/A	#N/A	0.5	0.5	#N/A	#N/A	#N/A	#N/A	#N/A	#N/A				Q9Z0J1	Reck	Reversion-inducing cysteine-rich protein with Kazal motifs	0.5	0.5	0.5	0.5	0.5	0.5	0.5	2
Q8BLY3	Leucine-rich repeat and fibronectin type-III domain-containing protein 3	Lrfn3		0.5	0.5	0.5	0.5	0.5	0.5	0.5	0.5	0.5	0.5	0.5	0.5	0.5	0.5	0.5	0.5	0.5	0.5	0.5	0.5	0.5	0.5	0.5	0.5	0.5	0.5	0.5	0.5	0.5	1	0.5	0.5				Q9D964	Gatm	Glycine amidinotransferase, mitochondrial	0.5	1	0.5	2	0.5	1	0.5	0.5
Q80XU8	Leucine-rich repeat and fibronectin type-III domain-containing protein 4	Lrfn4		0.5	0.5	0.5	0.5	0.5	0.5	0.5	0.5	0.5	1	0.5	0.5	0.5	1	0.5	1	0.5	1	0.5	2	0.5	0.5	0.5	1	0.5	1	0.5	0.5	0.5	1	1	0.5				Q91VX5	Nxph3	Neurexophilin-3	0.5	0.5	0.5	0.5	0.5	0.5	0.5	1
Q8BXA0	Leucine-rich repeat and fibronectin type-III domain-containing protein 5	Lrfn5		0.5	0.5	0.5	0.5	0.5	0.5	0.5	1	0.5	3	0.5	0.5	0.5	3	0.5	1	0.5	1	0.5	4	0.5	2	0.5	3	0.5	2	0.5	2	0.5	0.5	1	0.5				Q99MR6	Srrt	Serrate RNA effector molecule homolog	0.5	3	0.5	1	0.5	0.5	0.5	0.5
P70193	Leucine-rich repeats and immunoglobulin-like domains protein 1	Lrig1		0.5	0.5	0.5	0.5	0.5	0.5	0.5	0.5	0.5	0.5	0.5	0.5	0.5	2	0.5	1	0.5	0.5	0.5	0.5	0.5	2	0.5	0.5	0.5	0.5	0.5	1	0.5	0.5	0.5	0.5				Q9QXX0	Jag1	Protein jagged-1	0.5	0.5	0.5	2	0.5	0.5	0.5	2
Q52KR2	Leucine-rich repeats and immunoglobulin-like domains protein 2	Lrig2		#N/A	#N/A	#N/A	#N/A	#N/A	#N/A	0.5	1	#N/A	#N/A	#N/A	#N/A	0.5	1	0.5	0.5	0.5	0.5	0.5	0.5	0.5	0.5	#N/A	#N/A	0.5	0.5	#N/A	#N/A	#N/A	#N/A	#N/A	#N/A				Q8K019	Bclaf1	Bcl-2-associated transcription factor 1	2	2	3	2	1	1	0.5	0.5
Q91ZX7	Prolow-density lipoprotein receptor-related protein 1	Lrp1		0.5	1	0.5	3	0.5	39	0.5	65	0.5	53	0.5	29	3	131	13	120	1	76	0.5	100	4	103	0.5	58	1	92	8	93	1	84	48	34				O08709	Prdx6	Peroxiredoxin-6	0.5	0.5	0.5	0.5	0.5	0.5	0.5	1
Q9JI18	Low-density lipoprotein receptor-related protein 1B	Lrp1b		#N/A	#N/A	#N/A	#N/A	#N/A	#N/A	0.5	1	#N/A	#N/A	#N/A	#N/A	0.5	1	0.5	2	0.5	4	0.5	1	0.5	3	#N/A	#N/A	0.5	2	#N/A	#N/A	#N/A	#N/A	#N/A	#N/A				Q9ERU3	Znf22	Zinc finger protein 22	0.5	0.5	1	0.5	1	1	0.5	0.5
A2ARV4	Low-density lipoprotein receptor-related protein 2	Lrp2		0.5	0.5	0.5	0.5	0.5	0.5	0.5	1	0.5	0.5	0.5	0.5	0.5	0.5	0.5	1	0.5	0.5	0.5	2	0.5	8	0.5	0.5	0.5	8	0.5	3	0.5	0.5	0.5	0.5				Q3THE2	Myl12b	Myosin regulatory light chain 12B	0.5	2	0.5	0.5	0.5	1	1	1
Q8VI56	Low-density lipoprotein receptor-related protein 4	Lrp4		0.5	0.5	0.5	0.5	0.5	0.5	0.5	2	0.5	0.5	0.5	0.5	0.5	3	0.5	6	0.5	0.5	0.5	4	0.5	1	0.5	0.5	0.5	6	0.5	2	0.5	0.5	0.5	0.5				P14733	Lmnb1	Lamin-B1	0.5	2	0.5	0.5	1	0.5	1	0.5
Q924X6	Low-density lipoprotein receptor-related protein 8	Lrp8		0.5	0.5	0.5	0.5	0.5	3	0.5	2	0.5	5	0.5	2	0.5	2	0.5	1	0.5	2	0.5	0.5	0.5	4	0.5	0.5	0.5	0.5	0.5	3	0.5	0.5	2	2				P62761	Vsnl1	Visinin-like protein 1	0.5	0.5	0.5	0.5	0.5	0.5	0.5	2
Q6PB66	Leucine-rich PPR motif-containing protein, mitochondrial	Lrpprc		0.5	0.5	0.5	0.5	0.5	0.5	0.5	0.5	0.5	0.5	0.5	0.5	5	2	0.5	0.5	0.5	0.5	2	1	2	0.5	0.5	0.5	2	0.5	0.5	0.5	1	1	0.5	0.5				P23927	Cryab	Alpha-crystallin B chain	0.5	0.5	1	0.5	0.5	2	0.5	0.5
Q99PH1	Leucine-rich repeat-containing protein 4	Lrrc4		0.5	0.5	0.5	0.5	0.5	2	0.5	3	0.5	3	0.5	2	0.5	3	0.5	3	0.5	4	0.5	2	0.5	3	0.5	2	0.5	4	0.5	4	0.5	4	4	3				P35438	Grin1	Glutamate receptor ionotropic, NMDA 1	0.5	0.5	0.5	1	0.5	0.5	0.5	0.5
Q505F5	Leucine-rich repeat-containing protein 47	Lrrc47		#N/A	#N/A	#N/A	#N/A	#N/A	#N/A	1	2	#N/A	#N/A	#N/A	#N/A	0.5	1	0.5	0.5	0.5	0.5	0.5	0.5	0.5	0.5	#N/A	#N/A	0.5	0.5	#N/A	#N/A	#N/A	#N/A	#N/A	#N/A				P62315	Snrpd1	Small nuclear ribonucleoprotein Sm D1	5	4	1	3	1	1	3	0.5
P0C192	Leucine-rich repeat-containing protein 4B	Lrrc4b		0.5	2	0.5	1	0.5	9	0.5	19	0.5	20	0.5	10	0.5	20	0.5	24	0.5	27	0.5	18	0.5	16	0.5	15	0.5	18	0.5	26	0.5	18	17	18				Q9D892	Itpa	Inosine triphosphate pyrophosphatase	0.5	0.5	0.5	0.5	1	0.5	0.5	1
Q8C031	Leucine-rich repeat-containing protein 4C	Lrrc4c		0.5	0.5	0.5	0.5	0.5	1	0.5	7	0.5	2	0.5	2	0.5	6	0.5	8	0.5	6	0.5	4	0.5	6	0.5	4	0.5	6	0.5	6	0.5	7	7	4				A2A4P0	Dhx8	ATP-dependent RNA helicase DHX8	3	0.5	2	0.5	0.5	0.5	0.5	0.5
Q922Q8	Leucine-rich repeat-containing protein 59	Lrrc59		6	3	3	5	6	6	5	5	3	2	5	4	3	2	2	1	6	2	4	2	2	1	4	4	1	1	3	2	3	2	3	4				P35980	Rpl18	60S ribosomal protein L18	0.5	4	1	1	1	2	0.5	3
Q80WG5	Volume-regulated anion channel subunit LRRC8A	Lrrc8a		0.5	0.5	0.5	0.5	0.5	1	0.5	8	0.5	7	0.5	3	0.5	7	0.5	11	0.5	5	0.5	9	0.5	13	0.5	10	0.5	16	0.5	27	0.5	18	6	5				P62889	Rpl30	60S ribosomal protein L30	0.5	3	0.5	1	1	1	1	2
Q5DU41	Volume-regulated anion channel subunit LRRC8B	Lrrc8b		0.5	0.5	0.5	0.5	0.5	1	0.5	1	0.5	3	0.5	1	0.5	2	0.5	2	0.5	0.5	0.5	2	0.5	2	0.5	5	0.5	1	0.5	4	0.5	3	4	0.5				P14115	Rpl27a	60S ribosomal protein L27a	2	3	4	3	3	2	0.5	3
Q8R502	Volume-regulated anion channel subunit LRRC8C	Lrrc8c		0.5	0.5	0.5	0.5	0.5	1	0.5	2	0.5	2	0.5	1	0.5	3	0.5	6	0.5	0.5	0.5	5	0.5	6	0.5	4	0.5	4	0.5	8	0.5	5	2	0.5				O54946	Dnajb6	DnaJ homolog subfamily B member 6	2	0.5	1	0.5	2	0.5	3	1
Q8BGR2	Volume-regulated anion channel subunit LRRC8D	Lrrc8d		0.5	0.5	0.5	0.5	0.5	2	0.5	5	0.5	10	0.5	2	0.5	6	0.5	3	0.5	3	0.5	5	0.5	6	0.5	8	0.5	5	0.5	16	0.5	9	10	4				Q8VIK5	Pear1	Platelet endothelial aggregation receptor 1	0.5	0.5	0.5	0.5	0.5	0.5	0.5	0.5
Q66JT1	Volume-regulated anion channel subunit LRRC8E	Lrrc8e		0.5	0.5	0.5	0.5	0.5	1	0.5	1	0.5	1	0.5	1	0.5	1	0.5	2	0.5	0.5	0.5	1	0.5	2	0.5	1	0.5	1	0.5	2	0.5	1	1	0.5				P27661	H2afx	Histone H2AX	3	6	3	5	4	2	4	5
Q61809	Leucine-rich repeat neuronal protein 1	Lrrn1		#N/A	#N/A	#N/A	#N/A	#N/A	#N/A	0.5	0.5	#N/A	#N/A	#N/A	#N/A	0.5	0.5	0.5	0.5	0.5	0.5	0.5	0.5	0.5	0.5	#N/A	#N/A	0.5	0.5	#N/A	#N/A	#N/A	#N/A	#N/A	#N/A				Q64523	Hist2h2ac	Histone H2A type 2-C	5	6	6	5	6	5	7	5
Q8K377	Leucine-rich repeat transmembrane neuronal protein 1	Lrrtm1		0.5	0.5	0.5	0.5	0.5	0.5	0.5	2	0.5	1	0.5	0.5	0.5	0.5	0.5	0.5	0.5	0.5	0.5	0.5	0.5	1	0.5	1	0.5	0.5	0.5	0.5	0.5	1	0.5	0.5				Q6GSS7	Hist2h2aa1	Histone H2A type 2-A	5	6	6	5	6	5	7	5
Q8BGA3	Leucine-rich repeat transmembrane neuronal protein 2	Lrrtm2		0.5	0.5	0.5	0.5	0.5	0.5	0.5	0.5	0.5	0.5	0.5	1	0.5	0.5	0.5	0.5	0.5	2	0.5	0.5	0.5	0.5	0.5	0.5	0.5	0.5	0.5	0.5	0.5	0.5	0.5	0.5				Q8BFU2	Hist3h2a	Histone H2A type 3	5	6	6	5	6	5	7	5
Q8BLK3	Limbic system-associated membrane protein	Lsamp		0.5	0.5	0.5	0.5	0.5	2	0.5	4	0.5	7	0.5	5	0.5	7	0.5	4	0.5	8	0.5	7	0.5	2	0.5	9	0.5	7	0.5	6	0.5	10	7	2				Q8CGP5	Hist1h2af	Histone H2A type 1-F	5	6	6	5	6	5	7	5
Q8CG19	Latent-transforming growth factor beta-binding protein 1	Ltbp1		#N/A	#N/A	#N/A	#N/A	#N/A	#N/A	0.5	1	#N/A	#N/A	#N/A	#N/A	0.5	0.5	0.5	0.5	0.5	1	0.5	0.5	0.5	0.5	#N/A	#N/A	0.5	0.5	#N/A	#N/A	#N/A	#N/A	#N/A	#N/A				Q8CGP6	Hist1h2ah	Histone H2A type 1-H	5	6	6	5	6	5	7	5
Q9CYI4	Putative RNA-binding protein Luc7-like 1	Luc7l		18	11	12	21	18	15	60	42	28	12	26	22	41	22	35	31	31	15	27	14	44	57	13	9	36	18	24	21	20	15	15	18				Q8CGP7	Hist1h2ak	Histone H2A type 1-K	5	6	6	5	6	5	7	5
Q7TNC4	Putative RNA-binding protein Luc7-like 2	Luc7l2		40	27	28	40	49	41	126	89	58	33	51	40	106	74	97	82	86	43	63	36	117	120	53	41	93	55	85	66	67	55	58	50				Q8R1M2	H2afj	Histone H2A.J	5	6	6	5	6	5	7	5
Q5SUF2	Luc7-like protein 3	Luc7l3		8	6	6	10	9	7	42	25	7	6	13	7	26	10	19	13	20	9	24	10	21	9	7	6	18	15	18	13	11	6	8	8				C0HKE1	Hist1h2ab	Histone H2A type 1-B	5	6	6	5	6	5	7	5
Q8BGY3	Leucine zipper protein 2	Luzp2		0.5	0.5	0.5	0.5	0.5	0.5	0.5	0.5	0.5	0.5	0.5	0.5	0.5	0.5	0.5	0.5	0.5	0.5	0.5	0.5	0.5	0.5	0.5	0.5	0.5	0.5	0.5	0.5	0.5	1	0.5	0.5				C0HKE2	Hist1h2ac	Histone H2A type 1-C	5	6	6	5	6	5	7	5
Q9WUC3	Lymphocyte antigen 6H	Ly6h		0.5	1	0.5	3	0.5	6	0.5	18	0.5	8	0.5	7	0.5	5	0.5	6	0.5	5	0.5	5	0.5	4	0.5	9	1	7	0.5	12	1	9	9	7				C0HKE3	Hist1h2ad	Histone H2A type 1-D	5	6	6	5	6	5	7	5
P25911	Tyrosine-protein kinase Lyn	Lyn		#N/A	#N/A	#N/A	#N/A	#N/A	#N/A	0.5	0.5	#N/A	#N/A	#N/A	#N/A	1	0.5	0.5	0.5	1	0.5	0.5	0.5	0.5	1	#N/A	#N/A	0.5	0.5	#N/A	#N/A	#N/A	#N/A	#N/A	#N/A				C0HKE4	Hist1h2ae	Histone H2A type 1-E	5	6	6	5	6	5	7	5
P0DP60	Ly-6/neurotoxin-like protein 1	Lynx1		0.5	0.5	0.5	0.5	0.5	0.5	0.5	0.5	0.5	0.5	0.5	0.5	0.5	0.5	0.5	0.5	0.5	0.5	0.5	1	0.5	0.5	0.5	0.5	0.5	0.5	0.5	0.5	0.5	1	0.5	0.5				C0HKE5	Hist1h2ag	Histone H2A type 1-G	5	6	6	5	6	5	7	5
Q8BLC3	Ly6/PLAUR domain-containing protein 1	Lypd1		0.5	0.5	0.5	0.5	0.5	0.5	0.5	0.5	0.5	0.5	0.5	0.5	0.5	0.5	0.5	0.5	0.5	0.5	0.5	1	0.5	0.5	0.5	0.5	0.5	0.5	0.5	1	0.5	0.5	0.5	0.5				C0HKE6	Hist1h2ai	Histone H2A type 1-I	5	6	6	5	6	5	7	5
Q8BPP5	Ly6/PLAUR domain-containing protein 6	Lypd6		#N/A	#N/A	#N/A	#N/A	#N/A	#N/A	0.5	0.5	#N/A	#N/A	#N/A	#N/A	0.5	0.5	0.5	0.5	0.5	1	0.5	0.5	0.5	0.5	#N/A	#N/A	0.5	0.5	#N/A	#N/A	#N/A	#N/A	#N/A	#N/A				C0HKE7	Hist1h2an	Histone H2A type 1-N	5	6	6	5	6	5	7	5
Q9WTL7	Acyl-protein thioesterase 2	Lypla2		#N/A	#N/A	#N/A	#N/A	#N/A	#N/A	0.5	0.5	#N/A	#N/A	#N/A	#N/A	1	1	1	1	1	0.5	0.5	0.5	0.5	1	#N/A	#N/A	0.5	0.5	#N/A	#N/A	#N/A	#N/A	#N/A	#N/A				C0HKE8	Hist1h2ao	Histone H2A type 1-O	5	6	6	5	6	5	7	5
Q9QXZ0	Microtubule-actin cross-linking factor 1	Macf1		#N/A	#N/A	#N/A	#N/A	#N/A	#N/A	0.5	0.5	#N/A	#N/A	#N/A	#N/A	0.5	1	0.5	0.5	1	0.5	0.5	0.5	0.5	0.5	#N/A	#N/A	0.5	0.5	#N/A	#N/A	#N/A	#N/A	#N/A	#N/A				C0HKE9	Hist1h2ap	Histone H2A type 1-P	5	6	6	5	6	5	7	5
A2A9R3	Melanoma-associated antigen B4	Mageb4		0.5	0.5	0.5	0.5	0.5	0.5	0.5	0.5	0.5	0.5	0.5	0.5	0.5	0.5	0.5	0.5	1	0.5	0.5	0.5	0.5	0.5	0.5	0.5	0.5	0.5	0.5	0.5	0.5	0.5	0.5	0.5				P0C0S6	H2afz	Histone H2A.Z	4	4	4	3	3	3	4	3
Q6RHR9	Membrane-associated guanylate kinase, WW and PDZ domain-containing protein 1	Magi1		0.5	1	0.5	0.5	0.5	0.5	0.5	0.5	0.5	1	0.5	0.5	0.5	2	0.5	1	0.5	1	0.5	1	0.5	1	0.5	1	0.5	0.5	0.5	0.5	0.5	0.5	1	1				Q3THW5	H2afv	Histone H2A.V	4	4	4	3	3	3	4	3
Q9CWV0	Mitochondrial assembly of ribosomal large subunit protein 1	Malsu1		#N/A	#N/A	#N/A	#N/A	#N/A	#N/A	0.5	0.5	#N/A	#N/A	#N/A	#N/A	0.5	0.5	0.5	0.5	0.5	0.5	0.5	0.5	0.5	0.5	#N/A	#N/A	1	0.5	#N/A	#N/A	#N/A	#N/A	#N/A	#N/A				Q99LF4	Rtcb	tRNA-splicing ligase RtcB homolog	0.5	0.5	0.5	0.5	2	0.5	1	0.5
Q9CXI5	Mesencephalic astrocyte-derived neurotrophic factor	Manf		1	0.5	0.5	1	0.5	0.5	1	1	3	0.5	5	4	0.5	0.5	0.5	0.5	0.5	0.5	0.5	1	1	0.5	3	0.5	0.5	0.5	3	3	5	3	4	1				Q52KE7	Ccnl1	Cyclin-L1	1	1	5	1	0.5	1	1	0.5
Q64133	Amine oxidase [flavin-containing] A	Maoa		#N/A	#N/A	#N/A	#N/A	#N/A	#N/A	0.5	0.5	#N/A	#N/A	#N/A	#N/A	0.5	0.5	0.5	0.5	0.5	0.5	0.5	0.5	1	0.5	#N/A	#N/A	1	0.5	#N/A	#N/A	#N/A	#N/A	#N/A	#N/A				Q8BH00	Aldh8a1	Aldehyde dehydrogenase family 8 member A1	0.5	4	0.5	0.5	0.5	0.5	0.5	0.5
Q9QYR6	Microtubule-associated protein 1A	Map1a		1	0.5	0.5	1	1	1	0.5	0.5	1	1	1	1	1	2	0.5	0.5	0.5	0.5	0.5	0.5	0.5	0.5	10	0.5	0.5	0.5	2	1	4	2	2	1				Q9R0N3	Syt11	Synaptotagmin-11	0.5	0.5	0.5	2	0.5	0.5	0.5	0.5
P14873	Microtubule-associated protein 1B	Map1b		18	11	13	17	13	17	12	12	19	31	23	29	19	13	4	6	5	13	7	11	3	0.5	19	12	0.5	0.5	6	3	18	15	23	19				Q91ZD4	Vangl2	Vang-like protein 2	3	0.5	1	2	0.5	0.5	0.5	0.5
Q91VR7	Microtubule-associated proteins 1A/1B light chain 3A	Map1lc3a		0.5	0.5	0.5	0.5	0.5	0.5	0.5	0.5	0.5	0.5	0.5	0.5	0.5	2	0.5	0.5	0.5	0.5	0.5	0.5	0.5	0.5	1	0.5	0.5	0.5	0.5	0.5	0.5	0.5	1	0.5				Q9R031	Xpr1	Xenotropic and polytropic retrovirus receptor 1 homolog	0.5	0.5	0.5	2	0.5	0.5	0.5	1
Q9CQV6	Microtubule-associated proteins 1A/1B light chain 3B	Map1lc3b		#N/A	#N/A	#N/A	#N/A	#N/A	#N/A	0.5	0.5	#N/A	#N/A	#N/A	#N/A	0.5	2	0.5	0.5	0.5	0.5	0.5	0.5	0.5	0.5	#N/A	#N/A	0.5	0.5	#N/A	#N/A	#N/A	#N/A	#N/A	#N/A				Q9R0G6	Comp	Cartilage oligomeric matrix protein	0.5	4	0.5	0.5	0.5	0.5	0.5	0.5
P20357	Microtubule-associated protein 2	Map2		0.5	0.5	0.5	0.5	0.5	0.5	0.5	0.5	0.5	2	0.5	0.5	0.5	0.5	0.5	0.5	0.5	2	3	3	1	0.5	4	2	1	0.5	0.5	0.5	0.5	0.5	3	0.5				Q3UL36	Arglu1	Arginine and glutamate-rich protein 1	0.5	1	2	0.5	4	2	1	3
P31938	Dual specificity mitogen-activated protein kinase kinase 1	Map2k1		0.5	0.5	0.5	0.5	0.5	0.5	0.5	0.5	0.5	0.5	0.5	0.5	0.5	0.5	0.5	0.5	1	0.5	0.5	0.5	1	1	3	1	1	0.5	1	1	0.5	0.5	0.5	0.5				Q9D9V3	Echdc1	Ethylmalonyl-CoA decarboxylase	0.5	0.5	0.5	0.5	1	0.5	1	2
O09110	Dual specificity mitogen-activated protein kinase kinase 3	Map2k3		#N/A	#N/A	#N/A	#N/A	#N/A	#N/A	0.5	0.5	#N/A	#N/A	#N/A	#N/A	0.5	0.5	0.5	0.5	0.5	0.5	0.5	0.5	1	0.5	#N/A	#N/A	0.5	0.5	#N/A	#N/A	#N/A	#N/A	#N/A	#N/A				Q9JMB8	Cntn6	Contactin-6	0.5	0.5	0.5	0.5	0.5	0.5	0.5	0.5
P47809	Dual specificity mitogen-activated protein kinase kinase 4	Map2k4		#N/A	#N/A	#N/A	#N/A	#N/A	#N/A	0.5	0.5	#N/A	#N/A	#N/A	#N/A	0.5	0.5	0.5	0.5	0.5	0.5	1	0.5	0.5	0.5	#N/A	#N/A	0.5	0.5	#N/A	#N/A	#N/A	#N/A	#N/A	#N/A				Q61881	Mcm7	DNA replication licensing factor MCM7	0.5	3	0.5	0.5	0.5	0.5	0.5	0.5
P70236	Dual specificity mitogen-activated protein kinase kinase 6	Map2k6		#N/A	#N/A	#N/A	#N/A	#N/A	#N/A	0.5	0.5	#N/A	#N/A	#N/A	#N/A	0.5	1	0.5	0.5	0.5	0.5	0.5	0.5	0.5	0.5	#N/A	#N/A	0.5	0.5	#N/A	#N/A	#N/A	#N/A	#N/A	#N/A				P02798	Mt2	Metallothionein-2	0.5	0.5	0.5	0.5	4	1	0.5	0.5
Q3U1V8	Mitogen-activated protein kinase kinase kinase 9	Map3k9		0.5	0.5	0.5	0.5	0.5	0.5	0.5	0.5	0.5	0.5	0.5	0.5	0.5	0.5	0.5	0.5	0.5	0.5	0.5	0.5	0.5	0.5	0.5	1	0.5	1	0.5	1	0.5	1	0.5	0.5				Q8K596	Slc8a2	Sodium/calcium exchanger 2	0.5	0.5	0.5	0.5	0.5	0.5	0.5	0.5
P27546	Microtubule-associated protein 4	Map4		0.5	0.5	0.5	0.5	0.5	0.5	1	0.5	0.5	1	0.5	0.5	4	1	1	0.5	0.5	0.5	3	2	0.5	0.5	1	1	0.5	0.5	1	0.5	0.5	0.5	1	0.5				Q61792	Lasp1	LIM and SH3 domain protein 1	0.5	0.5	0.5	0.5	1	0.5	0.5	1
P97820	Mitogen-activated protein kinase kinase kinase kinase 4	Map4k4		#N/A	#N/A	#N/A	#N/A	#N/A	#N/A	0.5	0.5	#N/A	#N/A	#N/A	#N/A	0.5	2	0.5	2	1	0.5	0.5	0.5	0.5	1	#N/A	#N/A	0.5	0.5	#N/A	#N/A	#N/A	#N/A	#N/A	#N/A				Q9D8X2	Ccdc124	Coiled-coil domain-containing protein 124	2	0.5	2	3	0.5	0.5	0.5	0.5
Q7TSJ2	Microtubule-associated protein 6	Map6		#N/A	#N/A	#N/A	#N/A	#N/A	#N/A	0.5	0.5	#N/A	#N/A	#N/A	#N/A	3	3	0.5	0.5	0.5	0.5	2	3	0.5	0.5	#N/A	#N/A	0.5	0.5	#N/A	#N/A	#N/A	#N/A	#N/A	#N/A				P06151	Ldha	L-lactate dehydrogenase A chain	0.5	0.5	0.5	0.5	1	1	1	1
P63085	Mitogen-activated protein kinase 1	Mapk1		0.5	0.5	0.5	0.5	0.5	0.5	0.5	0.5	0.5	1	0.5	1	0.5	0.5	0.5	0.5	0.5	0.5	0.5	1	0.5	0.5	0.5	1	0.5	0.5	1	1	0.5	0.5	0.5	0.5				P16125	Ldhb	L-lactate dehydrogenase B chain	0.5	0.5	0.5	0.5	1	1	1	1
Q61166	Microtubule-associated protein RP/EB family member 1	Mapre1		0.5	0.5	0.5	0.5	0.5	0.5	0.5	0.5	3	1	2	1	3	1	0.5	0.5	1	0.5	0.5	0.5	0.5	0.5	1	0.5	0.5	0.5	1	0.5	1	0.5	1	0.5				Q9D7G0	Prps1	Ribose-phosphate pyrophosphokinase 1	0.5	0.5	0.5	0.5	1	1	2	2
Q8R001	Microtubule-associated protein RP/EB family member 2	Mapre2		0.5	0.5	0.5	0.5	0.5	0.5	1	0.5	0.5	0.5	0.5	0.5	5	2	4	1	3	1	2	1	2	1	0.5	0.5	5	2	2	0.5	0.5	0.5	0.5	0.5				Q810C1	Slitrk1	SLIT and NTRK-like protein 1	0.5	0.5	0.5	1	0.5	0.5	0.5	0.5
Q6PER3	Microtubule-associated protein RP/EB family member 3	Mapre3		0.5	0.5	0.5	0.5	0.5	0.5	0.5	0.5	1	1	1	0.5	0.5	1	0.5	0.5	0.5	0.5	0.5	0.5	0.5	0.5	4	0.5	1	0.5	1	0.5	2	0.5	0.5	0.5				Q9ER58	Spock2	Testican-2	0.5	2	0.5	2	0.5	0.5	0.5	0.5
P10637	Microtubule-associated protein tau	Mapt		2	1	4	6	2	3	2	0.5	5	3	5	6	13	5	0.5	1	5	2	0.5	3	0.5	0.5	3	0.5	0.5	0.5	0.5	0.5	4	2	1	2				Q8BI06	Cemip	Cell migration-inducing and hyaluronan-binding protein	0.5	0.5	0.5	0.5	0.5	0.5	0.5	0.5
P26645	Myristoylated alanine-rich C-kinase substrate	Marcks		#N/A	#N/A	#N/A	#N/A	#N/A	#N/A	0.5	1	#N/A	#N/A	#N/A	#N/A	2	1	1	1	1	2	1	1	1	0.5	#N/A	#N/A	1	0.5	#N/A	#N/A	#N/A	#N/A	#N/A	#N/A				Q9JHS4	Clpx	ATP-dependent Clp protease ATP-binding subunit clpX-like, mitochondrial	0.5	0.5	0.5	0.5	3	0.5	0.5	0.5
P28667	MARCKS-related protein	Marcksl1		0.5	1	1	1	0.5	1	0.5	1	0.5	1	0.5	0.5	1	1	1	1	1	1	1	1	1	0.5	0.5	1	0.5	0.5	0.5	0.5	0.5	1	2	1				Q2L4X1	Bzw2	Basic leucine zipper and W2 domain-containing protein 2	0.5	3	0.5	0.5	0.5	0.5	0.5	0.5
Q8VHJ5	Serine/threonine-protein kinase MARK1	Mark1		#N/A	#N/A	#N/A	#N/A	#N/A	#N/A	0.5	0.5	#N/A	#N/A	#N/A	#N/A	1	0.5	0.5	0.5	0.5	0.5	0.5	0.5	2	0.5	#N/A	#N/A	0.5	0.5	#N/A	#N/A	#N/A	#N/A	#N/A	#N/A				Q9CQC6	Bzw1	Basic leucine zipper and W2 domain-containing protein 1	0.5	2	0.5	0.5	0.5	0.5	0.5	0.5
Q05512	Serine/threonine-protein kinase MARK2	Mark2		0.5	1	0.5	0.5	0.5	0.5	0.5	0.5	0.5	0.5	0.5	1	0.5	0.5	0.5	0.5	0.5	0.5	0.5	1	1	1	0.5	1	0.5	1	0.5	1	0.5	1	1	1				P55096	Abcd3	ATP-binding cassette sub-family D member 3	0.5	0.5	0.5	0.5	3	0.5	2	1
Q68FL6	Methionine--tRNA ligase, cytoplasmic	Mars		#N/A	#N/A	#N/A	#N/A	#N/A	#N/A	0.5	0.5	#N/A	#N/A	#N/A	#N/A	0.5	0.5	0.5	0.5	0.5	0.5	0.5	0.5	1	0.5	#N/A	#N/A	0.5	0.5	#N/A	#N/A	#N/A	#N/A	#N/A	#N/A				Q9DBG6	Rpn2	Dolichyl-diphosphooligosaccharide--protein glycosyltransferase subunit 2	0.5	1	2	0.5	2	2	1	2
Q3THS6	S-adenosylmethionine synthase isoform type-2	Mat2a		#N/A	#N/A	#N/A	#N/A	#N/A	#N/A	0.5	0.5	#N/A	#N/A	#N/A	#N/A	1	1	0.5	0.5	0.5	0.5	1	2	2	2	#N/A	#N/A	0.5	1	#N/A	#N/A	#N/A	#N/A	#N/A	#N/A				O70251	Eef1b	Elongation factor 1-beta	0.5	2	0.5	0.5	0.5	0.5	0.5	0.5
O89029	Matrilin-4	Matn4		0.5	0.5	0.5	0.5	0.5	0.5	0.5	0.5	0.5	0.5	0.5	0.5	0.5	0.5	0.5	0.5	0.5	0.5	0.5	6	0.5	2	0.5	0.5	0.5	1	0.5	6	0.5	0.5	0.5	0.5				Q56A07	Scn2b	Sodium channel subunit beta-2	0.5	0.5	0.5	0.5	0.5	0.5	0.5	0.5
Q8K310	Matrin-3	Matr3		2	0.5	2	1	0.5	0.5	0.5	0.5	2	0.5	9	5	5	3	0.5	1	5	1	1	1	1	1	4	0.5	0.5	1	8	0.5	1	0.5	0.5	0.5				P26339	Chga	Chromogranin-A	0.5	4	0.5	0.5	0.5	0.5	0.5	0.5
Q9Z2D8	Methyl-CpG-binding domain protein 3	Mbd3		#N/A	#N/A	#N/A	#N/A	#N/A	#N/A	0.5	1	#N/A	#N/A	#N/A	#N/A	0.5	0.5	0.5	0.5	0.5	0.5	0.5	0.5	0.5	0.5	#N/A	#N/A	0.5	0.5	#N/A	#N/A	#N/A	#N/A	#N/A	#N/A				E9PZ19	Igsf9b	Protein turtle homolog B	0.5	0.5	0.5	0.5	0.5	0.5	0.5	0.5
P97310	DNA replication licensing factor MCM2	Mcm2		0.5	0.5	0.5	0.5	0.5	0.5	0.5	0.5	0.5	0.5	0.5	0.5	0.5	0.5	0.5	0.5	0.5	0.5	0.5	0.5	0.5	0.5	0.5	0.5	0.5	0.5	0.5	0.5	0.5	0.5	1	0.5				P05622	Pdgfrb	Platelet-derived growth factor receptor beta	0.5	0.5	0.5	1	0.5	0.5	0.5	3
P25206	DNA replication licensing factor MCM3	Mcm3		#N/A	#N/A	#N/A	#N/A	#N/A	#N/A	0.5	0.5	#N/A	#N/A	#N/A	#N/A	0.5	0.5	0.5	0.5	0.5	0.5	0.5	0.5	0.5	0.5	#N/A	#N/A	0.5	0.5	#N/A	#N/A	#N/A	#N/A	#N/A	#N/A				Q8BTV2	Cpsf7	Cleavage and polyadenylation specificity factor subunit 7	2	0.5	7	1	2	0.5	1	0.5
P49717	DNA replication licensing factor MCM4	Mcm4		#N/A	#N/A	#N/A	#N/A	#N/A	#N/A	0.5	0.5	#N/A	#N/A	#N/A	#N/A	0.5	0.5	0.5	0.5	0.5	0.5	0.5	0.5	0.5	0.5	#N/A	#N/A	0.5	0.5	#N/A	#N/A	#N/A	#N/A	#N/A	#N/A				Q9QXZ0	Macf1	Microtubule-actin cross-linking factor 1	0.5	1	0.5	0.5	0.5	0.5	1	1
P97311	DNA replication licensing factor MCM6	Mcm6		#N/A	#N/A	#N/A	#N/A	#N/A	#N/A	0.5	1	#N/A	#N/A	#N/A	#N/A	0.5	0.5	0.5	0.5	0.5	0.5	0.5	0.5	0.5	0.5	#N/A	#N/A	0.5	0.5	#N/A	#N/A	#N/A	#N/A	#N/A	#N/A				Q8K003	Tma7	Translation machinery-associated protein 7	4	2	9	16	9	3	2	1
Q61881	DNA replication licensing factor MCM7	Mcm7		#N/A	#N/A	#N/A	#N/A	#N/A	#N/A	0.5	0.5	#N/A	#N/A	#N/A	#N/A	0.5	0.5	0.5	0.5	0.5	0.5	0.5	0.5	0.5	0.5	#N/A	#N/A	0.5	0.5	#N/A	#N/A	#N/A	#N/A	#N/A	#N/A				Q6P1F6	Ppp2r2a	Serine/threonine-protein phosphatase 2A 55 kDa regulatory subunit B alpha isoform	0.5	1	0.5	1	1	1	1	2
Q8R3C0	Mini-chromosome maintenance complex-binding protein	Mcmbp		#N/A	#N/A	#N/A	#N/A	#N/A	#N/A	0.5	0.5	#N/A	#N/A	#N/A	#N/A	0.5	0.5	0.5	0.5	0.5	0.5	0.5	0.5	0.5	0.5	#N/A	#N/A	0.5	0.5	#N/A	#N/A	#N/A	#N/A	#N/A	#N/A				P61264	Stx1b	Syntaxin-1B	0.5	0.5	0.5	0.5	0.5	0.5	0.5	1
Q9DB27	Malignant T-cell-amplified sequence 1	Mcts1		0.5	0.5	1	1	0.5	0.5	4	2	3	0.5	3	0.5	0.5	0.5	0.5	0.5	1	0.5	0.5	0.5	0.5	0.5	4	0.5	1	0.5	3	2	2	1	0.5	0.5				Q61316	Hspa4	Heat shock 70 kDa protein 4	0.5	2	0.5	0.5	0.5	0.5	0.5	0.5
Q3UMR5	Calcium uniporter protein, mitochondrial	Mcu		0.5	0.5	0.5	0.5	0.5	0.5	0.5	0.5	0.5	0.5	0.5	0.5	2	0.5	0.5	0.5	0.5	0.5	2	1	3	0.5	2	0.5	3	1	2	0.5	2	0.5	0.5	0.5				P62317	Snrpd2	Small nuclear ribonucleoprotein Sm D2	4	1	3	1	1	1	2	0.5
Q0PMG2	MAM domain-containing glycosylphosphatidylinositol anchor protein 1	Mdga1		#N/A	#N/A	#N/A	#N/A	#N/A	#N/A	0.5	1	#N/A	#N/A	#N/A	#N/A	0.5	0.5	0.5	0.5	0.5	1	0.5	0.5	0.5	0.5	#N/A	#N/A	0.5	0.5	#N/A	#N/A	#N/A	#N/A	#N/A	#N/A				Q9Z1G3	Atp6v1c1	V-type proton ATPase subunit C 1	0.5	0.5	1	1	1	0.5	0.5	1
P60755	MAM domain-containing glycosylphosphatidylinositol anchor protein 2	Mdga2		0.5	0.5	0.5	0.5	0.5	0.5	0.5	11	0.5	7	0.5	1	0.5	9	0.5	9	0.5	10	0.5	8	0.5	6	0.5	7	0.5	4	0.5	13	0.5	12	5	1				P53395	Dbt	Lipoamide acyltransferase component of branched-chain alpha-keto acid dehydrogenase complex, mitochondrial	0.5	0.5	0.5	0.5	2	1	0.5	0.5
P08249	Malate dehydrogenase, mitochondrial	Mdh2		0.5	0.5	0.5	0.5	0.5	0.5	0.5	0.5	0.5	0.5	0.5	0.5	0.5	3	0.5	0.5	0.5	0.5	0.5	6	0.5	0.5	1	0.5	0.5	0.5	2	0.5	0.5	1	0.5	0.5				Q9ERK4	Cse1l	Exportin-2	0.5	1	0.5	0.5	0.5	0.5	0.5	0.5
P12025	Midkine	Mdk		1	1	0.5	1	1	1	35	15	4	3	1	1	15	8	19	11	14	5	8	3	20	17	7	1	11	5	4	3	3	1	5	6				P17225	Ptbp1	Polypyrimidine tract-binding protein 1	0.5	0.5	0.5	1	1	0.5	0.5	1
Q9Z2D6	Methyl-CpG-binding protein 2	Mecp2		0.5	0.5	0.5	0.5	0.5	0.5	0.5	0.5	0.5	0.5	0.5	0.5	0.5	0.5	0.5	0.5	0.5	0.5	1	1	0.5	0.5	0.5	0.5	0.5	0.5	0.5	0.5	0.5	0.5	0.5	0.5				Q9WU60	Atrn	Attractin	0.5	0.5	0.5	0.5	0.5	0.5	0.5	0.5
Q925J9	Mediator of RNA polymerase II transcription subunit 1	Med1		#N/A	#N/A	#N/A	#N/A	#N/A	#N/A	0.5	0.5	#N/A	#N/A	#N/A	#N/A	1	0.5	0.5	0.5	0.5	0.5	0.5	0.5	0.5	0.5	#N/A	#N/A	0.5	0.5	#N/A	#N/A	#N/A	#N/A	#N/A	#N/A				P61226	Rap2b	Ras-related protein Rap-2b	0.5	0.5	0.5	0.5	0.5	0.5	0.5	0.5
Q8C1S0	Mediator of RNA polymerase II transcription subunit 19	Med19		1	0.5	0.5	0.5	1	0.5	6	6	2	1	1	0.5	6	5	6	3	4	2	2	1	5	4	4	1	5	4	6	3	0.5	1	1	0.5				Q80ZJ1	Rap2a	Ras-related protein Rap-2a	0.5	0.5	0.5	1	1	1	0.5	1
Q9CQA5	Mediator of RNA polymerase II transcription subunit 4	Med4		#N/A	#N/A	#N/A	#N/A	#N/A	#N/A	1	0.5	#N/A	#N/A	#N/A	#N/A	0.5	0.5	0.5	0.5	0.5	0.5	0.5	0.5	0.5	0.5	#N/A	#N/A	0.5	0.5	#N/A	#N/A	#N/A	#N/A	#N/A	#N/A				Q8BU31	Rap2c	Ras-related protein Rap-2c	0.5	0.5	0.5	0.5	0.5	0.5	0.5	0.5
Q9CZB6	Mediator of RNA polymerase II transcription subunit 7	Med7		#N/A	#N/A	#N/A	#N/A	#N/A	#N/A	0.5	1	#N/A	#N/A	#N/A	#N/A	0.5	0.5	0.5	0.5	0.5	0.5	0.5	0.5	0.5	1	#N/A	#N/A	0.5	0.5	#N/A	#N/A	#N/A	#N/A	#N/A	#N/A				Q08879	Fbln1	Fibulin-1	0.5	3	0.5	0.5	0.5	0.5	0.5	0.5
Q6DIB5	Multiple epidermal growth factor-like domains protein 10	Megf10		0.5	0.5	0.5	0.5	0.5	0.5	0.5	0.5	0.5	0.5	0.5	0.5	0.5	3	0.5	13	0.5	0.5	0.5	20	0.5	14	0.5	1	0.5	16	0.5	21	0.5	5	0.5	0.5				Q62469	Itga2	Integrin alpha-2	0.5	0.5	0.5	0.5	0.5	0.5	0.5	2
Q80T91	Multiple epidermal growth factor-like domains protein 11	Megf11		#N/A	#N/A	#N/A	#N/A	#N/A	#N/A	0.5	0.5	#N/A	#N/A	#N/A	#N/A	0.5	0.5	0.5	0.5	0.5	0.5	0.5	0.5	0.5	0.5	#N/A	#N/A	0.5	0.5	#N/A	#N/A	#N/A	#N/A	#N/A	#N/A				O70152	Dpm1	Dolichol-phosphate mannosyltransferase subunit 1	0.5	0.5	0.5	0.5	0.5	0.5	0.5	0.5
P60882	Multiple epidermal growth factor-like domains protein 8	Megf8		0.5	0.5	0.5	0.5	0.5	0.5	0.5	0.5	0.5	5	0.5	0.5	0.5	2	0.5	3	0.5	2	0.5	1	0.5	0.5	0.5	8	0.5	1	0.5	2	0.5	3	0.5	0.5				Q8VDP4	Ccar2	Cell cycle and apoptosis regulator protein 2	0.5	3	0.5	0.5	0.5	0.5	0.5	0.5
Q91VH6	Protein MEMO1	Memo1		0.5	0.5	0.5	0.5	0.5	0.5	0.5	0.5	0.5	0.5	0.5	0.5	0.5	0.5	0.5	0.5	0.5	0.5	0.5	0.5	1	0.5	0.5	0.5	0.5	0.5	1	0.5	0.5	0.5	0.5	0.5				Q9D023	Mpc2	Mitochondrial pyruvate carrier 2	0.5	0.5	2	0.5	1	1	2	1
Q07646	Mesoderm-specific transcript protein	Mest		#N/A	#N/A	#N/A	#N/A	#N/A	#N/A	2	1	#N/A	#N/A	#N/A	#N/A	3	3	3	2	1	2	1	2	3	0.5	#N/A	#N/A	0.5	0.5	#N/A	#N/A	#N/A	#N/A	#N/A	#N/A				Q9CZT5	Vasn	Vasorin	0.5	0.5	0.5	0.5	0.5	0.5	0.5	0.5
P16056	Hepatocyte growth factor receptor	Met		0.5	0.5	0.5	0.5	0.5	0.5	0.5	0.5	0.5	0.5	0.5	0.5	0.5	7	0.5	4	0.5	1	0.5	6	0.5	2	0.5	0.5	0.5	1	0.5	1	0.5	0.5	0.5	0.5				Q922R8	Pdia6	Protein disulfide-isomerase A6	0.5	1	0.5	0.5	1	1	0.5	1
Q8BP48	Methionine aminopeptidase 1	Metap1		0.5	0.5	0.5	0.5	0.5	0.5	0.5	0.5	0.5	0.5	0.5	0.5	0.5	0.5	0.5	0.5	0.5	0.5	0.5	0.5	0.5	1	0.5	0.5	0.5	0.5	1	0.5	0.5	0.5	0.5	0.5				P42208	2019-09-02	Septin-2	0.5	0.5	0.5	0.5	0.5	0.5	0.5	2
Q9CQG2	U6 small nuclear RNA (adenine-(43)-N(6))-methyltransferase	Mettl16		0.5	0.5	0.5	0.5	0.5	0.5	0.5	0.5	0.5	0.5	0.5	0.5	0.5	0.5	0.5	0.5	0.5	0.5	0.5	0.5	0.5	1	0.5	0.5	0.5	0.5	0.5	0.5	1	0.5	0.5	0.5				Q99LX5	Mmtag2	Multiple myeloma tumor-associated protein 2 homolog	2	0.5	2	1	0.5	0.5	0.5	1
C0HKD8	Microfibrillar-associated protein 1A	Mfap1a		0.5	0.5	0.5	0.5	0.5	0.5	17	7	2	1	2	2	4	3	5	5	7	2	2	1	6	1	1	1	4	1	3	2	3	1	1	0.5				Q07079	Igfbp5	Insulin-like growth factor-binding protein 5	0.5	3	0.5	0.5	0.5	0.5	0.5	0.5
Q9D1H9	Microfibril-associated glycoprotein 4	Mfap4		#N/A	#N/A	#N/A	#N/A	#N/A	#N/A	0.5	0.5	#N/A	#N/A	#N/A	#N/A	0.5	0.5	0.5	1	0.5	0.5	0.5	0.5	0.5	0.5	#N/A	#N/A	0.5	0.5	#N/A	#N/A	#N/A	#N/A	#N/A	#N/A				P97742	Cpt1a	Carnitine O-palmitoyltransferase 1, liver isoform	0.5	0.5	0.5	0.5	0.5	0.5	0.5	0.5
P21956	Lactadherin	Mfge8		0.5	0.5	0.5	0.5	0.5	9	0.5	13	0.5	2	0.5	3	1	19	1	15	0.5	21	0.5	12	0.5	7	0.5	12	0.5	9	0.5	8	0.5	10	10	5				P62862	Fau	40S ribosomal protein S30	4	2	4	4	4	4	4	4
Q8K480	Membrane frizzled-related protein	Mfrp		#N/A	#N/A	#N/A	#N/A	#N/A	#N/A	0.5	0.5	#N/A	#N/A	#N/A	#N/A	0.5	0.5	0.5	0.5	0.5	0.5	0.5	1	0.5	0.5	#N/A	#N/A	0.5	0.5	#N/A	#N/A	#N/A	#N/A	#N/A	#N/A				Q60605	Myl6	Myosin light polypeptide 6	0.5	1	0.5	1	1	1	0.5	0.5
Q9EQQ9	Protein O-GlcNAcase	Mgea5		#N/A	#N/A	#N/A	#N/A	#N/A	#N/A	0.5	0.5	#N/A	#N/A	#N/A	#N/A	0.5	0.5	0.5	0.5	0.5	0.5	0.5	0.5	0.5	0.5	#N/A	#N/A	0.5	0.5	#N/A	#N/A	#N/A	#N/A	#N/A	#N/A				Q9CQ62	Decr1	2,4-dienoyl-CoA reductase, mitochondrial	1	1	0.5	1	0.5	0.5	0.5	0.5
Q9D074	E3 ubiquitin-protein ligase MGRN1	Mgrn1		0.5	0.5	0.5	0.5	0.5	0.5	0.5	4	0.5	4	0.5	0.5	0.5	3	0.5	5	0.5	3	0.5	4	0.5	1	0.5	6	0.5	1	0.5	4	0.5	4	4	0.5				Q9Z2W0	Dnpep	Aspartyl aminopeptidase	0.5	0.5	0.5	0.5	0.5	0.5	0.5	0.5
Q91VS7	Microsomal glutathione S-transferase 1	Mgst1		0.5	0.5	0.5	0.5	0.5	0.5	0.5	0.5	0.5	0.5	0.5	0.5	0.5	0.5	0.5	0.5	0.5	0.5	0.5	0.5	0.5	0.5	0.5	0.5	1	0.5	1	1	0.5	0.5	0.5	0.5				P99027	Rplp2	60S acidic ribosomal protein P2	0.5	0.5	0.5	0.5	3	0.5	0.5	2
Q9CPU4	Microsomal glutathione S-transferase 3	Mgst3		#N/A	#N/A	#N/A	#N/A	#N/A	#N/A	0.5	0.5	#N/A	#N/A	#N/A	#N/A	1	1	0.5	1	0.5	1	2	1	1	0.5	#N/A	#N/A	1	0.5	#N/A	#N/A	#N/A	#N/A	#N/A	#N/A				Q9R1Q9	Atp6ap1	V-type proton ATPase subunit S1	2	0.5	4	3	4	1	0.5	0.5
Q9CQ20	Mid1-interacting protein 1	Mid1ip1		#N/A	#N/A	#N/A	#N/A	#N/A	#N/A	0.5	0.5	#N/A	#N/A	#N/A	#N/A	1	0.5	0.5	0.5	0.5	0.5	0.5	0.5	1	0.5	#N/A	#N/A	0.5	0.5	#N/A	#N/A	#N/A	#N/A	#N/A	#N/A				F6SEU4	Syngap1	Ras/Rap GTPase-activating protein SynGAP	0.5	0.5	0.5	0.5	0.5	0.5	2	0.5
P34884	Macrophage migration inhibitory factor	Mif		0.5	0.5	0.5	0.5	0.5	0.5	0.5	1	1	0.5	1	1	1	1	1	0.5	0.5	0.5	0.5	0.5	0.5	0.5	1	1	1	1	1	1	1	1	1	1				O70503	Hsd17b12	Very-long-chain 3-oxoacyl-CoA reductase	0.5	0.5	0.5	0.5	0.5	0.5	0.5	1
A6H611	Mitochondrial intermediate peptidase	Mipep		#N/A	#N/A	#N/A	#N/A	#N/A	#N/A	0.5	0.5	#N/A	#N/A	#N/A	#N/A	0.5	0.5	0.5	0.5	0.5	0.5	0.5	0.5	0.5	0.5	#N/A	#N/A	0.5	0.5	#N/A	#N/A	#N/A	#N/A	#N/A	#N/A				P11725	Otc	Ornithine carbamoyltransferase, mitochondrial	0.5	3	0.5	3	0.5	0.5	0.5	0.5
Q8VHK5	Membrane protein MLC1	Mlc1		#N/A	#N/A	#N/A	#N/A	#N/A	#N/A	0.5	0.5	#N/A	#N/A	#N/A	#N/A	0.5	0.5	0.5	0.5	0.5	0.5	0.5	0.5	0.5	0.5	#N/A	#N/A	0.5	0.5	#N/A	#N/A	#N/A	#N/A	#N/A	#N/A				Q6A4J8	Usp7	Ubiquitin carboxyl-terminal hydrolase 7	0.5	3	0.5	1	0.5	0.5	0.5	0.5
Q6ZQI3	Malectin	Mlec		0.5	0.5	0.5	0.5	0.5	0.5	0.5	0.5	0.5	0.5	0.5	0.5	0.5	1	0.5	0.5	0.5	0.5	0.5	0.5	2	2	0.5	0.5	0.5	0.5	1	1	0.5	0.5	0.5	0.5				O55026	Entpd2	Ectonucleoside triphosphate diphosphohydrolase 2	0.5	0.5	0.5	0.5	0.5	0.5	0.5	0.5
Q99KX1	Myeloid leukemia factor 2	Mlf2		1	0.5	0.5	0.5	1	0.5	1	0.5	0.5	0.5	0.5	0.5	0.5	0.5	0.5	0.5	0.5	0.5	0.5	0.5	0.5	0.5	0.5	0.5	0.5	0.5	0.5	0.5	0.5	0.5	0.5	0.5				P09602	Hmgn2	Non-histone chromosomal protein HMG-17	2	1	4	3	1	1	1	0.5
Q99J39	Malonyl-CoA decarboxylase, mitochondrial	Mlycd		0.5	0.5	0.5	0.5	0.5	0.5	0.5	0.5	0.5	0.5	0.5	0.5	0.5	0.5	0.5	0.5	0.5	0.5	0.5	0.5	0.5	0.5	0.5	0.5	1	0.5	0.5	0.5	1	0.5	0.5	0.5				Q9D903	Ebna1bp2	Probable rRNA-processing protein EBP2	2	0.5	4	2	0.5	0.5	0.5	0.5
P53690	Matrix metalloproteinase-14	Mmp14		0.5	0.5	0.5	0.5	0.5	0.5	0.5	0.5	0.5	0.5	0.5	0.5	0.5	2	0.5	2	0.5	0.5	0.5	1	0.5	0.5	0.5	0.5	0.5	0.5	0.5	2	0.5	1	0.5	0.5				P83510	Tnik	Traf2 and NCK-interacting protein kinase	0.5	3	0.5	0.5	0.5	0.5	1	3
O54732	Matrix metalloproteinase-15	Mmp15		#N/A	#N/A	#N/A	#N/A	#N/A	#N/A	0.5	0.5	#N/A	#N/A	#N/A	#N/A	0.5	0.5	0.5	1	0.5	0.5	0.5	0.5	0.5	3	#N/A	#N/A	0.5	0.5	#N/A	#N/A	#N/A	#N/A	#N/A	#N/A				P97820	Map4k4	Mitogen-activated protein kinase kinase kinase kinase 4	0.5	3	0.5	0.5	0.5	0.5	1	2
Q9R0S3	Matrix metalloproteinase-17	Mmp17		0.5	0.5	0.5	0.5	0.5	0.5	0.5	0.5	0.5	1	0.5	0.5	0.5	1	0.5	0.5	0.5	1	0.5	0.5	0.5	0.5	0.5	2	0.5	0.5	0.5	0.5	0.5	0.5	0.5	0.5				Q9CY66	Gar1	H/ACA ribonucleoprotein complex subunit 1	5	1	3	1	0.5	1	1	0.5
Q99LX5	Multiple myeloma tumor-associated protein 2 homolog	Mmtag2		#N/A	#N/A	#N/A	#N/A	#N/A	#N/A	2	1	#N/A	#N/A	#N/A	#N/A	0.5	1	0.5	0.5	0.5	0.5	0.5	0.5	3	0.5	#N/A	#N/A	1	0.5	#N/A	#N/A	#N/A	#N/A	#N/A	#N/A				Q8JZN5	Acad9	Acyl-CoA dehydrogenase family member 9, mitochondrial	0.5	0.5	0.5	0.5	2	0.5	0.5	0.5
Q9D023	Mitochondrial pyruvate carrier 2	Mpc2		0.5	0.5	0.5	0.5	0.5	0.5	2	0.5	0.5	0.5	0.5	0.5	1	1	1	2	2	2	3	2	2	2	2	1	4	2	2	2	2	2	2	1				P35235	Ptpn11	Tyrosine-protein phosphatase non-receptor type 11	0.5	0.5	0.5	0.5	0.5	0.5	0.5	3
Q99J99	3-mercaptopyruvate sulfurtransferase	Mpst		0.5	0.5	0.5	0.5	0.5	0.5	1	1	1	0.5	1	0.5	7	4	3	2	5	4	5	3	4	3	2	1	5	2	2	2	0.5	2	0.5	0.5				O88986	Gcat	2-amino-3-ketobutyrate coenzyme A ligase, mitochondrial	0.5	3	0.5	0.5	0.5	0.5	0.5	0.5
Q3TEW6	Myelin protein zero-like protein 1	Mpzl1		#N/A	#N/A	#N/A	#N/A	#N/A	#N/A	0.5	1	#N/A	#N/A	#N/A	#N/A	0.5	0.5	0.5	0.5	0.5	0.5	0.5	0.5	0.5	0.5	#N/A	#N/A	0.5	0.5	#N/A	#N/A	#N/A	#N/A	#N/A	#N/A				P47757	Capzb	F-actin-capping protein subunit beta	0.5	0.5	0.5	0.5	1	0.5	0.5	2
Q64449	C-type mannose receptor 2	Mrc2		0.5	0.5	0.5	0.5	0.5	0.5	0.5	0.5	0.5	0.5	0.5	0.5	0.5	15	0.5	17	0.5	0.5	0.5	10	0.5	10	0.5	0.5	0.5	15	0.5	11	0.5	0.5	0.5	0.5				Q11011	Npepps	Puromycin-sensitive aminopeptidase	0.5	0.5	0.5	0.5	1	0.5	0.5	0.5
Q9CQT1	Methylthioribose-1-phosphate isomerase	Mri1		#N/A	#N/A	#N/A	#N/A	#N/A	#N/A	0.5	0.5	#N/A	#N/A	#N/A	#N/A	0.5	0.5	0.5	0.5	0.5	0.5	0.5	0.5	0.5	0.5	#N/A	#N/A	0.5	0.5	#N/A	#N/A	#N/A	#N/A	#N/A	#N/A				Q3THS6	Mat2a	S-adenosylmethionine synthase isoform type-2	0.5	0.5	0.5	0.5	1	0.5	0.5	1
Q99N93	39S ribosomal protein L16, mitochondrial	Mrpl16		#N/A	#N/A	#N/A	#N/A	#N/A	#N/A	0.5	0.5	#N/A	#N/A	#N/A	#N/A	0.5	0.5	0.5	0.5	0.5	1	0.5	0.5	2	0.5	#N/A	#N/A	0.5	1	#N/A	#N/A	#N/A	#N/A	#N/A	#N/A				Q9WTL7	Lypla2	Acyl-protein thioesterase 2	0.5	0.5	0.5	0.5	1	1	1	1
Q9CQN7	39S ribosomal protein L41, mitochondrial	Mrpl41		#N/A	#N/A	#N/A	#N/A	#N/A	#N/A	0.5	0.5	#N/A	#N/A	#N/A	#N/A	0.5	0.5	0.5	0.5	0.5	0.5	0.5	0.5	0.5	0.5	#N/A	#N/A	0.5	0.5	#N/A	#N/A	#N/A	#N/A	#N/A	#N/A				P70699	Gaa	Lysosomal alpha-glucosidase	0.5	0.5	0.5	0.5	0.5	0.5	0.5	0.5
Q99N87	28S ribosomal protein S5, mitochondrial	Mrps5		#N/A	#N/A	#N/A	#N/A	#N/A	#N/A	0.5	0.5	#N/A	#N/A	#N/A	#N/A	0.5	0.5	0.5	0.5	0.5	0.5	0.5	0.5	1	0.5	#N/A	#N/A	0.5	0.5	#N/A	#N/A	#N/A	#N/A	#N/A	#N/A				O88447	Klc1	Kinesin light chain 1	0.5	3	0.5	2	0.5	0.5	0.5	0.5
P26041	Moesin	Msn		4	0.5	4	2	0.5	0.5	0.5	0.5	3	3	4	1	2	2	0.5	1	0.5	0.5	4	1	0.5	0.5	2	0.5	1	0.5	4	2	4	4	2	4				P35564	Canx	Calnexin	0.5	0.5	0.5	0.5	1	0.5	0.5	1
P02802	Metallothionein-1	Mt1		#N/A	#N/A	#N/A	#N/A	#N/A	#N/A	0.5	0.5	#N/A	#N/A	#N/A	#N/A	0.5	0.5	0.5	0.5	0.5	0.5	0.5	0.5	0.5	0.5	#N/A	#N/A	0.5	1	#N/A	#N/A	#N/A	#N/A	#N/A	#N/A				Q9JLJ2	Aldh9a1	4-trimethylaminobutyraldehyde dehydrogenase	1	5	0.5	2	0.5	0.5	0.5	0.5
P02798	Metallothionein-2	Mt2		0.5	0.5	0.5	0.5	0.5	0.5	0.5	0.5	0.5	0.5	0.5	0.5	4	0.5	1	1	0.5	0.5	2	1	1	0.5	0.5	0.5	2	5	1	3	0.5	0.5	0.5	0.5				Q6A051	Atrnl1	Attractin-like protein 1	0.5	0.5	0.5	1	0.5	0.5	0.5	3
P28184	Metallothionein-3	Mt3		0.5	0.5	0.5	0.5	0.5	0.5	1	0.5	0.5	0.5	0.5	0.5	1	0.5	1	0.5	1	0.5	1	0.5	2	0.5	1	1	3	4	1	2	1	1	0.5	1				Q9Z0M3	Cdh20	Cadherin-20	0.5	1	0.5	2	0.5	0.5	0.5	2
Q8K4B0	Metastasis-associated protein MTA1	Mta1		#N/A	#N/A	#N/A	#N/A	#N/A	#N/A	0.5	0.5	#N/A	#N/A	#N/A	#N/A	0.5	0.5	0.5	0.5	0.5	0.5	0.5	0.5	0.5	0.5	#N/A	#N/A	0.5	0.5	#N/A	#N/A	#N/A	#N/A	#N/A	#N/A				P97868	Rbbp6	E3 ubiquitin-protein ligase RBBP6	0.5	0.5	0.5	0.5	1	0.5	0.5	0.5
Q9R190	Metastasis-associated protein MTA2	Mta2		#N/A	#N/A	#N/A	#N/A	#N/A	#N/A	0.5	0.5	#N/A	#N/A	#N/A	#N/A	0.5	0.5	0.5	0.5	0.5	0.5	0.5	0.5	0.5	0.5	#N/A	#N/A	0.5	0.5	#N/A	#N/A	#N/A	#N/A	#N/A	#N/A				P10922	H1f0	Histone H1.0	0.5	0.5	1	2	2	1	0.5	1
Q9CQ65	S-methyl-5'-thioadenosine phosphorylase	Mtap		#N/A	#N/A	#N/A	#N/A	#N/A	#N/A	0.5	0.5	#N/A	#N/A	#N/A	#N/A	0.5	0.5	0.5	0.5	0.5	0.5	0.5	0.5	0.5	0.5	#N/A	#N/A	0.5	0.5	#N/A	#N/A	#N/A	#N/A	#N/A	#N/A				Q6ZQI3	Mlec	Malectin	0.5	0.5	0.5	0.5	0.5	0.5	0.5	1
Q791V5	Mitochondrial carrier homolog 2	Mtch2		0.5	0.5	0.5	0.5	0.5	0.5	2	1	0.5	0.5	1	0.5	3	3	4	1	3	2	2	2	4	2	2	2	5	4	3	3	1	2	3	0.5				Q5XJY5	Arcn1	Coatomer subunit delta	0.5	0.5	0.5	0.5	0.5	1	0.5	1
P00405	Cytochrome c oxidase subunit 2	Mtco2		0.5	0.5	0.5	0.5	0.5	0.5	0.5	0.5	0.5	0.5	0.5	0.5	1	1	1	1	1	0.5	1	1	3	1	3	0.5	0.5	0.5	2	0.5	1	1	0.5	0.5				Q8CFI7	Polr2b	DNA-directed RNA polymerase II subunit RPB2	0.5	3	0.5	0.5	0.5	0.5	0.5	0.5
Q80WJ7	Protein LYRIC	Mtdh		1	0.5	0.5	0.5	0.5	0.5	4	4	1	1	2	2	1	0.5	0.5	0.5	3	2	1	1	1	0.5	3	1	0.5	0.5	3	2	2	1	2	2				Q60749	Khdrbs1	KH domain-containing, RNA-binding, signal transduction-associated protein 1	1	1	0.5	1	2	0.5	2	2
Q922D8	C-1-tetrahydrofolate synthase, cytoplasmic	Mthfd1		0.5	0.5	0.5	0.5	0.5	0.5	0.5	0.5	0.5	0.5	0.5	0.5	0.5	0.5	0.5	1	0.5	1	0.5	0.5	2	1	0.5	0.5	0.5	0.5	2	2	2	2	0.5	0.5				Q62277	Syp	Synaptophysin	0.5	0.5	0.5	0.5	0.5	0.5	0.5	0.5
Q3V3R1	Monofunctional C1-tetrahydrofolate synthase, mitochondrial	Mthfd1l		0.5	0.5	0.5	0.5	0.5	0.5	0.5	0.5	0.5	0.5	0.5	0.5	5	2	0.5	0.5	0.5	0.5	0.5	0.5	1	0.5	5	2	0.5	0.5	2	0.5	0.5	0.5	0.5	0.5				Q8BLY1	Smoc1	SPARC-related modular calcium-binding protein 1	0.5	0.5	0.5	3	0.5	0.5	0.5	0.5
P03888	NADH-ubiquinone oxidoreductase chain 1	Mtnd1		#N/A	#N/A	#N/A	#N/A	#N/A	#N/A	0.5	0.5	#N/A	#N/A	#N/A	#N/A	0.5	0.5	0.5	0.5	0.5	0.5	0.5	0.5	0.5	0.5	#N/A	#N/A	1	0.5	#N/A	#N/A	#N/A	#N/A	#N/A	#N/A				O08992	Sdcbp	Syntenin-1	0.5	1	0.5	3	0.5	0.5	0.5	1
P03899	NADH-ubiquinone oxidoreductase chain 3	Mtnd3		#N/A	#N/A	#N/A	#N/A	#N/A	#N/A	0.5	0.5	#N/A	#N/A	#N/A	#N/A	0.5	0.5	0.5	1	0.5	0.5	0.5	0.5	1	0.5	#N/A	#N/A	1	0.5	#N/A	#N/A	#N/A	#N/A	#N/A	#N/A				Q9WVJ2	Psmd13	26S proteasome non-ATPase regulatory subunit 13	0.5	1	0.5	1	0.5	0.5	0.5	0.5
P62774	Myotrophin	Mtpn		0.5	0.5	0.5	0.5	0.5	0.5	0.5	0.5	0.5	0.5	0.5	1	1	1	0.5	1	1	1	1	1	0.5	0.5	0.5	0.5	0.5	1	1	1	0.5	1	0.5	0.5				P23242	Gja1	Gap junction alpha-1 protein	0.5	0.5	0.5	0.5	0.5	0.5	0.5	0.5
Q6KAU4	Multivesicular body subunit 12B	Mvb12b		0.5	0.5	0.5	0.5	0.5	0.5	0.5	3	0.5	1	0.5	0.5	0.5	0.5	0.5	1	0.5	0.5	0.5	1	0.5	0.5	0.5	1	0.5	0.5	0.5	2	0.5	3	2	0.5				Q01721	Gas1	Growth arrest-specific protein 1	0.5	0.5	0.5	1	0.5	0.5	0.5	0.5
Q9DBV4	Matrix remodeling-associated protein 8	Mxra8		0.5	0.5	0.5	0.5	0.5	0.5	0.5	0.5	0.5	0.5	0.5	0.5	0.5	1	0.5	1	0.5	0.5	0.5	5	0.5	5	0.5	0.5	0.5	6	0.5	9	0.5	5	0.5	0.5				Q9CU62	Smc1a	Structural maintenance of chromosomes protein 1A	0.5	3	0.5	1	0.5	0.5	0.5	1
O35682	Myeloid-associated differentiation marker	Myadm		0.5	0.5	0.5	0.5	0.5	0.5	0.5	0.5	0.5	0.5	0.5	0.5	0.5	0.5	0.5	0.5	0.5	1	0.5	1	0.5	0.5	0.5	1	0.5	0.5	0.5	1	0.5	0.5	1	0.5				P28571	Slc6a9	Sodium- and chloride-dependent glycine transporter 1	0.5	0.5	0.5	2	0.5	0.5	0.5	0.5
Q7TPV4	Myb-binding protein 1A	Mybbp1a		#N/A	#N/A	#N/A	#N/A	#N/A	#N/A	2	1	#N/A	#N/A	#N/A	#N/A	1	2	1	3	0.5	0.5	0.5	0.5	0.5	0.5	#N/A	#N/A	0.5	0.5	#N/A	#N/A	#N/A	#N/A	#N/A	#N/A				Q99L47	St13	Hsc70-interacting protein	0.5	3	0.5	1	0.5	0.5	0.5	0.5
Q8C854	Myelin expression factor 2	Myef2		4	3	3	5	5	4	2	1	7	2	5	4	2	1	2	2	6	4	1	0.5	6	3	4	0.5	3	2	4	0.5	3	2	1	3				P70398	Usp9x	Probable ubiquitin carboxyl-terminal hydrolase FAF-X	0.5	2	0.5	0.5	0.5	0.5	0.5	0.5
Q61879	Myosin-10	Myh10		0.5	0.5	0.5	0.5	0.5	0.5	0.5	2	0.5	3	0.5	0.5	12	6	8	2	0.5	1	10	4	3	2	1	0.5	2	1	3	0.5	0.5	0.5	1	0.5				Q9DB72	Btbd17	BTB/POZ domain-containing protein 17	0.5	1	0.5	3	0.5	0.5	0.5	1
O08638	Myosin-11	Myh11		0.5	0.5	0.5	0.5	0.5	0.5	0.5	0.5	0.5	1	0.5	0.5	2	0.5	0.5	1	0.5	0.5	1	1	0.5	0.5	0.5	0.5	1	0.5	0.5	0.5	0.5	0.5	0.5	0.5				P97379	G3bp2	Ras GTPase-activating protein-binding protein 2	0.5	3	0.5	0.5	1	0.5	0.5	0.5
Q8VDD5	Myosin-9	Myh9		0.5	0.5	0.5	0.5	0.5	0.5	1	2	0.5	0.5	0.5	0.5	5	2	4	2	0.5	0.5	2	2	2	1	0.5	0.5	1	0.5	4	2	0.5	0.5	1	0.5				P97855	G3bp1	Ras GTPase-activating protein-binding protein 1	0.5	2	0.5	0.5	1	0.5	0.5	0.5
Q3THE2	Myosin regulatory light chain 12B	Myl12b		0.5	0.5	0.5	0.5	0.5	0.5	0.5	0.5	0.5	0.5	0.5	0.5	0.5	1	1	1	1	0.5	1	0.5	1	0.5	1	0.5	0.5	0.5	1	0.5	0.5	0.5	1	1				P60879	Snap25	Synaptosomal-associated protein 25	0.5	0.5	0.5	0.5	0.5	0.5	0.5	0.5
Q60605	Myosin light polypeptide 6	Myl6		0.5	0.5	0.5	0.5	0.5	0.5	0.5	1	0.5	0.5	0.5	0.5	1	0.5	1	1	0.5	0.5	1	1	0.5	1	0.5	0.5	1	0.5	1	1	0.5	1	0.5	0.5				Q8BVY0	Rsl1d1	Ribosomal L1 domain-containing protein 1	2	0.5	4	3	0.5	0.5	0.5	0.5
E9Q634	Unconventional myosin-Ie	Myo1e		#N/A	#N/A	#N/A	#N/A	#N/A	#N/A	0.5	0.5	#N/A	#N/A	#N/A	#N/A	0.5	0.5	0.5	0.5	0.5	0.5	0.5	1	0.5	0.5	#N/A	#N/A	0.5	0.5	#N/A	#N/A	#N/A	#N/A	#N/A	#N/A				Q9CQN4	Sostdc1	Sclerostin domain-containing protein 1	1	0.5	1	0.5	2	1	0.5	2
Q99104	Unconventional myosin-Va	Myo5a		#N/A	#N/A	#N/A	#N/A	#N/A	#N/A	0.5	0.5	#N/A	#N/A	#N/A	#N/A	0.5	0.5	1	0.5	0.5	0.5	0.5	0.5	0.5	0.5	#N/A	#N/A	0.5	0.5	#N/A	#N/A	#N/A	#N/A	#N/A	#N/A				P60229	Eif3e	Eukaryotic translation initiation factor 3 subunit E	0.5	3	0.5	1	0.5	0.5	0.5	0.5
Q9CZR2	N-acetylated-alpha-linked acidic dipeptidase 2	Naalad2		0.5	0.5	0.5	0.5	0.5	0.5	0.5	0.5	0.5	0.5	0.5	0.5	0.5	0.5	0.5	0.5	0.5	0.5	0.5	2	0.5	0.5	0.5	0.5	0.5	2	0.5	3	0.5	1	0.5	0.5				Q922H2	Pdk3	[Pyruvate dehydrogenase (acetyl-transferring)] kinase isozyme 3, mitochondrial	0.5	0.5	0.5	0.5	0.5	0.5	1	0.5
P70670	Nascent polypeptide-associated complex subunit alpha, muscle-specific form	Naca		1	0.5	1	1	0.5	0.5	3	1	1	0.5	1	1	2	2	0.5	2	2	0.5	0.5	1	2	2	1	0.5	2	0.5	1	1	1	1	1	1				Q9DBU6	Rsrc1	Serine/Arginine-related protein 53	0.5	0.5	2	0.5	0.5	1	0.5	0.5
Q99KQ4	Nicotinamide phosphoribosyltransferase	Nampt		#N/A	#N/A	#N/A	#N/A	#N/A	#N/A	0.5	0.5	#N/A	#N/A	#N/A	#N/A	0.5	0.5	0.5	0.5	0.5	0.5	0.5	0.5	0.5	0.5	#N/A	#N/A	0.5	0.5	#N/A	#N/A	#N/A	#N/A	#N/A	#N/A				Q5PR73	Diras2	GTP-binding protein Di-Ras2	0.5	0.5	0.5	0.5	1	0.5	0.5	0.5
P28656	Nucleosome assembly protein 1-like 1	Nap1l1		0.5	0.5	0.5	0.5	0.5	1	0.5	3	0.5	0.5	0.5	0.5	0.5	4	0.5	3	0.5	1	0.5	3	0.5	1	0.5	0.5	0.5	0.5	0.5	0.5	0.5	1	1	0.5				Q8CG19	Ltbp1	Latent-transforming growth factor beta-binding protein 1	0.5	2	0.5	1	0.5	0.5	0.5	0.5
Q78ZA7	Nucleosome assembly protein 1-like 4	Nap1l4		#N/A	#N/A	#N/A	#N/A	#N/A	#N/A	0.5	2	#N/A	#N/A	#N/A	#N/A	0.5	2	0.5	1	0.5	0.5	0.5	0.5	0.5	0.5	#N/A	#N/A	0.5	0.5	#N/A	#N/A	#N/A	#N/A	#N/A	#N/A				Q9JM93	Arl6ip4	ADP-ribosylation factor-like protein 6-interacting protein 4	0.5	0.5	0.5	0.5	2	1	0.5	2
P28663	Beta-soluble NSF attachment protein	Napb		0.5	0.5	0.5	0.5	0.5	0.5	0.5	0.5	0.5	0.5	0.5	0.5	0.5	1	0.5	0.5	0.5	0.5	0.5	0.5	0.5	0.5	0.5	0.5	0.5	0.5	1	0.5	0.5	2	0.5	0.5				P62843	Rps15	40S ribosomal protein S15	0.5	0.5	1	1	0.5	0.5	0.5	0.5
Q8BP47	Asparagine--tRNA ligase, cytoplasmic	Nars		0.5	0.5	0.5	0.5	0.5	0.5	0.5	0.5	0.5	0.5	0.5	0.5	1	0.5	0.5	0.5	0.5	0.5	1	1	0.5	0.5	1	0.5	1	0.5	2	1	0.5	0.5	0.5	0.5				Q9WVA3	Bub3	Mitotic checkpoint protein BUB3	0.5	1	2	0.5	1	0.5	1	1
Q99MD9	Nuclear autoantigenic sperm protein	Nasp		#N/A	#N/A	#N/A	#N/A	#N/A	#N/A	0.5	0.5	#N/A	#N/A	#N/A	#N/A	0.5	0.5	0.5	0.5	0.5	0.5	0.5	0.5	0.5	0.5	#N/A	#N/A	0.5	0.5	#N/A	#N/A	#N/A	#N/A	#N/A	#N/A				Q3UYV9	Ncbp1	Nuclear cap-binding protein subunit 1	0.5	2	0.5	0.5	0.5	0.5	0.5	0.5
Q8K224	RNA cytidine acetyltransferase	Nat10		1	0.5	0.5	0.5	1	0.5	12	6	4	1	7	2	1	0.5	2	1	5	3	0.5	1	1	0.5	0.5	0.5	0.5	0.5	5	0.5	3	0.5	4	0.5				P47964	Rpl36	60S ribosomal protein L36	0.5	0.5	2	1	1	1	2	1
Q91X97	Neurocalcin-delta	Ncald		0.5	0.5	0.5	0.5	0.5	0.5	0.5	0.5	0.5	0.5	0.5	0.5	0.5	1	0.5	0.5	0.5	0.5	0.5	0.5	0.5	0.5	0.5	0.5	0.5	0.5	0.5	3	0.5	4	0.5	0.5				P60122	Ruvbl1	RuvB-like 1	0.5	3	0.5	1	0.5	0.5	0.5	0.5
P13595	Neural cell adhesion molecule 1	Ncam1		0.5	36	0.5	33	0.5	57	0.5	158	1	128	0.5	74	11	166	6	191	2	201	6	199	5	282	4	138	11	197	8	117	3	174	186	124				Q14CH0	Fam171b	Protein FAM171B	0.5	0.5	0.5	0.5	0.5	0.5	0.5	2
O35136	Neural cell adhesion molecule 2	Ncam2		0.5	1	0.5	2	0.5	9	0.5	21	0.5	31	0.5	15	0.5	17	0.5	17	0.5	27	0.5	37	0.5	15	0.5	35	0.5	17	0.5	23	0.5	34	29	22				O35638	Stag2	Cohesin subunit SA-2	0.5	2	0.5	0.5	0.5	0.5	0.5	0.5
P55066	Neurocan core protein	Ncan		0.5	0.5	0.5	0.5	0.5	0.5	0.5	5	0.5	1	0.5	0.5	0.5	2	0.5	0.5	0.5	0.5	0.5	1	0.5	0.5	0.5	0.5	0.5	0.5	0.5	5	0.5	1	0.5	0.5				Q9Z2D8	Mbd3	Methyl-CpG-binding domain protein 3	0.5	2	0.5	1	0.5	0.5	0.5	0.5
Q3UYV9	Nuclear cap-binding protein subunit 1	Ncbp1		#N/A	#N/A	#N/A	#N/A	#N/A	#N/A	0.5	0.5	#N/A	#N/A	#N/A	#N/A	0.5	0.5	0.5	0.5	0.5	0.5	0.5	0.5	0.5	0.5	#N/A	#N/A	0.5	0.5	#N/A	#N/A	#N/A	#N/A	#N/A	#N/A				Q62189	Snrpa	U1 small nuclear ribonucleoprotein A	3	0.5	3	0.5	1	0.5	1	1
Q9Z0E0	Neurochondrin	Ncdn		0.5	0.5	0.5	0.5	0.5	0.5	0.5	0.5	0.5	0.5	0.5	0.5	0.5	0.5	0.5	0.5	0.5	1	0.5	0.5	0.5	0.5	0.5	1	0.5	0.5	0.5	0.5	0.5	0.5	0.5	0.5				Q6P2B1	Tnpo3	Transportin-3	0.5	2	0.5	0.5	0.5	0.5	0.5	0.5
P28660	Nck-associated protein 1	Nckap1		0.5	0.5	0.5	0.5	0.5	1	0.5	3	0.5	8	0.5	0.5	2	18	1	8	1	13	1	21	2	6	1	13	1	3	3	6	0.5	6	12	6				Q8R2R9	Ap3m2	AP-3 complex subunit mu-2	0.5	0.5	1	1	1	0.5	0.5	0.5
P09405	Nucleolin	Ncl		2	1	3	2	0.5	0.5	2	4	4	0.5	2	1	0.5	2	0.5	4	1	0.5	0.5	0.5	0.5	0.5	1	0.5	0.5	1	0.5	1	2	0.5	1	3				Q9JKC8	Ap3m1	AP-3 complex subunit mu-1	0.5	1	1	1	1	0.5	0.5	0.5
Q8VCM8	Nicalin	Ncln		#N/A	#N/A	#N/A	#N/A	#N/A	#N/A	0.5	0.5	#N/A	#N/A	#N/A	#N/A	0.5	0.5	0.5	0.5	0.5	0.5	0.5	0.5	1	0.5	#N/A	#N/A	0.5	0.5	#N/A	#N/A	#N/A	#N/A	#N/A	#N/A				Q8K2Q7	Brox	BRO1 domain-containing protein BROX	0.5	0.5	0.5	4	0.5	0.5	0.5	0.5
Q91W39	Nuclear receptor coactivator 5	Ncoa5		#N/A	#N/A	#N/A	#N/A	#N/A	#N/A	0.5	0.5	#N/A	#N/A	#N/A	#N/A	0.5	0.5	0.5	0.5	0.5	0.5	0.5	0.5	0.5	0.5	#N/A	#N/A	0.5	0.5	#N/A	#N/A	#N/A	#N/A	#N/A	#N/A				Q8K209	Adgrg1	Adhesion G-protein coupled receptor G1	0.5	0.5	0.5	1	0.5	0.5	0.5	2
Q62433	Protein NDRG1	Ndrg1		#N/A	#N/A	#N/A	#N/A	#N/A	#N/A	0.5	0.5	#N/A	#N/A	#N/A	#N/A	0.5	1	0.5	0.5	0.5	0.5	0.5	1	0.5	0.5	#N/A	#N/A	0.5	1	#N/A	#N/A	#N/A	#N/A	#N/A	#N/A				Q3TXX4	Slc17a7	Vesicular glutamate transporter 1	0.5	0.5	0.5	0.5	0.5	0.5	0.5	1
Q9QYG0	Protein NDRG2	Ndrg2		#N/A	#N/A	#N/A	#N/A	#N/A	#N/A	0.5	0.5	#N/A	#N/A	#N/A	#N/A	0.5	1	0.5	0.5	0.5	0.5	0.5	1	0.5	0.5	#N/A	#N/A	0.5	0.5	#N/A	#N/A	#N/A	#N/A	#N/A	#N/A				Q02053	Uba1	Ubiquitin-like modifier-activating enzyme 1	0.5	2	0.5	0.5	0.5	0.5	1	0.5
Q9QYF9	Protein NDRG3	Ndrg3		0.5	0.5	0.5	0.5	0.5	0.5	0.5	0.5	0.5	0.5	0.5	0.5	1	1	0.5	0.5	0.5	0.5	0.5	1	0.5	0.5	0.5	1	0.5	0.5	1	1	0.5	2	2	0.5				P31254	Uba1y	Ubiquitin-like modifier-activating enzyme 1 Y	0.5	0.5	0.5	0.5	0.5	0.5	1	0.5
Q8BTG7	Protein NDRG4	Ndrg4		0.5	0.5	0.5	0.5	0.5	0.5	0.5	0.5	0.5	0.5	0.5	0.5	0.5	1	0.5	0.5	0.5	0.5	0.5	0.5	0.5	0.5	0.5	1	0.5	0.5	0.5	0.5	0.5	0.5	0.5	0.5				O35181	Nrg3	Pro-neuregulin-3, membrane-bound isoform	0.5	0.5	0.5	1	0.5	0.5	0.5	1
Q99LC3	NADH dehydrogenase [ubiquinone] 1 alpha subcomplex subunit 10, mitochondrial	Ndufa10		0.5	0.5	0.5	0.5	0.5	0.5	0.5	0.5	0.5	0.5	0.5	0.5	0.5	0.5	0.5	0.5	0.5	0.5	0.5	0.5	0.5	1	0.5	0.5	0.5	0.5	1	0.5	0.5	0.5	0.5	0.5				P97797	Sirpa	Tyrosine-protein phosphatase non-receptor type substrate 1	0.5	0.5	0.5	0.5	0.5	0.5	0.5	0.5
Q62425	Cytochrome c oxidase subunit NDUFA4	Ndufa4		#N/A	#N/A	#N/A	#N/A	#N/A	#N/A	0.5	0.5	#N/A	#N/A	#N/A	#N/A	4	0.5	0.5	0.5	0.5	0.5	0.5	0.5	1	0.5	#N/A	#N/A	0.5	0.5	#N/A	#N/A	#N/A	#N/A	#N/A	#N/A				Q3UHK8	Tnrc6a	Trinucleotide repeat-containing gene 6A protein	0.5	0.5	3	1	0.5	0.5	2	0.5
Q9DC69	NADH dehydrogenase [ubiquinone] 1 alpha subcomplex subunit 9, mitochondrial	Ndufa9		0.5	0.5	0.5	0.5	0.5	0.5	0.5	0.5	1	0.5	0.5	0.5	4	3	1	0.5	3	0.5	2	2	2	0.5	3	1	3	1	1	0.5	6	2	0.5	0.5				Q8CGK3	Lonp1	Lon protease homolog, mitochondrial	0.5	0.5	0.5	0.5	2	0.5	0.5	0.5
Q91VD9	NADH-ubiquinone oxidoreductase 75 kDa subunit, mitochondrial	Ndufs1		0.5	0.5	0.5	0.5	0.5	0.5	0.5	0.5	0.5	0.5	0.5	0.5	4	1	0.5	0.5	0.5	0.5	2	1	2	0.5	0.5	0.5	2	0.5	2	0.5	4	1	0.5	0.5				Q8K377	Lrrtm1	Leucine-rich repeat transmembrane neuronal protein 1	0.5	0.5	0.5	2	0.5	0.5	0.5	0.5
Q91WD5	NADH dehydrogenase [ubiquinone] iron-sulfur protein 2, mitochondrial	Ndufs2		0.5	0.5	0.5	0.5	0.5	0.5	0.5	0.5	0.5	0.5	0.5	0.5	1	0.5	0.5	0.5	0.5	0.5	0.5	0.5	0.5	0.5	0.5	0.5	0.5	0.5	1	0.5	1	1	0.5	0.5				Q9JHI5	Ivd	Isovaleryl-CoA dehydrogenase, mitochondrial	0.5	0.5	0.5	0.5	2	0.5	0.5	0.5
Q9DCT2	NADH dehydrogenase [ubiquinone] iron-sulfur protein 3, mitochondrial	Ndufs3		0.5	0.5	0.5	0.5	0.5	0.5	0.5	0.5	0.5	0.5	0.5	0.5	3	2	0.5	0.5	0.5	0.5	1	3	1	0.5	0.5	0.5	0.5	0.5	2	0.5	1	0.5	0.5	0.5				P26516	Psmd7	26S proteasome non-ATPase regulatory subunit 7	0.5	2	0.5	0.5	0.5	0.5	0.5	0.5
Q8K3J1	NADH dehydrogenase [ubiquinone] iron-sulfur protein 8, mitochondrial	Ndufs8		#N/A	#N/A	#N/A	#N/A	#N/A	#N/A	0.5	0.5	#N/A	#N/A	#N/A	#N/A	0.5	0.5	0.5	0.5	0.5	0.5	0.5	0.5	0.5	0.5	#N/A	#N/A	0.5	0.5	#N/A	#N/A	#N/A	#N/A	#N/A	#N/A				Q60972	Rbbp4	Histone-binding protein RBBP4	0.5	2	0.5	1	0.5	0.5	0.5	1
Q91YT0	NADH dehydrogenase [ubiquinone] flavoprotein 1, mitochondrial	Ndufv1		0.5	0.5	0.5	0.5	0.5	0.5	0.5	0.5	0.5	0.5	0.5	0.5	1	0.5	0.5	0.5	0.5	0.5	0.5	0.5	1	1	0.5	0.5	0.5	0.5	0.5	0.5	1	1	0.5	0.5				P35505	Fah	Fumarylacetoacetase	0.5	2	0.5	1	0.5	0.5	0.5	0.5
Q9JKF6	Nectin-1	Nectin1		0.5	3	0.5	1	0.5	5	0.5	4	0.5	8	0.5	4	0.5	5	0.5	4	0.5	4	0.5	6	0.5	3	0.5	9	0.5	5	0.5	8	0.5	6	5	4				Q8VHJ5	Mark1	Serine/threonine-protein kinase MARK1	0.5	0.5	0.5	0.5	1	0.5	0.5	0.5
Q9JLB9	Nectin-3	Nectin3		0.5	0.5	0.5	0.5	0.5	0.5	0.5	2	0.5	7	0.5	0.5	0.5	1	0.5	2	0.5	4	0.5	1	0.5	0.5	0.5	6	0.5	0.5	0.5	3	0.5	1	3	0.5				Q05512	Mark2	Serine/threonine-protein kinase MARK2	0.5	1	0.5	0.5	0.5	0.5	0.5	0.5
Q8CFI0	E3 ubiquitin-protein ligase NEDD4-like	Nedd4l		0.5	0.5	0.5	0.5	0.5	0.5	0.5	1	0.5	3	0.5	0.5	0.5	2	0.5	0.5	0.5	0.5	0.5	0.5	0.5	0.5	0.5	2	0.5	0.5	0.5	0.5	0.5	0.5	0.5	0.5				O70401	Tspan6	Tetraspanin-6	0.5	2	0.5	0.5	0.5	0.5	0.5	1
P19246	Neurofilament heavy polypeptide	Nefh		1	0.5	0.5	2	1	0.5	4	3	1	1	1	1	4	3	4	2	3	1	4	1	4	1	1	1	2	1	1	1	1	1	2	2				Q4VA53	Pds5b	Sister chromatid cohesion protein PDS5 homolog B	1	2	1	1	0.5	0.5	1	0.5
P08551	Neurofilament light polypeptide	Nefl		1	0.5	0.5	1	1	0.5	1	2	2	2	1	1	4	3	1	1	6	4	1	1	4	2	16	11	2	3	13	8	7	11	2	1				Q9WUR9	Ak4	Adenylate kinase 4, mitochondrial	0.5	0.5	0.5	0.5	2	0.5	0.5	0.5
P08553	Neurofilament medium polypeptide	Nefm		1	0.5	0.5	1	1	0.5	1	1	2	1	1	1	4	2	1	1	6	3	2	1	3	1	16	5	5	2	9	5	3	2	1	1				Q9DCM0	Ethe1	Persulfide dioxygenase ETHE1, mitochondrial	0.5	2	0.5	0.5	0.5	0.5	0.5	0.5
Q80Z24	Neuronal growth regulator 1	Negr1		0.5	1	0.5	1	0.5	5	0.5	15	0.5	16	0.5	7	0.5	13	0.5	16	0.5	21	0.5	13	0.5	16	0.5	21	0.5	12	0.5	18	0.5	21	20	6				Q2TJ95	Rspo3	R-spondin-3	3	0.5	1	0.5	0.5	0.5	0.5	0.5
Q8K203	Endonuclease 8-like 3	Neil3		#N/A	#N/A	#N/A	#N/A	#N/A	#N/A	0.5	0.5	#N/A	#N/A	#N/A	#N/A	0.5	0.5	0.5	0.5	0.5	0.5	0.5	0.5	0.5	0.5	#N/A	#N/A	0.5	0.5	#N/A	#N/A	#N/A	#N/A	#N/A	#N/A				Q8BGA3	Lrrtm2	Leucine-rich repeat transmembrane neuronal protein 2	0.5	0.5	0.5	0.5	0.5	0.5	0.5	0.5
Q8BG30	Negative elongation factor A	Nelfa		#N/A	#N/A	#N/A	#N/A	#N/A	#N/A	0.5	0.5	#N/A	#N/A	#N/A	#N/A	0.5	0.5	0.5	0.5	0.5	0.5	0.5	0.5	0.5	0.5	#N/A	#N/A	0.5	0.5	#N/A	#N/A	#N/A	#N/A	#N/A	#N/A				G5E870	Trip12	E3 ubiquitin-protein ligase TRIP12	1	1	0.5	0.5	0.5	0.5	0.5	0.5
P97798	Neogenin	Neo1		0.5	6	0.5	6	0.5	14	0.5	39	0.5	17	0.5	14	2	54	0.5	44	0.5	48	0.5	46	0.5	32	0.5	31	0.5	54	0.5	32	0.5	28	28	22				Q6PDL0	Dync1li2	Cytoplasmic dynein 1 light intermediate chain 2	0.5	0.5	0.5	0.5	1	0.5	0.5	0.5
Q6P5H2	Nestin	Nes		#N/A	#N/A	#N/A	#N/A	#N/A	#N/A	0.5	0.5	#N/A	#N/A	#N/A	#N/A	1	0.5	0.5	0.5	0.5	0.5	0.5	0.5	0.5	1	#N/A	#N/A	0.5	0.5	#N/A	#N/A	#N/A	#N/A	#N/A	#N/A				Q91VR5	Ddx1	ATP-dependent RNA helicase DDX1	0.5	0.5	0.5	0.5	1	0.5	0.5	2
Q8R4I7	Neuropilin and tolloid-like protein 1	Neto1		0.5	0.5	0.5	0.5	0.5	0.5	0.5	0.5	0.5	1	0.5	0.5	0.5	1	0.5	0.5	0.5	0.5	0.5	0.5	0.5	0.5	0.5	1	0.5	0.5	0.5	0.5	0.5	1	0.5	0.5				Q6ZWV7	Rpl35	60S ribosomal protein L35	0.5	1	2	1	2	2	0.5	2
Q810U3	Neurofascin	Nfasc		0.5	2	0.5	1	0.5	11	0.5	45	0.5	24	0.5	26	0.5	63	0.5	53	0.5	49	0.5	62	0.5	79	0.5	46	0.5	58	1	63	0.5	58	35	23				P14602	Hspb1	Heat shock protein beta-1	0.5	0.5	0.5	0.5	0.5	0.5	0.5	0.5
P97863	Nuclear factor 1 B-type	Nfib		1	1	1	1	1	1	0.5	0.5	0.5	2	0.5	1	0.5	0.5	0.5	0.5	0.5	0.5	0.5	0.5	0.5	0.5	0.5	1	0.5	0.5	0.5	0.5	0.5	1	1	1				P54823	Ddx6	Probable ATP-dependent RNA helicase DDX6	0.5	0.5	0.5	0.5	1	0.5	0.5	0.5
P70257	Nuclear factor 1 X-type	Nfix		1	1	1	1	1	1	0.5	0.5	0.5	3	0.5	1	0.5	0.5	0.5	0.5	0.5	0.5	0.5	0.5	0.5	0.5	0.5	1	0.5	0.5	0.5	0.5	0.5	1	1	1				P18572	Bsg	Basigin	0.5	0.5	0.5	0.5	0.5	0.5	0.5	0.5
Q9Z0W1	Tumor necrosis factor receptor superfamily member 16	Ngfr		0.5	0.5	0.5	0.5	0.5	0.5	0.5	2	0.5	1	0.5	1	0.5	2	0.5	4	0.5	1	0.5	1	0.5	2	0.5	1	0.5	1	0.5	0.5	0.5	0.5	1	1				Q60973	Rbbp7	Histone-binding protein RBBP7	0.5	2	0.5	0.5	0.5	0.5	0.5	0.5
Q9CRB2	H/ACA ribonucleoprotein complex subunit 2	Nhp2		#N/A	#N/A	#N/A	#N/A	#N/A	#N/A	1	0.5	#N/A	#N/A	#N/A	#N/A	0.5	0.5	0.5	0.5	0.5	0.5	0.5	0.5	0.5	0.5	#N/A	#N/A	0.5	0.5	#N/A	#N/A	#N/A	#N/A	#N/A	#N/A				Q8K341	Atat1	Alpha-tubulin N-acetyltransferase 1	0.5	0.5	0.5	0.5	2	0.5	0.5	0.5
P10493	Nidogen-1	Nid1		0.5	0.5	0.5	0.5	4	63	2	64	0.5	46	0.5	26	0.5	28	4	44	0.5	2	0.5	21	0.5	27	0.5	10	0.5	24	4	16	0.5	22	0.5	0.5				Q922D8	Mthfd1	C-1-tetrahydrofolate synthase, cytoplasmic	0.5	0.5	0.5	0.5	0.5	0.5	0.5	0.5
O88322	Nidogen-2	Nid2		#N/A	#N/A	#N/A	#N/A	#N/A	#N/A	0.5	4	#N/A	#N/A	#N/A	#N/A	0.5	4	0.5	13	0.5	0.5	0.5	3	0.5	5	#N/A	#N/A	0.5	5	#N/A	#N/A	#N/A	#N/A	#N/A	#N/A				P17742	Ppia	Peptidyl-prolyl cis-trans isomerase A	0.5	2	0.5	1	2	1	1	1
Q8BGN5	NIPA-like protein 3	Nipal3		0.5	0.5	0.5	0.5	0.5	0.5	0.5	0.5	0.5	0.5	0.5	0.5	0.5	0.5	0.5	0.5	0.5	0.5	0.5	0.5	0.5	0.5	0.5	0.5	0.5	1	0.5	0.5	0.5	0.5	0.5	0.5				O70258	Sgce	Epsilon-sarcoglycan	0.5	0.5	0.5	0.5	0.5	0.5	0.5	0.5
Q5SZT7	NKAP-like protein	Nkapl		0.5	0.5	0.5	0.5	0.5	0.5	0.5	0.5	0.5	0.5	0.5	1	0.5	0.5	0.5	0.5	0.5	0.5	0.5	0.5	0.5	0.5	0.5	0.5	0.5	0.5	0.5	0.5	0.5	0.5	0.5	0.5				Q6RHR9	Magi1	Membrane-associated guanylate kinase, WW and PDZ domain-containing protein 1	0.5	0.5	0.5	0.5	0.5	0.5	0.5	2
Q99K10	Neuroligin-1	Nlgn1		0.5	0.5	0.5	0.5	0.5	0.5	0.5	7	0.5	5	0.5	2	0.5	5	0.5	3	0.5	8	0.5	6	0.5	3	0.5	5	0.5	3	0.5	5	0.5	3	3	3				Q9D6R2	Idh3a	Isocitrate dehydrogenase [NAD] subunit alpha, mitochondrial	0.5	0.5	0.5	0.5	4	0.5	1	0.5
Q69ZK9	Neuroligin-2	Nlgn2		0.5	0.5	0.5	0.5	0.5	1	0.5	11	0.5	11	0.5	5	0.5	7	0.5	7	0.5	15	0.5	8	0.5	7	0.5	12	0.5	7	0.5	10	0.5	8	10	6				P97461	Rps5	40S ribosomal protein S5	0.5	3	0.5	1	1	0.5	0.5	1
Q8BYM5	Neuroligin-3	Nlgn3		0.5	0.5	0.5	0.5	0.5	4	0.5	15	0.5	13	0.5	7	0.5	18	0.5	23	0.5	22	0.5	15	0.5	11	0.5	18	0.5	15	0.5	20	0.5	14	16	14				P70349	Hint1	Histidine triad nucleotide-binding protein 1	0.5	0.5	0.5	0.5	1	1	0.5	2
B0F2B4	Neuroligin 4-like	Nlgn4l		#N/A	#N/A	#N/A	#N/A	#N/A	#N/A	0.5	2	#N/A	#N/A	#N/A	#N/A	0.5	2	0.5	2	0.5	2	0.5	2	0.5	3	#N/A	#N/A	0.5	2	#N/A	#N/A	#N/A	#N/A	#N/A	#N/A				Q76KF0	Sema6d	Semaphorin-6D	0.5	0.5	0.5	0.5	0.5	0.5	0.5	1
Q5DU56	Protein NLRC3	Nlrc3		#N/A	#N/A	#N/A	#N/A	#N/A	#N/A	0.5	0.5	#N/A	#N/A	#N/A	#N/A	1	0.5	0.5	0.5	0.5	0.5	0.5	0.5	0.5	0.5	#N/A	#N/A	0.5	0.5	#N/A	#N/A	#N/A	#N/A	#N/A	#N/A				Q99PF4	Cdh23	Cadherin-23	0.5	0.5	0.5	1	0.5	0.5	0.5	0.5
Q66X19	NACHT, LRR and PYD domains-containing protein 4E	Nlrp4e		#N/A	#N/A	#N/A	#N/A	#N/A	#N/A	0.5	1	#N/A	#N/A	#N/A	#N/A	0.5	0.5	0.5	0.5	0.5	0.5	0.5	0.5	0.5	0.5	#N/A	#N/A	0.5	0.5	#N/A	#N/A	#N/A	#N/A	#N/A	#N/A				Q60675	Lama2	Laminin subunit alpha-2	0.5	0.5	0.5	0.5	0.5	0.5	0.5	1
Q3TL44	NLR family member X1	Nlrx1		#N/A	#N/A	#N/A	#N/A	#N/A	#N/A	0.5	0.5	#N/A	#N/A	#N/A	#N/A	0.5	0.5	0.5	0.5	0.5	0.5	0.5	0.5	0.5	0.5	#N/A	#N/A	1	1	#N/A	#N/A	#N/A	#N/A	#N/A	#N/A				Q9Z2D6	Mecp2	Methyl-CpG-binding protein 2	1	0.5	0.5	0.5	0.5	0.5	0.5	0.5
Q01768	Nucleoside diphosphate kinase B	Nme2		#N/A	#N/A	#N/A	#N/A	#N/A	#N/A	0.5	0.5	#N/A	#N/A	#N/A	#N/A	0.5	0.5	0.5	0.5	0.5	0.5	0.5	1	0.5	0.5	#N/A	#N/A	0.5	0.5	#N/A	#N/A	#N/A	#N/A	#N/A	#N/A				Q9R1T4	2019-09-06	Septin-6	0.5	0.5	0.5	0.5	1	0.5	0.5	1
O70311	Glycylpeptide N-tetradecanoyltransferase 2	Nmt2		0.5	0.5	0.5	0.5	0.5	0.5	0.5	0.5	0.5	0.5	0.5	0.5	1	1	0.5	0.5	2	0.5	0.5	1	0.5	0.5	0.5	0.5	0.5	0.5	0.5	0.5	1	0.5	0.5	0.5				P11152	Lpl	Lipoprotein lipase	0.5	0.5	0.5	0.5	0.5	0.5	0.5	0.5
Q61941	NAD(P) transhydrogenase, mitochondrial	Nnt		#N/A	#N/A	#N/A	#N/A	#N/A	#N/A	0.5	0.5	#N/A	#N/A	#N/A	#N/A	0.5	0.5	0.5	0.5	0.5	0.5	0.5	0.5	1	0.5	#N/A	#N/A	0.5	0.5	#N/A	#N/A	#N/A	#N/A	#N/A	#N/A				P60867	Rps20	40S ribosomal protein S20	2	2	1	1	2	1	1	2
E9Q5C9	Nucleolar and coiled-body phosphoprotein 1	Nolc1		#N/A	#N/A	#N/A	#N/A	#N/A	#N/A	0.5	1	#N/A	#N/A	#N/A	#N/A	0.5	0.5	0.5	0.5	0.5	0.5	0.5	0.5	0.5	0.5	#N/A	#N/A	0.5	0.5	#N/A	#N/A	#N/A	#N/A	#N/A	#N/A				Q9D0F9	Pgm1	Phosphoglucomutase-1	0.5	2	0.5	0.5	0.5	0.5	0.5	0.5
Q99K48	Non-POU domain-containing octamer-binding protein	Nono		6	3	5	4	5	4	0.5	1	7	2	6	4	4	2	4	1	5	2	4	1	4	2	4	0.5	4	0.5	6	1	1	0.5	3	3				Q8BZF8	Pgm5	Phosphoglucomutase-like protein 5	0.5	1	0.5	0.5	0.5	0.5	0.5	0.5
Q9CQS2	H/ACA ribonucleoprotein complex subunit 3	Nop10		#N/A	#N/A	#N/A	#N/A	#N/A	#N/A	1	0.5	#N/A	#N/A	#N/A	#N/A	0.5	0.5	0.5	0.5	0.5	0.5	0.5	0.5	0.5	0.5	#N/A	#N/A	0.5	0.5	#N/A	#N/A	#N/A	#N/A	#N/A	#N/A				P42227	Stat3	Signal transducer and activator of transcription 3	0.5	0.5	0.5	0.5	0.5	0.5	0.5	0.5
Q9D6Z1	Nucleolar protein 56	Nop56		6	1	1	2	2	1	6	8	0.5	4	2	3	1	1	1	2	1	1	0.5	0.5	0.5	0.5	1	0.5	0.5	0.5	0.5	0.5	0.5	1	3	4				Q5U4C3	Scaf1	Splicing factor, arginine/serine-rich 19	0.5	0.5	0.5	0.5	2	0.5	0.5	1
Q6DFW4	Nucleolar protein 58	Nop58		10	2	3	8	4	5	11	10	4	6	5	5	2	2	5	4	6	4	0.5	0.5	1	0.5	1	0.5	1	0.5	3	0.5	1	3	5	3				P07214	Sparc	SPARC	0.5	2	0.5	0.5	0.5	0.5	0.5	0.5
Q01705	Neurogenic locus notch homolog protein 1	Notch1		0.5	0.5	0.5	0.5	0.5	0.5	0.5	6	0.5	0.5	0.5	0.5	0.5	10	0.5	13	0.5	2	0.5	8	0.5	8	0.5	2	0.5	10	0.5	18	0.5	6	0.5	0.5				Q61738	Itga7	Integrin alpha-7	0.5	0.5	0.5	0.5	0.5	0.5	0.5	0.5
O35516	Neurogenic locus notch homolog protein 2	Notch2		0.5	0.5	0.5	0.5	0.5	0.5	0.5	4	0.5	0.5	0.5	0.5	0.5	5	0.5	11	0.5	3	0.5	9	0.5	10	0.5	5	0.5	11	0.5	10	0.5	6	4	1				Q9QYM9	Tmeff2	Tomoregulin-2	0.5	0.5	0.5	0.5	0.5	0.5	0.5	1
Q61982	Neurogenic locus notch homolog protein 3	Notch3		0.5	0.5	0.5	0.5	0.5	0.5	0.5	0.5	0.5	0.5	0.5	0.5	0.5	3	0.5	4	0.5	5	0.5	3	0.5	2	0.5	2	0.5	0.5	0.5	7	0.5	5	0.5	0.5				Q8BMJ2	Lars	Leucine--tRNA ligase, cytoplasmic	0.5	0.5	0.5	0.5	0.5	0.5	0.5	0.5
Q11011	Puromycin-sensitive aminopeptidase	Npepps		0.5	0.5	0.5	0.5	0.5	0.5	0.5	0.5	0.5	0.5	0.5	0.5	1	0.5	0.5	0.5	0.5	0.5	0.5	0.5	1	1	1	0.5	1	0.5	0.5	0.5	0.5	0.5	0.5	0.5				P22725	Wnt5a	Protein Wnt-5a	0.5	0.5	0.5	0.5	0.5	0.5	0.5	0.5
Q9QY53	Nephrocystin-1	Nphp1		#N/A	#N/A	#N/A	#N/A	#N/A	#N/A	0.5	0.5	#N/A	#N/A	#N/A	#N/A	0.5	0.5	0.5	0.5	0.5	0.5	0.5	0.5	0.5	0.5	#N/A	#N/A	0.5	0.5	#N/A	#N/A	#N/A	#N/A	#N/A	#N/A				Q9JLC4	Sorcs1	VPS10 domain-containing receptor SorCS1	0.5	0.5	0.5	0.5	0.5	0.5	0.5	1
Q61937	Nucleophosmin	Npm1		1	0.5	0.5	1	0.5	0.5	1	6	0.5	1	0.5	2	1	3	0.5	6	0.5	1	0.5	2	1	3	2	0.5	1	3	2	0.5	3	2	5	4				B2RQC6	Cad	CAD protein	0.5	2	0.5	0.5	0.5	1	0.5	0.5
Q9CPP0	Nucleoplasmin-3	Npm3		#N/A	#N/A	#N/A	#N/A	#N/A	#N/A	0.5	1	#N/A	#N/A	#N/A	#N/A	0.5	0.5	0.5	0.5	0.5	0.5	0.5	0.5	0.5	0.5	#N/A	#N/A	0.5	0.5	#N/A	#N/A	#N/A	#N/A	#N/A	#N/A				Q64514	Tpp2	Tripeptidyl-peptidase 2	0.5	1	0.5	0.5	0.5	0.5	0.5	0.5
P97300	Neuroplastin	Nptn		0.5	0.5	0.5	0.5	0.5	0.5	0.5	1	0.5	3	0.5	1	0.5	1	0.5	0.5	0.5	2	0.5	2	0.5	1	0.5	6	0.5	3	0.5	5	0.5	6	2	1				Q05CL8	Larp7	La-related protein 7	0.5	1	0.5	1	1	0.5	0.5	1
Q62443	Neuronal pentraxin-1	Nptx1		0.5	0.5	0.5	0.5	0.5	2	0.5	1	0.5	8	0.5	3	0.5	5	0.5	4	0.5	9	0.5	6	0.5	5	0.5	15	0.5	6	0.5	22	0.5	18	7	1				Q8VDP6	Cdipt	CDP-diacylglycerol--inositol 3-phosphatidyltransferase	0.5	0.5	0.5	0.5	1	1	0.5	0.5
O70340	Neuronal pentraxin-2	Nptx2		0.5	0.5	0.5	0.5	0.5	2	0.5	1	0.5	4	0.5	1	0.5	0.5	0.5	0.5	0.5	1	0.5	0.5	0.5	0.5	0.5	3	0.5	0.5	0.5	2	0.5	3	2	0.5				Q8BH95	Echs1	Enoyl-CoA hydratase, mitochondrial	0.5	2	0.5	0.5	0.5	0.5	0.5	0.5
Q99J85	Neuronal pentraxin receptor	Nptxr		0.5	0.5	0.5	0.5	0.5	3	0.5	5	0.5	5	0.5	3	0.5	7	0.5	10	0.5	13	0.5	12	0.5	9	0.5	10	0.5	12	0.5	8	1	11	4	1				Q9CXY6	Ilf2	Interleukin enhancer-binding factor 2	0.5	1	1	1	1	0.5	0.5	1
Q60644	Oxysterols receptor LXR-beta	Nr1h2		#N/A	#N/A	#N/A	#N/A	#N/A	#N/A	0.5	0.5	#N/A	#N/A	#N/A	#N/A	0.5	0.5	1	0.5	0.5	0.5	0.5	0.5	0.5	0.5	#N/A	#N/A	0.5	0.5	#N/A	#N/A	#N/A	#N/A	#N/A	#N/A				P28047	Wnt7b	Protein Wnt-7b	0.5	0.5	0.5	0.5	0.5	0.5	0.5	0.5
Q99J45	Nuclear receptor-binding protein	Nrbp1		#N/A	#N/A	#N/A	#N/A	#N/A	#N/A	0.5	0.5	#N/A	#N/A	#N/A	#N/A	0.5	0.5	0.5	0.5	0.5	0.5	0.5	0.5	0.5	0.5	#N/A	#N/A	0.5	0.5	#N/A	#N/A	#N/A	#N/A	#N/A	#N/A				Q9D4J7	Phf6	PHD finger protein 6	1	2	0.5	0.5	0.5	0.5	0.5	0.5
Q810U4	Neuronal cell adhesion molecule	Nrcam		0.5	5	0.5	2	0.5	8	0.5	40	0.5	19	0.5	13	0.5	31	0.5	31	0.5	41	0.5	43	0.5	36	0.5	34	0.5	44	1	49	0.5	29	20	11				Q8BGZ4	Cdc23	Cell division cycle protein 23 homolog	0.5	2	0.5	1	0.5	0.5	0.5	0.5
Q8BHG1	Nardilysin	Nrdc		0.5	0.5	0.5	0.5	0.5	0.5	0.5	2	0.5	0.5	0.5	0.5	0.5	0.5	0.5	0.5	0.5	1	0.5	0.5	0.5	0.5	0.5	0.5	0.5	0.5	0.5	0.5	0.5	0.5	1	0.5				Q91V14	Slc12a5	Solute carrier family 12 member 5	0.5	0.5	0.5	0.5	0.5	0.5	0.5	0.5
O35181	Pro-neuregulin-3, membrane-bound isoform	Nrg3		0.5	0.5	0.5	0.5	0.5	0.5	0.5	1	0.5	0.5	0.5	0.5	0.5	1	0.5	1	0.5	1	0.5	1	0.5	1	0.5	1	0.5	1	0.5	1	0.5	2	0.5	0.5				Q91V92	Acly	ATP-citrate synthase	0.5	1	0.5	1	1	0.5	1	1
P54846	Neural retina-specific leucine zipper protein	Nrl		0.5	0.5	0.5	1	0.5	1	0.5	0.5	0.5	0.5	0.5	0.5	0.5	0.5	0.5	1	0.5	0.5	0.5	1	0.5	1	0.5	0.5	0.5	1	0.5	1	0.5	1	1	1				P62307	Snrpf	Small nuclear ribonucleoprotein F	1	0.5	0.5	0.5	1	1	1	1
P97333	Neuropilin-1	Nrp1		0.5	7	0.5	4	0.5	23	0.5	21	0.5	21	0.5	15	0.5	31	0.5	33	0.5	39	0.5	23	0.5	18	0.5	28	0.5	13	1	23	1	35	13	6				Q9EQH2	Erap1	Endoplasmic reticulum aminopeptidase 1	0.5	0.5	0.5	0.5	0.5	1	0.5	0.5
O35375	Neuropilin-2	Nrp2		0.5	6	0.5	4	0.5	20	0.5	12	0.5	12	0.5	10	0.5	26	0.5	13	0.5	17	0.5	13	0.5	15	0.5	24	0.5	15	0.5	28	0.5	29	15	11				Q6NS60	Fbxo41	F-box only protein 41	0.5	0.5	0.5	0.5	0.5	0.5	0.5	0.5
Q9CS84	Neurexin-1	Nrxn1		0.5	7	0.5	5	0.5	18	0.5	29	0.5	53	0.5	31	0.5	55	0.5	45	0.5	51	0.5	83	0.5	64	0.5	72	0.5	71	1	52	0.5	43	33	29				P62962	Pfn1	Profilin-1	0.5	0.5	0.5	0.5	0.5	0.5	1	0.5
Q6P9K9	Neurexin-3	Nrxn3		0.5	1	0.5	1	0.5	11	0.5	8	0.5	28	0.5	8	0.5	33	0.5	27	0.5	35	0.5	37	0.5	36	0.5	46	0.5	56	0.5	52	0.5	59	21	11				P70193	Lrig1	Leucine-rich repeats and immunoglobulin-like domains protein 1	0.5	0.5	0.5	0.5	0.5	0.5	0.5	2
Q8C985	Neurexin-3-beta	Nrxn3		0.5	1	0.5	1	0.5	11	0.5	8	0.5	28	0.5	8	0.5	33	0.5	27	0.5	35	0.5	37	0.5	36	0.5	46	0.5	56	0.5	52	0.5	59	21	11				Q9CWZ3	Rbm8a	RNA-binding protein 8A	1	0.5	1	0.5	0.5	0.5	0.5	0.5
Q9CR47	Ribosome biogenesis protein NSA2 homolog	Nsa2		#N/A	#N/A	#N/A	#N/A	#N/A	#N/A	1	0.5	#N/A	#N/A	#N/A	#N/A	0.5	0.5	0.5	0.5	0.5	0.5	0.5	0.5	0.5	0.5	#N/A	#N/A	0.5	0.5	#N/A	#N/A	#N/A	#N/A	#N/A	#N/A				Q8K1M6	Dnm1l	Dynamin-1-like protein	0.5	0.5	0.5	0.5	0.5	0.5	0.5	1
Q9R1J0	Sterol-4-alpha-carboxylate 3-dehydrogenase, decarboxylating	Nsdhl		#N/A	#N/A	#N/A	#N/A	#N/A	#N/A	0.5	0.5	#N/A	#N/A	#N/A	#N/A	1	0.5	0.5	0.5	1	2	0.5	0.5	0.5	0.5	#N/A	#N/A	0.5	0.5	#N/A	#N/A	#N/A	#N/A	#N/A	#N/A				P62270	Rps18	40S ribosomal protein S18	0.5	2	0.5	0.5	1	0.5	0.5	1
P46460	Vesicle-fusing ATPase	Nsf		0.5	0.5	0.5	0.5	0.5	0.5	0.5	0.5	0.5	0.5	0.5	0.5	1	2	0.5	0.5	0.5	2	0.5	2	2	1	1	1	2	0.5	6	0.5	0.5	1	0.5	0.5				Q80XU8	Lrfn4	Leucine-rich repeat and fibronectin type-III domain-containing protein 4	0.5	0.5	0.5	0.5	0.5	0.5	0.5	1
P47759	Neuron-specific protein family member 2	Nsg2		0.5	0.5	0.5	0.5	0.5	0.5	0.5	1	0.5	0.5	0.5	0.5	0.5	0.5	0.5	0.5	0.5	1	0.5	0.5	0.5	0.5	0.5	0.5	0.5	0.5	0.5	0.5	0.5	2	1	1				Q8K2B3	Sdha	Succinate dehydrogenase [ubiquinone] flavoprotein subunit, mitochondrial	0.5	0.5	1	1	0.5	0.5	1	1
Q5NCR9	Nuclear speckle splicing regulatory protein 1	Nsrp1		#N/A	#N/A	#N/A	#N/A	#N/A	#N/A	0.5	0.5	#N/A	#N/A	#N/A	#N/A	0.5	0.5	0.5	0.5	0.5	0.5	0.5	0.5	0.5	0.5	#N/A	#N/A	1	0.5	#N/A	#N/A	#N/A	#N/A	#N/A	#N/A				Q5M8N0	Cnrip1	CB1 cannabinoid receptor-interacting protein 1	0.5	0.5	1	0.5	1	1	1	1
Q99PJ0	Neurotrimin	Ntm		0.5	0.5	0.5	0.5	0.5	3	0.5	6	0.5	5	0.5	1	0.5	8	0.5	7	0.5	6	0.5	9	0.5	9	0.5	5	0.5	7	0.5	10	0.5	8	3	2				Q62108	Dlg4	Disks large homolog 4	0.5	0.5	0.5	0.5	0.5	0.5	0.5	0.5
O09118	Netrin-1	Ntn1		0.5	0.5	0.5	0.5	0.5	0.5	0.5	0.5	0.5	0.5	0.5	0.5	0.5	0.5	0.5	0.5	0.5	1	0.5	0.5	0.5	0.5	0.5	0.5	0.5	0.5	0.5	0.5	0.5	1	1	0.5				P54775	Psmc4	26S proteasome regulatory subunit 6B	0.5	2	0.5	1	0.5	0.5	0.5	0.5
Q8R4G0	Netrin-G1	Ntng1		#N/A	#N/A	#N/A	#N/A	#N/A	#N/A	0.5	1	#N/A	#N/A	#N/A	#N/A	0.5	2	0.5	2	0.5	0.5	0.5	2	0.5	4	#N/A	#N/A	0.5	2	#N/A	#N/A	#N/A	#N/A	#N/A	#N/A				P52196	Tst	Thiosulfate sulfurtransferase	0.5	2	0.5	1	1	0.5	0.5	0.5
Q8R4F1	Netrin-G2	Ntng2		0.5	0.5	0.5	0.5	0.5	1	0.5	5	0.5	8	0.5	4	0.5	6	0.5	4	0.5	7	0.5	10	0.5	6	0.5	6	0.5	6	0.5	3	0.5	6	4	0.5				Q8BMS9	Rassf2	Ras association domain-containing protein 2	0.5	0.5	0.5	0.5	0.5	0.5	0.5	0.5
P15209	BDNF/NT-3 growth factors receptor	Ntrk2		0.5	0.5	0.5	1	0.5	3	0.5	7	0.5	4	0.5	4	0.5	6	0.5	3	0.5	3	0.5	7	0.5	4	0.5	8	1	6	1	7	0.5	7	7	3				Q9D8B7	Jam3	Junctional adhesion molecule C	0.5	1	0.5	0.5	0.5	0.5	0.5	0.5
Q6VNS1	NT-3 growth factor receptor	Ntrk3		0.5	1	0.5	2	0.5	9	0.5	5	0.5	8	0.5	4	0.5	3	0.5	3	0.5	5	0.5	1	0.5	2	0.5	7	0.5	1	0.5	3	0.5	5	7	2				Q9JM76	Arpc3	Actin-related protein 2/3 complex subunit 3	0.5	0.5	0.5	0.5	1	0.5	0.5	2
Q80XU3	Nuclear ubiquitous casein and cyclin-dependent kinase substrate 1	Nucks1		6	4	5	7	5	4	13	9	5	5	6	6	5	0.5	1	2	6	1	2	1	2	0.5	8	1	4	2	5	2	9	5	2	4				Q62186	Ssr4	Translocon-associated protein subunit delta	0.5	0.5	0.5	0.5	0.5	0.5	0.5	0.5
P0C027	Diphosphoinositol polyphosphate phosphohydrolase 3-alpha	Nudt10		#N/A	#N/A	#N/A	#N/A	#N/A	#N/A	0.5	0.5	#N/A	#N/A	#N/A	#N/A	0.5	0.5	0.5	0.5	0.5	0.5	0.5	0.5	1	0.5	#N/A	#N/A	0.5	0.5	#N/A	#N/A	#N/A	#N/A	#N/A	#N/A				P14211	Calr	Calreticulin	0.5	2	0.5	0.5	0.5	0.5	0.5	1
P56380	Bis(5'-nucleosyl)-tetraphosphatase [asymmetrical]	Nudt2		#N/A	#N/A	#N/A	#N/A	#N/A	#N/A	0.5	0.5	#N/A	#N/A	#N/A	#N/A	0.5	0.5	0.5	0.5	0.5	0.5	1	0.5	1	1	#N/A	#N/A	0.5	0.5	#N/A	#N/A	#N/A	#N/A	#N/A	#N/A				P59823	Il1rapl1	Interleukin-1 receptor accessory protein-like 1	0.5	0.5	0.5	0.5	0.5	0.5	0.5	0.5
Q9CQF3	Cleavage and polyadenylation specificity factor subunit 5	Nudt21		8	5	5	9	7	8	18	12	16	8	11	9	10	7	9	5	9	6	6	4	8	3	8	5	7	6	10	8	11	8	8	10				Q99JY9	Actr3	Actin-related protein 3	0.5	0.5	0.5	0.5	0.5	0.5	0.5	2
Q9Z0W3	Nuclear pore complex protein Nup160	Nup160		#N/A	#N/A	#N/A	#N/A	#N/A	#N/A	0.5	0.5	#N/A	#N/A	#N/A	#N/A	0.5	0.5	0.5	0.5	0.5	0.5	0.5	0.5	0.5	0.5	#N/A	#N/A	0.5	0.5	#N/A	#N/A	#N/A	#N/A	#N/A	#N/A				Q9CW03	Smc3	Structural maintenance of chromosomes protein 3	0.5	2	0.5	0.5	0.5	0.5	0.5	0.5
Q63850	Nuclear pore glycoprotein p62	Nup62		#N/A	#N/A	#N/A	#N/A	#N/A	#N/A	0.5	0.5	#N/A	#N/A	#N/A	#N/A	0.5	0.5	1	0.5	0.5	0.5	0.5	0.5	0.5	0.5	#N/A	#N/A	0.5	0.5	#N/A	#N/A	#N/A	#N/A	#N/A	#N/A				Q9CY27	Tecr	Very-long-chain enoyl-CoA reductase	0.5	0.5	0.5	0.5	1	0.5	0.5	0.5
Q6PFD9	Nuclear pore complex protein Nup98-Nup96	Nup98		4	1	0.5	2	1	1	0.5	0.5	0.5	0.5	4	2	1	0.5	0.5	0.5	2	0.5	0.5	0.5	0.5	0.5	1	0.5	0.5	0.5	0.5	0.5	1	0.5	0.5	2				O89001	Cpd	Carboxypeptidase D	0.5	0.5	0.5	0.5	0.5	0.5	0.5	2
P61971	Nuclear transport factor 2	Nutf2		#N/A	#N/A	#N/A	#N/A	#N/A	#N/A	0.5	0.5	#N/A	#N/A	#N/A	#N/A	0.5	0.5	0.5	0.5	0.5	0.5	0.5	0.5	1	0.5	#N/A	#N/A	0.5	0.5	#N/A	#N/A	#N/A	#N/A	#N/A	#N/A				P16045	Lgals1	Galectin-1	0.5	1	0.5	2	0.5	0.5	0.5	0.5
Q61200	Neurexophilin-1	Nxph1		0.5	0.5	0.5	0.5	0.5	0.5	0.5	0.5	0.5	0.5	0.5	0.5	0.5	1	0.5	2	0.5	3	0.5	3	0.5	2	0.5	3	0.5	4	0.5	4	0.5	5	0.5	0.5				Q8R1Q8	Dync1li1	Cytoplasmic dynein 1 light intermediate chain 1	0.5	0.5	0.5	0.5	3	0.5	0.5	2
Q91VX5	Neurexophilin-3	Nxph3		#N/A	#N/A	#N/A	#N/A	#N/A	#N/A	0.5	0.5	#N/A	#N/A	#N/A	#N/A	0.5	1	0.5	0.5	0.5	1	0.5	2	0.5	1	#N/A	#N/A	0.5	0.5	#N/A	#N/A	#N/A	#N/A	#N/A	#N/A				Q8BP47	Nars	Asparagine--tRNA ligase, cytoplasmic	0.5	0.5	0.5	0.5	1	0.5	0.5	0.5
Q60597	2-oxoglutarate dehydrogenase, mitochondrial	Ogdh		0.5	0.5	0.5	0.5	0.5	0.5	0.5	0.5	0.5	0.5	0.5	0.5	7	3	0.5	0.5	0.5	0.5	4	0.5	3	0.5	5	6	3	0.5	3	5	13	8	0.5	0.5				Q91ZH7	Abhd3	Phospholipase ABHD3	0.5	0.5	0.5	0.5	0.5	0.5	0.5	0.5
Q9CZ30	Obg-like ATPase 1	Ola1		0.5	0.5	0.5	0.5	0.5	0.5	1	1	0.5	0.5	0.5	0.5	0.5	0.5	0.5	0.5	0.5	0.5	0.5	0.5	1	2	1	0.5	0.5	0.5	2	0.5	0.5	1	1	0.5				A2AIV2	Virma	Protein virilizer homolog	0.5	2	0.5	0.5	0.5	0.5	0.5	0.5
O88998	Noelin	Olfm1		0.5	0.5	0.5	0.5	0.5	0.5	0.5	2	0.5	3	0.5	0.5	0.5	7	0.5	7	0.5	8	0.5	6	0.5	5	0.5	11	0.5	8	0.5	7	0.5	13	2	0.5				Q9JJV2	Pfn2	Profilin-2	1	1	1	1	1	1	1	2
P63056	Noelin-3	Olfm3		#N/A	#N/A	#N/A	#N/A	#N/A	#N/A	0.5	0.5	#N/A	#N/A	#N/A	#N/A	0.5	1	0.5	0.5	0.5	0.5	0.5	0.5	0.5	0.5	#N/A	#N/A	0.5	0.5	#N/A	#N/A	#N/A	#N/A	#N/A	#N/A				Q7TPB0	Plppr3	Phospholipid phosphatase-related protein type 3	0.5	0.5	0.5	1	0.5	0.5	0.5	0.5
Q63912	Oligodendrocyte-myelin glycoprotein	Omg		0.5	0.5	0.5	0.5	0.5	0.5	0.5	1	0.5	0.5	0.5	0.5	0.5	2	0.5	3	0.5	4	0.5	5	0.5	4	0.5	3	0.5	4	0.5	4	0.5	4	2	0.5				Q99L43	Cds2	Phosphatidate cytidylyltransferase 2	0.5	0.5	0.5	0.5	0.5	0.5	0.5	0.5
Q99J31	Oligophrenin-1	Ophn1		0.5	0.5	0.5	0.5	0.5	0.5	0.5	0.5	0.5	1	0.5	0.5	0.5	0.5	0.5	0.5	0.5	0.5	0.5	0.5	0.5	0.5	0.5	0.5	0.5	0.5	0.5	0.5	0.5	0.5	0.5	0.5				O70443	Gnaz	Guanine nucleotide-binding protein G(z) subunit alpha	0.5	0.5	0.5	0.5	1	0.5	1	0.5
Q8BWU5	Probable tRNA N6-adenosine threonylcarbamoyltransferase	Osgep		#N/A	#N/A	#N/A	#N/A	#N/A	#N/A	0.5	0.5	#N/A	#N/A	#N/A	#N/A	0.5	0.5	0.5	0.5	0.5	0.5	0.5	0.5	1	0.5	#N/A	#N/A	1	1	#N/A	#N/A	#N/A	#N/A	#N/A	#N/A				Q80U72	Scrib	Protein scribble homolog	0.5	0.5	0.5	0.5	0.5	0.5	0.5	0.5
Q78XF5	Oligosaccharyltransferase complex subunit OSTC	Ostc		#N/A	#N/A	#N/A	#N/A	#N/A	#N/A	0.5	0.5	#N/A	#N/A	#N/A	#N/A	0.5	0.5	0.5	0.5	0.5	0.5	0.5	0.5	0.5	1	#N/A	#N/A	0.5	0.5	#N/A	#N/A	#N/A	#N/A	#N/A	#N/A				P16110	Lgals3	Galectin-3	0.5	0.5	0.5	0.5	0.5	0.5	0.5	0.5
P11725	Ornithine carbamoyltransferase, mitochondrial	Otc		0.5	0.5	0.5	0.5	0.5	1	0.5	3	0.5	1	0.5	2	0.5	0.5	0.5	0.5	0.5	1	0.5	0.5	0.5	0.5	0.5	0.5	0.5	0.5	0.5	0.5	0.5	0.5	2	3				O88544	Cops4	COP9 signalosome complex subunit 4	0.5	2	0.5	0.5	0.5	0.5	0.5	0.5
Q7TQI3	Ubiquitin thioesterase OTUB1	Otub1		0.5	0.5	0.5	0.5	0.5	0.5	0.5	0.5	0.5	0.5	0.5	0.5	2	1	2	0.5	1	0.5	0.5	0.5	1	0.5	0.5	1	1	1	0.5	0.5	0.5	0.5	1	0.5				O70318	Epb41l2	Band 4.1-like protein 2	0.5	0.5	0.5	0.5	0.5	0.5	0.5	0.5
Q9D0K2	Succinyl-CoA:3-ketoacid coenzyme A transferase 1, mitochondrial	Oxct1		0.5	0.5	0.5	0.5	0.5	0.5	0.5	0.5	0.5	0.5	0.5	1	2	2	0.5	1	3	1	2	0.5	3	1	7	0.5	1	1	6	2	8	7	6	2				Q8C8R3	Ank2	Ankyrin-2	0.5	0.5	0.5	0.5	0.5	0.5	0.5	0.5
Q60715	Prolyl 4-hydroxylase subunit alpha-1	P4ha1		#N/A	#N/A	#N/A	#N/A	#N/A	#N/A	0.5	0.5	#N/A	#N/A	#N/A	#N/A	0.5	0.5	0.5	0.5	0.5	0.5	0.5	1	0.5	0.5	#N/A	#N/A	0.5	0.5	#N/A	#N/A	#N/A	#N/A	#N/A	#N/A				Q9JKC6	Cend1	Cell cycle exit and neuronal differentiation protein 1	0.5	0.5	0.5	0.5	1	0.5	0.5	1
P09103	Protein disulfide-isomerase	P4hb		#N/A	#N/A	#N/A	#N/A	#N/A	#N/A	0.5	0.5	#N/A	#N/A	#N/A	#N/A	1	1	0.5	1	0.5	0.5	0.5	0.5	0.5	0.5	#N/A	#N/A	0.5	0.5	#N/A	#N/A	#N/A	#N/A	#N/A	#N/A				Q9R0X4	Acot9	Acyl-coenzyme A thioesterase 9, mitochondrial	0.5	0.5	0.5	0.5	1	0.5	0.5	2
P50580	Proliferation-associated protein 2G4	Pa2g4		0.5	0.5	0.5	0.5	0.5	0.5	0.5	1	0.5	0.5	1	1	2	0.5	0.5	0.5	1	0.5	0.5	1	0.5	0.5	0.5	0.5	0.5	0.5	0.5	0.5	0.5	0.5	0.5	1				O88543	Cops3	COP9 signalosome complex subunit 3	0.5	2	0.5	0.5	0.5	0.5	0.5	0.5
P29341	Polyadenylate-binding protein 1	Pabpc1		0.5	0.5	0.5	0.5	0.5	0.5	0.5	1	0.5	0.5	0.5	0.5	7	4	0.5	0.5	0.5	0.5	1	1	0.5	0.5	0.5	0.5	0.5	0.5	0.5	0.5	1	0.5	0.5	0.5				P10639	Txn	Thioredoxin	1	0.5	0.5	0.5	0.5	0.5	0.5	0.5
Q8K212	Phosphofurin acidic cluster sorting protein 1	Pacs1		#N/A	#N/A	#N/A	#N/A	#N/A	#N/A	0.5	0.5	#N/A	#N/A	#N/A	#N/A	0.5	0.5	0.5	0.5	0.5	0.5	0.5	0.5	1	0.5	#N/A	#N/A	0.5	0.5	#N/A	#N/A	#N/A	#N/A	#N/A	#N/A				P11214	Plat	Tissue-type plasminogen activator	0.5	0.5	0.5	0.5	0.5	0.5	0.5	0.5
P63005	Platelet-activating factor acetylhydrolase IB subunit alpha	Pafah1b1		0.5	0.5	0.5	0.5	0.5	0.5	0.5	0.5	0.5	0.5	0.5	0.5	1	2	0.5	1	2	0.5	0.5	1	1	3	0.5	1	1	0.5	0.5	0.5	0.5	0.5	0.5	0.5				P08122	Col4a2	Collagen alpha-2(IV) chain	0.5	2	0.5	1	0.5	0.5	0.5	0.5
Q9DCL9	Multifunctional protein ADE2	Paics		#N/A	#N/A	#N/A	#N/A	#N/A	#N/A	0.5	0.5	#N/A	#N/A	#N/A	#N/A	0.5	1	0.5	1	0.5	0.5	0.5	0.5	0.5	0.5	#N/A	#N/A	0.5	0.5	#N/A	#N/A	#N/A	#N/A	#N/A	#N/A				O08917	Flot1	Flotillin-1	0.5	0.5	0.5	0.5	1	1	0.5	1
P11103	Poly [ADP-ribose] polymerase 1	Parp1		0.5	0.5	0.5	0.5	0.5	0.5	0.5	0.5	0.5	0.5	0.5	0.5	0.5	0.5	0.5	0.5	0.5	0.5	0.5	0.5	0.5	0.5	0.5	0.5	0.5	0.5	0.5	0.5	0.5	0.5	2	0.5				P59325	Eif5	Eukaryotic translation initiation factor 5	0.5	2	0.5	0.5	0.5	0.5	0.5	0.5
O88554	Poly [ADP-ribose] polymerase 2	Parp2		#N/A	#N/A	#N/A	#N/A	#N/A	#N/A	0.5	0.5	#N/A	#N/A	#N/A	#N/A	0.5	0.5	0.5	0.5	0.5	0.5	0.5	0.5	0.5	0.5	#N/A	#N/A	0.5	0.5	#N/A	#N/A	#N/A	#N/A	#N/A	#N/A				Q91YT0	Ndufv1	NADH dehydrogenase [ubiquinone] flavoprotein 1, mitochondrial	0.5	0.5	0.5	0.5	1	0.5	0.5	0.5
Q9EPC1	Alpha-parvin	Parva		#N/A	#N/A	#N/A	#N/A	#N/A	#N/A	0.5	0.5	#N/A	#N/A	#N/A	#N/A	0.5	0.5	0.5	0.5	0.5	0.5	0.5	0.5	1	0.5	#N/A	#N/A	0.5	0.5	#N/A	#N/A	#N/A	#N/A	#N/A	#N/A				Q9D7H3	RtcA	RNA 3'-terminal phosphate cyclase	0.5	0.5	0.5	0.5	1	0.5	0.5	0.5
Q9ES46	Beta-parvin	Parvb		#N/A	#N/A	#N/A	#N/A	#N/A	#N/A	0.5	0.5	#N/A	#N/A	#N/A	#N/A	0.5	0.5	0.5	0.5	0.5	0.5	0.5	0.5	0.5	0.5	#N/A	#N/A	0.5	0.5	#N/A	#N/A	#N/A	#N/A	#N/A	#N/A				Q8VCT3	Rnpep	Aminopeptidase B	0.5	0.5	0.5	0.5	0.5	0.5	0.5	1
P58501	PAX3- and PAX7-binding protein 1	Paxbp1		#N/A	#N/A	#N/A	#N/A	#N/A	#N/A	0.5	0.5	#N/A	#N/A	#N/A	#N/A	0.5	0.5	0.5	0.5	0.5	0.5	0.5	0.5	0.5	0.5	#N/A	#N/A	0.5	0.5	#N/A	#N/A	#N/A	#N/A	#N/A	#N/A				O88696	Clpp	ATP-dependent Clp protease proteolytic subunit, mitochondrial	0.5	0.5	0.5	0.5	1	0.5	0.5	0.5
P60335	Poly(rC)-binding protein 1	Pcbp1		0.5	0.5	1	1	0.5	0.5	1	2	2	0.5	2	1	3	4	3	2	3	3	2	3	6	6	1	0.5	5	5	3	2	1	1	2	1				Q8BTG7	Ndrg4	Protein NDRG4	0.5	0.5	0.5	0.5	0.5	0.5	0.5	1
Q61990	Poly(rC)-binding protein 2	Pcbp2		1	1	1	1	1	1	1	2	3	1	4	2	3	2	2	2	4	3	2	2	5	6	2	1	4	3	3	3	1	1	3	1				Q6P4U0	Thsd7b	Thrombospondin type-1 domain-containing protein 7B	0.5	0.5	0.5	0.5	0.5	0.5	0.5	0.5
Q99PJ1	Protocadherin-15	Pcdh15		0.5	0.5	0.5	0.5	0.5	0.5	0.5	0.5	0.5	0.5	0.5	0.5	0.5	0.5	0.5	0.5	0.5	1	0.5	0.5	0.5	0.5	0.5	1	0.5	0.5	0.5	0.5	0.5	1	0.5	0.5				Q9Z1X4	Ilf3	Interleukin enhancer-binding factor 3	0.5	0.5	0.5	0.5	2	1	2	0.5
Q80TF3	Protocadherin-19	Pcdh19		0.5	4	0.5	4	0.5	7	0.5	5	1	12	0.5	9	2	9	1	8	0.5	5	0.5	10	0.5	4	0.5	13	0.5	3	1	8	0.5	3	7	4				Q922W5	Pycr1	Pyrroline-5-carboxylate reductase 1, mitochondrial	0.5	0.5	0.5	0.5	2	0.5	0.5	0.5
Q8BIZ0	Protocadherin-20	Pcdh20		0.5	1	0.5	1	0.5	4	0.5	0.5	0.5	4	0.5	1	0.5	0.5	0.5	0.5	0.5	0.5	0.5	0.5	0.5	0.5	0.5	2	0.5	0.5	0.5	0.5	0.5	0.5	0.5	1				Q922Q4	Pycr2	Pyrroline-5-carboxylate reductase 2	0.5	0.5	0.5	0.5	3	0.5	0.5	0.5
Q7TSK3	Protocadherin-8	Pcdh8		0.5	0.5	0.5	0.5	0.5	7	2	18	1	15	0.5	10	5	22	5	14	4	20	0.5	16	1	10	2	13	1	12	8	17	0.5	6	11	3				Q91V01	Lpcat3	Lysophospholipid acyltransferase 5	0.5	0.5	0.5	0.5	0.5	0.5	0.5	0.5
Q91Y20	Protocadherin alpha-10	Pcdha10		#N/A	#N/A	#N/A	#N/A	#N/A	#N/A	0.5	3	#N/A	#N/A	#N/A	#N/A	1	3	1	2	2	4	0.5	4	2	2	#N/A	#N/A	0.5	2	#N/A	#N/A	#N/A	#N/A	#N/A	#N/A				Q99KK2	Cmas	N-acylneuraminate cytidylyltransferase	0.5	0.5	0.5	0.5	0.5	0.5	1	0.5
O88689	Protocadherin alpha-4	Pcdha4		#N/A	#N/A	#N/A	#N/A	#N/A	#N/A	0.5	3	#N/A	#N/A	#N/A	#N/A	1	4	1	2	2	4	0.5	4	2	3	#N/A	#N/A	1	3	#N/A	#N/A	#N/A	#N/A	#N/A	#N/A				O09118	Ntn1	Netrin-1	0.5	0.5	0.5	0.5	0.5	0.5	0.5	0.5
Q91Y13	Protocadherin alpha-7	Pcdha7		0.5	0.5	0.5	0.5	0.5	2	0.5	4	1	3	0.5	1	1	4	1	3	2	6	0.5	5	2	3	2	7	1	4	1	5	1	2	5	3				P48302	Ednrb	Endothelin receptor type B	0.5	0.5	0.5	0.5	0.5	0.5	0.5	1
Q91Y11	Protocadherin alpha-9	Pcdha9		#N/A	#N/A	#N/A	#N/A	#N/A	#N/A	0.5	4	#N/A	#N/A	#N/A	#N/A	1	4	1	3	2	6	0.5	4	2	3	#N/A	#N/A	0.5	3	#N/A	#N/A	#N/A	#N/A	#N/A	#N/A				Q9Z2H5	Epb41l1	Band 4.1-like protein 1	0.5	1	0.5	0.5	1	1	1	2
Q6PB90	Protocadherin beta-14	Pcdhb14		0.5	0.5	0.5	0.5	0.5	0.5	0.5	2	0.5	1	0.5	0.5	1	2	1	2	0.5	2	0.5	2	1	2	0.5	2	1	3	0.5	2	1	2	1	1				Q9CZ30	Ola1	Obg-like ATPase 1	0.5	0.5	1	1	0.5	0.5	0.5	0.5
Q91Y02	Protocadherin beta-18	Pcdhb18		0.5	0.5	0.5	0.5	0.5	0.5	0.5	2	0.5	0.5	0.5	0.5	0.5	3	0.5	3	0.5	2	0.5	2	0.5	2	0.5	1	0.5	2	0.5	2	0.5	1	1	0.5				O89013	Leprot	Leptin receptor gene-related protein	0.5	0.5	0.5	0.5	3	1	0.5	0.5
Q91XZ4	Protocadherin beta-6	Pcdhb6		0.5	0.5	0.5	0.5	0.5	0.5	0.5	2	0.5	1	0.5	0.5	1	3	1	2	0.5	2	0.5	1	1	3	0.5	1	1	3	0.5	1	1	1	3	2				P57776	Eef1d	Elongation factor 1-delta	0.5	2	0.5	1	1	0.5	1	1
Q91XZ2	Protocadherin beta-8	Pcdhb8		0.5	0.5	0.5	0.5	0.5	0.5	0.5	2	0.5	0.5	0.5	0.5	0.5	3	0.5	3	0.5	2	0.5	2	0.5	2	0.5	2	0.5	2	0.5	2	0.5	1	2	0.5				P61222	Abce1	ATP-binding cassette sub-family E member 1	0.5	0.5	0.5	0.5	0.5	0.5	0.5	0.5
Q91XY4	Protocadherin gamma-A4	Pcdhga4		0.5	1	0.5	2	3	5	1	8	3	6	0.5	6	6	11	6	9	4	10	0.5	22	5	8	5	8	4	13	5	8	4	6	10	5				Q9R171	Cbln1	Cerebellin-1	0.5	0.5	0.5	0.5	0.5	0.5	0.5	0.5
P17918	Proliferating cell nuclear antigen	Pcna		#N/A	#N/A	#N/A	#N/A	#N/A	#N/A	0.5	0.5	#N/A	#N/A	#N/A	#N/A	0.5	0.5	0.5	0.5	0.5	0.5	0.5	0.5	1	0.5	#N/A	#N/A	0.5	0.5	#N/A	#N/A	#N/A	#N/A	#N/A	#N/A				Q99N93	Mrpl16	39S ribosomal protein L16, mitochondrial	0.5	0.5	0.5	0.5	0.5	0.5	0.5	0.5
Q9CQF9	Prenylcysteine oxidase	Pcyox1		#N/A	#N/A	#N/A	#N/A	#N/A	#N/A	0.5	0.5	#N/A	#N/A	#N/A	#N/A	0.5	0.5	0.5	0.5	0.5	0.5	0.5	0.5	0.5	0.5	#N/A	#N/A	0.5	0.5	#N/A	#N/A	#N/A	#N/A	#N/A	#N/A				Q9CY64	Blvra	Biliverdin reductase A	0.5	0.5	0.5	0.5	0.5	0.5	0.5	0.5
Q3UHX2	28 kDa heat- and acid-stable phosphoprotein	Pdap1		6	2	7	5	5	4	7	4	5	1	5	6	1	1	1	0.5	4	0.5	0.5	0.5	0.5	0.5	5	0.5	0.5	0.5	0.5	0.5	3	3	0.5	5				Q99ME9	Gtpbp4	Nucleolar GTP-binding protein 1	0.5	2	0.5	0.5	0.5	0.5	0.5	0.5
P12815	Programmed cell death protein 6	Pdcd6		#N/A	#N/A	#N/A	#N/A	#N/A	#N/A	0.5	0.5	#N/A	#N/A	#N/A	#N/A	1	0.5	0.5	0.5	0.5	0.5	0.5	1	2	0.5	#N/A	#N/A	1	0.5	#N/A	#N/A	#N/A	#N/A	#N/A	#N/A				O70340	Nptx2	Neuronal pentraxin-2	0.5	0.5	0.5	1	0.5	0.5	0.5	0.5
Q9WU78	Programmed cell death 6-interacting protein	Pdcd6ip		0.5	0.5	0.5	0.5	0.5	2	1	10	0.5	6	0.5	1	0.5	3	0.5	6	0.5	5	0.5	5	3	5	0.5	6	0.5	6	1	9	0.5	13	10	4				Q4QQM4	Trp53i11	Tumor protein p53-inducible protein 11	0.5	0.5	0.5	0.5	0.5	0.5	0.5	0.5
P26618	Platelet-derived growth factor receptor alpha	Pdgfra		#N/A	#N/A	#N/A	#N/A	#N/A	#N/A	0.5	0.5	#N/A	#N/A	#N/A	#N/A	0.5	0.5	0.5	1	0.5	0.5	0.5	1	0.5	0.5	#N/A	#N/A	0.5	0.5	#N/A	#N/A	#N/A	#N/A	#N/A	#N/A				Q8K1S4	Unc5a	Netrin receptor UNC5A	0.5	0.5	0.5	0.5	0.5	0.5	0.5	0.5
P05622	Platelet-derived growth factor receptor beta	Pdgfrb		0.5	0.5	0.5	0.5	0.5	0.5	0.5	1	0.5	1	0.5	1	0.5	3	0.5	3	0.5	0.5	0.5	4	0.5	2	0.5	1	0.5	0.5	0.5	5	0.5	1	0.5	0.5				Q9QWI6	Srcin1	SRC kinase signaling inhibitor 1	0.5	0.5	0.5	0.5	0.5	0.5	0.5	0.5
P35486	Pyruvate dehydrogenase E1 component subunit alpha, somatic form, mitochondrial	Pdha1		0.5	0.5	0.5	0.5	0.5	0.5	0.5	0.5	0.5	0.5	0.5	0.5	6	2	2	0.5	0.5	1	7	4	4	3	11	5	3	1	5	5	5	5	1	0.5				P48024	Eif1	Eukaryotic translation initiation factor 1	1	0.5	2	1	0.5	0.5	1	0.5
Q9D051	Pyruvate dehydrogenase E1 component subunit beta, mitochondrial	Pdhb		0.5	0.5	0.5	0.5	0.5	0.5	0.5	0.5	0.5	0.5	0.5	0.5	3	1	0.5	1	1	0.5	2	0.5	2	1	7	4	3	1	5	2	7	7	1	0.5				Q08460	Kcnma1	Calcium-activated potassium channel subunit alpha-1	0.5	0.5	0.5	1	0.5	0.5	0.5	0.5
Q8BKZ9	Pyruvate dehydrogenase protein X component, mitochondrial	Pdhx		0.5	0.5	0.5	0.5	0.5	0.5	0.5	0.5	0.5	0.5	0.5	0.5	2	0.5	0.5	0.5	0.5	0.5	2	0.5	2	0.5	2	0.5	1	0.5	0.5	0.5	4	1	0.5	0.5				Q9D428	GOLGA7B	Golgin subfamily A member 7B	0.5	0.5	1	0.5	0.5	0.5	0.5	0.5
P27773	Protein disulfide-isomerase A3	Pdia3		2	0.5	3	2	0.5	1	3	4	4	1	6	6	1	3	0.5	3	2	1	1	5	2	1	5	1	1	1	7	4	4	6	3	3				Q9DCT8	Crip2	Cysteine-rich protein 2	0.5	0.5	0.5	0.5	0.5	0.5	0.5	0.5
Q922R8	Protein disulfide-isomerase A6	Pdia6		0.5	0.5	0.5	0.5	0.5	0.5	0.5	0.5	1	0.5	1	0.5	1	1	1	1	0.5	0.5	0.5	0.5	1	3	1	0.5	0.5	0.5	2	1	1	1	0.5	0.5				Q8CBE3	Wdr37	WD repeat-containing protein 37	0.5	0.5	0.5	0.5	1	0.5	0.5	1
Q922H2	[Pyruvate dehydrogenase (acetyl-transferring)] kinase isozyme 3, mitochondrial	Pdk3		0.5	0.5	0.5	0.5	0.5	0.5	0.5	0.5	0.5	0.5	0.5	0.5	0.5	0.5	0.5	0.5	1	0.5	0.5	0.5	1	1	0.5	0.5	2	1	2	0.5	0.5	0.5	0.5	0.5				Q9R118	Htra1	Serine protease HTRA1	0.5	0.5	0.5	0.5	0.5	0.5	0.5	0.5
Q6A026	Sister chromatid cohesion protein PDS5 homolog A	Pds5a		#N/A	#N/A	#N/A	#N/A	#N/A	#N/A	0.5	0.5	#N/A	#N/A	#N/A	#N/A	0.5	0.5	0.5	0.5	0.5	0.5	0.5	0.5	0.5	0.5	#N/A	#N/A	0.5	0.5	#N/A	#N/A	#N/A	#N/A	#N/A	#N/A				O08795	Prkcsh	Glucosidase 2 subunit beta	0.5	1	0.5	0.5	1	0.5	0.5	1
Q4VA53	Sister chromatid cohesion protein PDS5 homolog B	Pds5b		1	0.5	0.5	0.5	0.5	0.5	1	1	0.5	0.5	0.5	0.5	0.5	0.5	0.5	0.5	1	0.5	0.5	0.5	0.5	0.5	0.5	0.5	0.5	0.5	0.5	0.5	0.5	0.5	0.5	0.5				P61211	Arl1	ADP-ribosylation factor-like protein 1	0.5	0.5	0.5	0.5	0.5	0.5	0.5	0.5
Q8VIK5	Platelet endothelial aggregation receptor 1	Pear1		#N/A	#N/A	#N/A	#N/A	#N/A	#N/A	0.5	0.5	#N/A	#N/A	#N/A	#N/A	0.5	0.5	0.5	2	0.5	0.5	0.5	0.5	0.5	1	#N/A	#N/A	0.5	1	#N/A	#N/A	#N/A	#N/A	#N/A	#N/A				C0HK79	Arxes1	Adipocyte-related X-chromosome expressed sequence 1	0.5	0.5	0.5	0.5	0.5	0.5	1	1
Q80X73	Protein pelota homolog	Pelo		#N/A	#N/A	#N/A	#N/A	#N/A	#N/A	0.5	0.5	#N/A	#N/A	#N/A	#N/A	0.5	1	0.5	0.5	0.5	0.5	0.5	0.5	0.5	0.5	#N/A	#N/A	0.5	0.5	#N/A	#N/A	#N/A	#N/A	#N/A	#N/A				Q9CZU3	Skiv2l2	Superkiller viralicidic activity 2-like 2	0.5	1	0.5	1	0.5	0.5	0.5	0.5
Q5BL07	Peroxisome biogenesis factor 1	Pex1		0.5	0.5	0.5	0.5	0.5	1	0.5	0.5	0.5	1	0.5	1	0.5	1	0.5	1	0.5	0.5	0.5	0.5	0.5	1	1	0.5	0.5	0.5	0.5	1	0.5	1	0.5	1				Q60854	Serpinb6	Serpin B6	0.5	0.5	0.5	0.5	0.5	0.5	0.5	0.5
P12382	ATP-dependent 6-phosphofructokinase, liver type	Pfkl		0.5	0.5	0.5	0.5	0.5	0.5	0.5	0.5	0.5	0.5	0.5	0.5	0.5	5	2	1	3	0.5	4	0.5	4	2	2	0.5	5	3	6	0.5	0.5	0.5	0.5	0.5				Q9JMG1	Edf1	Endothelial differentiation-related factor 1	1	0.5	1	0.5	2	0.5	0.5	0.5
P47857	ATP-dependent 6-phosphofructokinase, muscle type	Pfkm		0.5	0.5	0.5	0.5	0.5	0.5	0.5	0.5	0.5	0.5	0.5	0.5	2	1	0.5	0.5	1	0.5	6	2	4	3	3	0.5	3	3	8	2	1	1	0.5	0.5				Q9JKR6	Hyou1	Hypoxia up-regulated protein 1	0.5	0.5	0.5	0.5	0.5	0.5	0.5	1
P62962	Profilin-1	Pfn1		0.5	0.5	0.5	0.5	0.5	0.5	0.5	0.5	0.5	0.5	1	0.5	0.5	0.5	0.5	0.5	1	0.5	0.5	0.5	0.5	2	1	0.5	0.5	0.5	3	1	0.5	1	1	0.5				Q61207	Psap	Prosaposin	0.5	0.5	0.5	0.5	0.5	0.5	0.5	1
Q9JJV2	Profilin-2	Pfn2		0.5	0.5	0.5	0.5	0.5	1	1	1	0.5	0.5	0.5	0.5	1	2	1	1	1	1	1	1	2	2	1	2	2	2	2	3	1	2	1	0.5				Q91WK2	Eif3h	Eukaryotic translation initiation factor 3 subunit H	0.5	2	0.5	0.5	0.5	0.5	0.5	0.5
P09411	Phosphoglycerate kinase 1	Pgk1		0.5	0.5	0.5	0.5	0.5	0.5	0.5	0.5	1	0.5	4	0.5	3	0.5	3	0.5	3	0.5	3	4	7	7	9	1	3	1	12	12	7	9	3	0.5				P68037	Ube2l3	Ubiquitin-conjugating enzyme E2 L3	0.5	0.5	0.5	0.5	0.5	0.5	1	0.5
Q9D0F9	Phosphoglucomutase-1	Pgm1		#N/A	#N/A	#N/A	#N/A	#N/A	#N/A	0.5	0.5	#N/A	#N/A	#N/A	#N/A	0.5	0.5	0.5	0.5	0.5	0.5	0.5	0.5	0.5	0.5	#N/A	#N/A	0.5	0.5	#N/A	#N/A	#N/A	#N/A	#N/A	#N/A				Q8HW98	Iglon5	IgLON family member 5	0.5	0.5	0.5	1	0.5	0.5	0.5	1
Q9CYR6	Phosphoacetylglucosamine mutase	Pgm3		#N/A	#N/A	#N/A	#N/A	#N/A	#N/A	0.5	0.5	#N/A	#N/A	#N/A	#N/A	0.5	0.5	0.5	0.5	0.5	0.5	0.5	0.5	2	1	#N/A	#N/A	1	0.5	#N/A	#N/A	#N/A	#N/A	#N/A	#N/A				P12815	Pdcd6	Programmed cell death protein 6	0.5	0.5	0.5	0.5	1	0.5	0.5	0.5
Q8BZF8	Phosphoglucomutase-like protein 5	Pgm5		0.5	0.5	0.5	0.5	0.5	0.5	0.5	0.5	0.5	0.5	0.5	0.5	0.5	0.5	0.5	0.5	0.5	0.5	0.5	0.5	1	1	0.5	0.5	2	1	1	0.5	0.5	0.5	0.5	0.5				O35864	Cops5	COP9 signalosome complex subunit 5	0.5	2	0.5	0.5	0.5	0.5	0.5	0.5
O55022	Membrane-associated progesterone receptor component 1	Pgrmc1		#N/A	#N/A	#N/A	#N/A	#N/A	#N/A	0.5	0.5	#N/A	#N/A	#N/A	#N/A	0.5	1	0.5	0.5	0.5	0.5	0.5	0.5	0.5	0.5	#N/A	#N/A	0.5	0.5	#N/A	#N/A	#N/A	#N/A	#N/A	#N/A				Q9CYH6	Rrs1	Ribosome biogenesis regulatory protein homolog	0.5	0.5	2	1	0.5	0.5	0.5	0.5
P67778	Prohibitin	Phb		0.5	0.5	0.5	0.5	0.5	0.5	1	2	0.5	1	0.5	0.5	6	7	2	1	4	2	4	0.5	5	2	3	1	3	1	5	3	5	3	0.5	1				Q9Z127	Slc7a5	Large neutral amino acids transporter small subunit 1	0.5	1	0.5	2	0.5	0.5	0.5	2
O35129	Prohibitin-2	Phb2		2	0.5	2	0.5	1	1	7	1	6	0.5	5	1	8	8	7	5	8	3	8	7	13	19	9	1	17	6	10	4	7	3	6	6				P31938	Map2k1	Dual specificity mitogen-activated protein kinase kinase 1	0.5	0.5	0.5	0.5	0.5	0.5	1	0.5
P83870	PHD finger-like domain-containing protein 5A	Phf5a		#N/A	#N/A	#N/A	#N/A	#N/A	#N/A	0.5	0.5	#N/A	#N/A	#N/A	#N/A	0.5	0.5	1	0.5	0.5	0.5	0.5	0.5	0.5	0.5	#N/A	#N/A	0.5	0.5	#N/A	#N/A	#N/A	#N/A	#N/A	#N/A				Q6ZWQ0	Syne2	Nesprin-2	0.5	2	0.5	0.5	0.5	0.5	0.5	0.5
Q9D4J7	PHD finger protein 6	Phf6		0.5	0.5	1	0.5	0.5	0.5	0.5	0.5	0.5	0.5	0.5	0.5	0.5	0.5	0.5	0.5	0.5	0.5	0.5	0.5	0.5	0.5	0.5	0.5	0.5	0.5	0.5	0.5	0.5	0.5	0.5	0.5				O70579	Slc25a17	Peroxisomal membrane protein PMP34	0.5	0.5	0.5	0.5	0.5	0.5	0.5	0.5
Q61753	D-3-phosphoglycerate dehydrogenase	Phgdh		0.5	0.5	0.5	0.5	0.5	0.5	0.5	0.5	0.5	0.5	0.5	0.5	2	3	0.5	0.5	3	1	4	1	2	5	0.5	0.5	2	3	3	1	1	2	0.5	1				Q5FWI3	Tmem2	Cell surface hyaluronidase	0.5	1	0.5	1	0.5	0.5	0.5	0.5
Q9QZ09	Putative homeodomain transcription factor 1	Phtf1		0.5	0.5	0.5	0.5	0.5	0.5	0.5	0.5	0.5	1	0.5	0.5	0.5	1	0.5	1	0.5	1	0.5	1	0.5	1	0.5	1	0.5	1	0.5	1	0.5	1	0.5	0.5				Q99JX4	Eif3m	Eukaryotic translation initiation factor 3 subunit M	0.5	1	0.5	0.5	0.5	0.5	0.5	0.5
Q8CBQ5	Phosphatidylinositol 4-kinase type 2-beta	Pi4k2b		#N/A	#N/A	#N/A	#N/A	#N/A	#N/A	0.5	0.5	#N/A	#N/A	#N/A	#N/A	0.5	0.5	0.5	0.5	0.5	0.5	0.5	0.5	0.5	0.5	#N/A	#N/A	0.5	0.5	#N/A	#N/A	#N/A	#N/A	#N/A	#N/A				Q9D394	Rufy3	Protein RUFY3	0.5	0.5	0.5	0.5	1	0.5	0.5	1
Q7M6Y3	Phosphatidylinositol-binding clathrin assembly protein	Picalm		1	0.5	0.5	0.5	0.5	0.5	1	0.5	0.5	1	1	1	1	1	1	0.5	0.5	0.5	0.5	0.5	4	2	6	1	3	1	2	1	0.5	0.5	0.5	0.5				P97762	rp9	Retinitis pigmentosa 9 protein homolog	0.5	0.5	0.5	0.5	0.5	0.5	0.5	0.5
Q9CZX7	Type 2 phosphatidylinositol 4,5-bisphosphate 4-phosphatase	Pip4p2		#N/A	#N/A	#N/A	#N/A	#N/A	#N/A	0.5	0.5	#N/A	#N/A	#N/A	#N/A	0.5	0.5	0.5	0.5	0.5	0.5	0.5	0.5	1	1	#N/A	#N/A	0.5	0.5	#N/A	#N/A	#N/A	#N/A	#N/A	#N/A				O70311	Nmt2	Glycylpeptide N-tetradecanoyltransferase 2	1	0.5	0.5	0.5	1	0.5	2	1
P52480	Pyruvate kinase PKM	Pkm		5	0.5	2	2	2	1	1	3	7	2	6	3	11	6	4	2	7	3	6	4	13	8	17	6	14	8	13	15	19	13	5	6				Q6P5F7	Ttyh3	Protein tweety homolog 3	0.5	1	0.5	0.5	0.5	0.5	0.5	1
Q68FH0	Plakophilin-4	Pkp4		#N/A	#N/A	#N/A	#N/A	#N/A	#N/A	0.5	0.5	#N/A	#N/A	#N/A	#N/A	0.5	1	1	0.5	0.5	1	0.5	0.5	0.5	1	#N/A	#N/A	0.5	0.5	#N/A	#N/A	#N/A	#N/A	#N/A	#N/A				Q8QZY6	Tspan14	Tetraspanin-14	0.5	2	0.5	0.5	0.5	0.5	0.5	1
P11214	Tissue-type plasminogen activator	Plat		0.5	0.5	0.5	0.5	0.5	0.5	0.5	0.5	0.5	1	0.5	0.5	0.5	0.5	0.5	0.5	0.5	0.5	0.5	0.5	0.5	0.5	0.5	1	0.5	2	0.5	0.5	0.5	0.5	0.5	0.5				Q61923	Kcna6	Potassium voltage-gated channel subfamily A member 6	0.5	0.5	0.5	0.5	0.5	0.5	0.5	0.5
Q9QXS1	Plectin	Plec		0.5	0.5	0.5	0.5	0.5	0.5	0.5	0.5	0.5	0.5	0.5	0.5	0.5	0.5	1	0.5	0.5	0.5	3	0.5	6	1	0.5	0.5	10	3	8	0.5	0.5	0.5	0.5	0.5				Q61423	Kcna4	Potassium voltage-gated channel subfamily A member 4	2	1	0.5	0.5	1	0.5	0.5	0.5
Q7TQG1	Pleckstrin homology domain-containing family A member 6	Plekha6		#N/A	#N/A	#N/A	#N/A	#N/A	#N/A	0.5	0.5	#N/A	#N/A	#N/A	#N/A	0.5	0.5	0.5	0.5	0.5	0.5	0.5	0.5	0.5	1	#N/A	#N/A	0.5	1	#N/A	#N/A	#N/A	#N/A	#N/A	#N/A				Q9D7S7	Rpl22l1	60S ribosomal protein L22-like 1	0.5	0.5	1	1	0.5	0.5	0.5	0.5
Q6KAU7	Pleckstrin homology domain-containing family G member 2	Plekhg2		0.5	0.5	0.5	0.5	0.5	0.5	1	1	0.5	0.5	0.5	0.5	0.5	0.5	0.5	0.5	0.5	0.5	1	1	0.5	0.5	0.5	0.5	0.5	0.5	0.5	0.5	0.5	0.5	0.5	0.5				P59326	Ythdf1	YTH domain-containing family protein 1	0.5	0.5	0.5	0.5	0.5	0.5	1	0.5
Q8BFZ2	Phospholipid phosphatase-related protein type 1	Plppr1		#N/A	#N/A	#N/A	#N/A	#N/A	#N/A	0.5	1	#N/A	#N/A	#N/A	#N/A	0.5	1	0.5	1	0.5	0.5	0.5	1	0.5	0.5	#N/A	#N/A	0.5	0.5	#N/A	#N/A	#N/A	#N/A	#N/A	#N/A				Q9D0I9	Rars	Arginine--tRNA ligase, cytoplasmic	0.5	0.5	0.5	0.5	1	0.5	1	0.5
Q8VCY8	Phospholipid phosphatase-related protein type 2	Plppr2		0.5	0.5	0.5	0.5	0.5	0.5	0.5	0.5	0.5	1	0.5	0.5	0.5	0.5	0.5	0.5	0.5	1	0.5	0.5	0.5	0.5	0.5	1	0.5	0.5	0.5	1	0.5	1	1	0.5				P62320	Snrpd3	Small nuclear ribonucleoprotein Sm D3	2	2	2	2	1	1	1	1
Q7TPB0	Phospholipid phosphatase-related protein type 3	Plppr3		#N/A	#N/A	#N/A	#N/A	#N/A	#N/A	0.5	1	#N/A	#N/A	#N/A	#N/A	0.5	0.5	0.5	0.5	0.5	0.5	0.5	0.5	0.5	0.5	#N/A	#N/A	0.5	0.5	#N/A	#N/A	#N/A	#N/A	#N/A	#N/A				Q9CYN2	Spcs2	Signal peptidase complex subunit 2	0.5	0.5	0.5	0.5	2	0.5	0.5	0.5
Q7TME0	Phospholipid phosphatase-related protein type 4	Plppr4		0.5	0.5	0.5	0.5	0.5	1	0.5	1	0.5	11	0.5	0.5	0.5	1	0.5	0.5	0.5	7	0.5	0.5	0.5	0.5	0.5	5	0.5	0.5	0.5	1	0.5	1	11	4				Q9CQ74	Leprotl1	Leptin receptor overlapping transcript-like 1	0.5	0.5	1	0.5	0.5	0.5	0.5	0.5
Q8BJ52	Phospholipid phosphatase-related protein type 5	Plppr5		#N/A	#N/A	#N/A	#N/A	#N/A	#N/A	0.5	0.5	#N/A	#N/A	#N/A	#N/A	0.5	0.5	0.5	0.5	0.5	1	0.5	0.5	0.5	0.5	#N/A	#N/A	0.5	0.5	#N/A	#N/A	#N/A	#N/A	#N/A	#N/A				Q9QUP5	Hapln1	Hyaluronan and proteoglycan link protein 1	0.5	0.5	0.5	0.5	0.5	0.5	0.5	2
P55065	Phospholipid transfer protein	Pltp		#N/A	#N/A	#N/A	#N/A	#N/A	#N/A	0.5	0.5	#N/A	#N/A	#N/A	#N/A	0.5	0.5	0.5	0.5	0.5	0.5	0.5	0.5	0.5	0.5	#N/A	#N/A	0.5	1	#N/A	#N/A	#N/A	#N/A	#N/A	#N/A				Q8K3J1	Ndufs8	NADH dehydrogenase [ubiquinone] iron-sulfur protein 8, mitochondrial	0.5	0.5	0.5	0.5	0.5	0.5	0.5	0.5
Q9DC11	Plexin domain-containing protein 2	Plxdc2		0.5	0.5	0.5	0.5	0.5	0.5	0.5	0.5	0.5	0.5	0.5	0.5	0.5	1	0.5	1	0.5	0.5	0.5	1	0.5	0.5	0.5	0.5	0.5	1	0.5	1	0.5	0.5	0.5	0.5				P62774	Mtpn	Myotrophin	0.5	0.5	0.5	0.5	1	0.5	1	1
P70206	Plexin-A1	Plxna1		0.5	5	0.5	7	0.5	19	0.5	33	0.5	32	0.5	15	0.5	53	0.5	38	0.5	41	0.5	39	0.5	34	0.5	43	0.5	34	1	36	0.5	25	24	14				Q8CHC4	Synj1	Synaptojanin-1	0.5	0.5	0.5	0.5	1	0.5	0.5	1
P70207	Plexin-A2	Plxna2		0.5	11	0.5	13	0.5	33	0.5	37	0.5	41	0.5	20	0.5	30	0.5	32	0.5	38	0.5	28	0.5	26	0.5	36	0.5	25	0.5	22	0.5	29	27	17				Q99PJ1	Pcdh15	Protocadherin-15	0.5	0.5	0.5	0.5	0.5	0.5	0.5	0.5
P70208	Plexin-A3	Plxna3		0.5	4	0.5	5	0.5	9	0.5	9	0.5	15	0.5	5	0.5	10	0.5	8	0.5	12	0.5	8	0.5	9	0.5	12	0.5	13	0.5	10	0.5	7	8	6				Q64151	Sema4c	Semaphorin-4C	0.5	2	0.5	1	0.5	0.5	0.5	0.5
Q80UG2	Plexin-A4	Plxna4		0.5	21	0.5	21	0.5	38	0.5	38	0.5	58	0.5	37	0.5	54	0.5	48	0.5	67	0.5	62	0.5	52	1	90	0.5	54	1	75	1	78	54	30				Q07409	Cntn3	Contactin-3	0.5	0.5	0.5	0.5	0.5	0.5	0.5	1
Q8CJH3	Plexin-B1	Plxnb1		0.5	0.5	0.5	0.5	0.5	0.5	0.5	5	0.5	0.5	0.5	0.5	0.5	15	0.5	18	0.5	4	0.5	25	0.5	19	0.5	2	0.5	19	0.5	26	0.5	6	0.5	0.5				Q61545	Ewsr1	RNA-binding protein EWS	0.5	0.5	0.5	0.5	2	1	1	1
B2RXS4	Plexin-B2	Plxnb2		0.5	17	0.5	14	0.5	20	0.5	37	0.5	34	0.5	22	0.5	37	0.5	49	0.5	33	0.5	54	0.5	36	0.5	27	0.5	39	1	44	0.5	26	24	15				E9Q557	Dsp	Desmoplakin	1	0.5	1	0.5	0.5	0.5	0.5	0.5
Q9QY40	Plexin-B3	Plxnb3		0.5	0.5	0.5	0.5	0.5	1	0.5	1	0.5	1	0.5	1	0.5	1	0.5	2	0.5	1	0.5	1	0.5	1	0.5	2	0.5	2	0.5	4	0.5	1	1	1				Q3UY34		Uncharacterized protein C12orf43 homolog	1	1	1	1	0.5	0.5	1	1
Q9QZC2	Plexin-C1	Plxnc1		0.5	0.5	0.5	0.5	0.5	0.5	0.5	10	0.5	2	0.5	0.5	0.5	12	0.5	13	0.5	6	0.5	13	0.5	16	0.5	5	0.5	9	0.5	1	0.5	4	5	3				Q6P5H2	Nes	Nestin	0.5	0.5	0.5	0.5	1	0.5	0.5	0.5
Q3UH93	Plexin-D1	Plxnd1		0.5	0.5	0.5	0.5	0.5	0.5	0.5	16	0.5	4	0.5	0.5	0.5	17	0.5	16	0.5	17	0.5	11	0.5	5	0.5	1	0.5	2	0.5	0.5	0.5	1	1	1				Q9DD03	Rab13	Ras-related protein Rab-13	1	1	2	1	1	2	2	2
O35691	Pinin	Pnn		0.5	0.5	1	0.5	1	1	0.5	12	0.5	2	1	1	0.5	2	0.5	3	0.5	2	1	0.5	1	1	0.5	0.5	0.5	0.5	0.5	0.5	0.5	0.5	1	0.5				P21279	Gnaq	Guanine nucleotide-binding protein G(q) subunit alpha	0.5	0.5	0.5	0.5	1	0.5	1	1
Q8CAE9	Podocalyxin-like protein 2	Podxl2		0.5	0.5	0.5	0.5	0.5	1	0.5	6	0.5	6	0.5	3	0.5	6	1	4	0.5	6	0.5	2	0.5	2	0.5	3	0.5	1	0.5	1	0.5	2	4	3				Q9QZB9	Dctn5	Dynactin subunit 5	0.5	0.5	0.5	0.5	1	0.5	0.5	0.5
Q91VA6	Polymerase delta-interacting protein 2	Poldip2		#N/A	#N/A	#N/A	#N/A	#N/A	#N/A	0.5	0.5	#N/A	#N/A	#N/A	#N/A	0.5	0.5	0.5	0.5	0.5	0.5	0.5	0.5	0.5	0.5	#N/A	#N/A	0.5	0.5	#N/A	#N/A	#N/A	#N/A	#N/A	#N/A				P28828	Ptprm	Receptor-type tyrosine-protein phosphatase mu	0.5	0.5	0.5	0.5	0.5	0.5	0.5	1
P08775	DNA-directed RNA polymerase II subunit RPB1	Polr2a		#N/A	#N/A	#N/A	#N/A	#N/A	#N/A	0.5	0.5	#N/A	#N/A	#N/A	#N/A	0.5	0.5	0.5	0.5	0.5	0.5	0.5	0.5	0.5	0.5	#N/A	#N/A	0.5	0.5	#N/A	#N/A	#N/A	#N/A	#N/A	#N/A				Q99M80	Ptprt	Receptor-type tyrosine-protein phosphatase T	0.5	0.5	0.5	0.5	0.5	0.5	0.5	1
Q8CFI7	DNA-directed RNA polymerase II subunit RPB2	Polr2b		#N/A	#N/A	#N/A	#N/A	#N/A	#N/A	0.5	0.5	#N/A	#N/A	#N/A	#N/A	0.5	0.5	0.5	0.5	0.5	0.5	0.5	0.5	0.5	0.5	#N/A	#N/A	0.5	0.5	#N/A	#N/A	#N/A	#N/A	#N/A	#N/A				Q9CYL5	Glipr2	Golgi-associated plant pathogenesis-related protein 1	0.5	0.5	0.5	0.5	0.5	0.5	0.5	0.5
P62876	DNA-directed RNA polymerases I, II, and III subunit RPABC5	Polr2l		#N/A	#N/A	#N/A	#N/A	#N/A	#N/A	0.5	0.5	#N/A	#N/A	#N/A	#N/A	0.5	0.5	0.5	0.5	0.5	0.5	0.5	0.5	0.5	0.5	#N/A	#N/A	0.5	0.5	#N/A	#N/A	#N/A	#N/A	#N/A	#N/A				Q6P2K6	Ppp4r3a	Serine/threonine-protein phosphatase 4 regulatory subunit 3A	0.5	1	0.5	0.5	0.5	0.5	0.5	0.5
P52430	Serum paraoxonase/arylesterase 1	Pon1		#N/A	#N/A	#N/A	#N/A	#N/A	#N/A	0.5	0.5	#N/A	#N/A	#N/A	#N/A	0.5	0.5	0.5	0.5	0.5	0.5	0.5	0.5	0.5	0.5	#N/A	#N/A	0.5	0.5	#N/A	#N/A	#N/A	#N/A	#N/A	#N/A				Q07417	Acads	Short-chain specific acyl-CoA dehydrogenase, mitochondrial	0.5	1	0.5	0.5	0.5	0.5	0.5	0.5
Q62086	Serum paraoxonase/arylesterase 2	Pon2		#N/A	#N/A	#N/A	#N/A	#N/A	#N/A	0.5	0.5	#N/A	#N/A	#N/A	#N/A	1	0.5	0.5	0.5	0.5	0.5	0.5	0.5	0.5	0.5	#N/A	#N/A	0.5	0.5	#N/A	#N/A	#N/A	#N/A	#N/A	#N/A				P0C027	Nudt10	Diphosphoinositol polyphosphate phosphohydrolase 3-alpha	0.5	0.5	0.5	0.5	0.5	0.5	0.5	0.5
P20263	POU domain, class 5, transcription factor 1	Pou5f1		#N/A	#N/A	#N/A	#N/A	#N/A	#N/A	0.5	1	#N/A	#N/A	#N/A	#N/A	0.5	0.5	0.5	0.5	0.5	0.5	0.5	0.5	0.5	0.5	#N/A	#N/A	0.5	0.5	#N/A	#N/A	#N/A	#N/A	#N/A	#N/A				P24383	Wnt7a	Protein Wnt-7a	0.5	0.5	0.5	1	0.5	0.5	0.5	0.5
Q9D819	Inorganic pyrophosphatase	Ppa1		#N/A	#N/A	#N/A	#N/A	#N/A	#N/A	0.5	0.5	#N/A	#N/A	#N/A	#N/A	0.5	1	0.5	0.5	0.5	0.5	0.5	0.5	0.5	0.5	#N/A	#N/A	0.5	0.5	#N/A	#N/A	#N/A	#N/A	#N/A	#N/A				P31648	Slc6a1	Sodium- and chloride-dependent GABA transporter 1	0.5	0.5	0.5	0.5	0.5	0.5	0.5	0.5
Q91VM9	Inorganic pyrophosphatase 2, mitochondrial	Ppa2		0.5	0.5	0.5	0.5	0.5	0.5	0.5	0.5	0.5	0.5	0.5	0.5	0.5	0.5	0.5	0.5	0.5	0.5	1	0.5	1	0.5	0.5	0.5	0.5	0.5	0.5	0.5	1	0.5	0.5	0.5				Q5XKN4	Jagn1	Protein jagunal homolog 1	0.5	0.5	0.5	0.5	1	0.5	0.5	0.5
P60469	Liprin-alpha-3	Ppfia3		#N/A	#N/A	#N/A	#N/A	#N/A	#N/A	0.5	0.5	#N/A	#N/A	#N/A	#N/A	0.5	1	0.5	0.5	0.5	0.5	0.5	0.5	0.5	0.5	#N/A	#N/A	0.5	0.5	#N/A	#N/A	#N/A	#N/A	#N/A	#N/A				Q8R0F5	Rbmx2	RNA-binding motif protein, X-linked 2	0.5	0.5	0.5	0.5	1	0.5	0.5	1
P17742	Peptidyl-prolyl cis-trans isomerase A	Ppia		0.5	0.5	0.5	0.5	0.5	0.5	0.5	1	0.5	1	3	1	2	1	1	0.5	1	0.5	0.5	1	1	1	2	0.5	0.5	0.5	4	0.5	0.5	1	1	0.5				Q9CR67	Tmem33	Transmembrane protein 33	0.5	0.5	0.5	0.5	2	0.5	1	1
P24369	Peptidyl-prolyl cis-trans isomerase B	Ppib		15	10	14	16	13	13	27	18	23	14	17	15	17	15	20	19	15	14	16	11	19	18	28	14	22	17	34	25	22	21	17	14				P60904	Dnajc5	DnaJ homolog subfamily C member 5	0.5	0.5	0.5	0.5	1	0.5	0.5	1
A2AR02	Peptidyl-prolyl cis-trans isomerase G	Ppig		1	0.5	0.5	1	3	2	1	3	0.5	1	0.5	1	1	1	1	1	1	0.5	2	0.5	1	0.5	0.5	1	1	0.5	4	0.5	0.5	0.5	1	1				P98203	Arvcf	Armadillo repeat protein deleted in velo-cardio-facial syndrome homolog	0.5	0.5	0.5	0.5	1	0.5	0.5	0.5
Q9CXG3	Peptidyl-prolyl cis-trans isomerase-like 4	Ppil4		8	3	4	7	13	12	34	26	16	6	12	6	22	14	24	17	19	13	13	5	26	12	15	8	22	12	20	14	10	7	8	6				Q3TL44	Nlrx1	NLR family member X1	0.5	0.5	0.5	0.5	0.5	0.5	0.5	0.5
Q61074	Protein phosphatase 1G	Ppm1g		#N/A	#N/A	#N/A	#N/A	#N/A	#N/A	0.5	0.5	#N/A	#N/A	#N/A	#N/A	0.5	0.5	0.5	0.5	0.5	0.5	0.5	0.5	0.5	0.5	#N/A	#N/A	0.5	0.5	#N/A	#N/A	#N/A	#N/A	#N/A	#N/A				P84089	Erh	Enhancer of rudimentary homolog	0.5	1	0.5	0.5	0.5	0.5	1	0.5
Q8BVQ5	Protein phosphatase methylesterase 1	Ppme1		#N/A	#N/A	#N/A	#N/A	#N/A	#N/A	0.5	0.5	#N/A	#N/A	#N/A	#N/A	0.5	0.5	0.5	0.5	0.5	0.5	0.5	0.5	1	0.5	#N/A	#N/A	0.5	0.5	#N/A	#N/A	#N/A	#N/A	#N/A	#N/A				Q9R1J0	Nsdhl	Sterol-4-alpha-carboxylate 3-dehydrogenase, decarboxylating	0.5	0.5	0.5	0.5	1	0.5	1	0.5
P62137	Serine/threonine-protein phosphatase PP1-alpha catalytic subunit	Ppp1ca		#N/A	#N/A	#N/A	#N/A	#N/A	#N/A	5	4	#N/A	#N/A	#N/A	#N/A	2	4	2	4	1	3	2	3	3	2	#N/A	#N/A	2	2	#N/A	#N/A	#N/A	#N/A	#N/A	#N/A				Q8R0J7	Vps37b	Vacuolar protein sorting-associated protein 37B	0.5	1	0.5	1	0.5	0.5	0.5	1
P62141	Serine/threonine-protein phosphatase PP1-beta catalytic subunit	Ppp1cb		#N/A	#N/A	#N/A	#N/A	#N/A	#N/A	5	5	#N/A	#N/A	#N/A	#N/A	2	3	2	4	1	3	2	4	3	2	#N/A	#N/A	2	2	#N/A	#N/A	#N/A	#N/A	#N/A	#N/A				Q9D880	Timm50	Mitochondrial import inner membrane translocase subunit TIM50	0.5	0.5	0.5	0.5	0.5	0.5	0.5	0.5
P62715	Serine/threonine-protein phosphatase 2A catalytic subunit beta isoform	Ppp2cb		0.5	0.5	0.5	0.5	0.5	0.5	1	0.5	0.5	1	0.5	1	1	1	0.5	1	0.5	1	1	1	4	1	1	1	3	0.5	1	1	0.5	1	1	2				Q9R0Q6	Arpc1a	Actin-related protein 2/3 complex subunit 1A	0.5	0.5	0.5	0.5	0.5	0.5	0.5	2
Q76MZ3	Serine/threonine-protein phosphatase 2A 65 kDa regulatory subunit A alpha isoform	Ppp2r1a		0.5	0.5	0.5	0.5	0.5	0.5	1	3	0.5	0.5	0.5	0.5	3	5	1	2	3	2	0.5	3	1	1	0.5	0.5	0.5	0.5	1	0.5	0.5	1	1	0.5				Q9QYG0	Ndrg2	Protein NDRG2	0.5	0.5	0.5	0.5	0.5	0.5	0.5	1
Q6P1F6	Serine/threonine-protein phosphatase 2A 55 kDa regulatory subunit B alpha isoform	Ppp2r2a		#N/A	#N/A	#N/A	#N/A	#N/A	#N/A	0.5	1	#N/A	#N/A	#N/A	#N/A	1	2	1	1	1	2	0.5	0.5	1	1	#N/A	#N/A	1	0.5	#N/A	#N/A	#N/A	#N/A	#N/A	#N/A				Q9R0P9	Uchl1	Ubiquitin carboxyl-terminal hydrolase isozyme L1	0.5	0.5	0.5	1	0.5	0.5	0.5	0.5
P48453	Serine/threonine-protein phosphatase 2B catalytic subunit beta isoform	Ppp3cb		0.5	0.5	0.5	0.5	0.5	0.5	0.5	0.5	0.5	0.5	0.5	0.5	1	2	0.5	0.5	1	1	1	0.5	1	2	0.5	3	0.5	0.5	1	0.5	1	3	0.5	1				P63024	Vamp3	Vesicle-associated membrane protein 3	0.5	0.5	0.5	1	1	0.5	0.5	1
Q6P2K6	Serine/threonine-protein phosphatase 4 regulatory subunit 3A	Ppp4r3a		#N/A	#N/A	#N/A	#N/A	#N/A	#N/A	0.5	0.5	#N/A	#N/A	#N/A	#N/A	0.5	0.5	0.5	0.5	0.5	0.5	0.5	0.5	0.5	0.5	#N/A	#N/A	0.5	0.5	#N/A	#N/A	#N/A	#N/A	#N/A	#N/A				Q9CQJ6	Denr	Density-regulated protein	0.5	0.5	1	0.5	0.5	0.5	0.5	0.5
Q922D4	Serine/threonine-protein phosphatase 6 regulatory subunit 3	Ppp6r3		#N/A	#N/A	#N/A	#N/A	#N/A	#N/A	0.5	0.5	#N/A	#N/A	#N/A	#N/A	0.5	0.5	0.5	0.5	0.5	0.5	0.5	0.5	0.5	0.5	#N/A	#N/A	0.5	0.5	#N/A	#N/A	#N/A	#N/A	#N/A	#N/A				P63321	Rala	Ras-related protein Ral-A	0.5	1	0.5	1	1	0.5	0.5	2
P35700	Peroxiredoxin-1	Prdx1		1	0.5	0.5	0.5	0.5	2	2	3	0.5	2	2	4	5	5	5	7	3	2	4	6	6	6	6	4	6	6	5	6	6	7	4	6				P12367	Prkar2a	cAMP-dependent protein kinase type II-alpha regulatory subunit	0.5	1	0.5	0.5	0.5	0.5	0.5	0.5
Q61171	Peroxiredoxin-2	Prdx2		0.5	0.5	0.5	2	0.5	2	2	5	0.5	1	1	1	6	5	3	3	2	4	2	3	2	1	1	3	2	4	3	3	0.5	3	5	2				Q8BX09	Rbbp5	Retinoblastoma-binding protein 5	0.5	2	0.5	0.5	0.5	0.5	0.5	0.5
P20108	Thioredoxin-dependent peroxide reductase, mitochondrial	Prdx3		0.5	0.5	0.5	0.5	0.5	0.5	0.5	0.5	0.5	0.5	0.5	0.5	1	1	1	0.5	0.5	0.5	0.5	0.5	1	1	2	0.5	0.5	0.5	2	0.5	1	1	0.5	0.5				P70423	Slc7a3	Cationic amino acid transporter 3	0.5	0.5	0.5	2	0.5	0.5	0.5	0.5
O08807	Peroxiredoxin-4	Prdx4		#N/A	#N/A	#N/A	#N/A	#N/A	#N/A	0.5	1	#N/A	#N/A	#N/A	#N/A	2	2	2	1	2	1	0.5	1	0.5	1	#N/A	#N/A	1	1	#N/A	#N/A	#N/A	#N/A	#N/A	#N/A				Q99J45	Nrbp1	Nuclear receptor-binding protein	0.5	2	0.5	0.5	0.5	0.5	0.5	0.5
P99029	Peroxiredoxin-5, mitochondrial	Prdx5		0.5	0.5	0.5	0.5	0.5	0.5	1	1	0.5	0.5	0.5	0.5	1	1	4	1	1	1	4	2	3	3	5	3	3	4	4	1	5	5	3	2				Q8CCF0	Prpf31	U4/U6 small nuclear ribonucleoprotein Prp31	0.5	1	0.5	1	0.5	0.5	0.5	0.5
O08709	Peroxiredoxin-6	Prdx6		0.5	0.5	0.5	0.5	0.5	0.5	0.5	0.5	0.5	0.5	0.5	0.5	0.5	1	0.5	0.5	0.5	0.5	2	1	4	4	0.5	0.5	1	2	2	1	0.5	1	0.5	0.5				P61161	Actr2	Actin-related protein 2	0.5	0.5	0.5	0.5	0.5	0.5	0.5	0.5
Q9JK53	Prolargin	Prelp		#N/A	#N/A	#N/A	#N/A	#N/A	#N/A	0.5	0.5	#N/A	#N/A	#N/A	#N/A	0.5	0.5	0.5	0.5	0.5	0.5	0.5	0.5	0.5	0.5	#N/A	#N/A	0.5	1	#N/A	#N/A	#N/A	#N/A	#N/A	#N/A				Q6IRU2	Tpm4	Tropomyosin alpha-4 chain	0.5	3	0.5	0.5	0.5	0.5	0.5	1
P05132	cAMP-dependent protein kinase catalytic subunit alpha	Prkaca		0.5	0.5	0.5	0.5	0.5	0.5	1	2	0.5	0.5	0.5	0.5	5	3	5	3	3	0.5	3	2	7	2	3	3	4	4	2	1	0.5	0.5	0.5	1				Q8BYG9	Epha10	Ephrin type-A receptor 10	0.5	0.5	0.5	0.5	0.5	0.5	0.5	1
P68181	cAMP-dependent protein kinase catalytic subunit beta	Prkacb		0.5	0.5	0.5	0.5	0.5	0.5	2	2	0.5	0.5	0.5	0.5	6	3	5	3	3	0.5	5	5	9	2	3	4	6	5	2	1	0.5	0.5	0.5	1				P48453	Ppp3cb	Serine/threonine-protein phosphatase 2B catalytic subunit beta isoform	0.5	0.5	0.5	0.5	1	0.5	1	2
P12367	cAMP-dependent protein kinase type II-alpha regulatory subunit	Prkar2a		#N/A	#N/A	#N/A	#N/A	#N/A	#N/A	0.5	0.5	#N/A	#N/A	#N/A	#N/A	0.5	0.5	0.5	0.5	0.5	0.5	0.5	0.5	0.5	0.5	#N/A	#N/A	0.5	0.5	#N/A	#N/A	#N/A	#N/A	#N/A	#N/A				Q3V1M1	Igsf10	Immunoglobulin superfamily member 10	0.5	0.5	0.5	0.5	0.5	0.5	0.5	0.5
P31324	cAMP-dependent protein kinase type II-beta regulatory subunit	Prkar2b		0.5	0.5	0.5	0.5	0.5	0.5	0.5	0.5	0.5	0.5	0.5	0.5	0.5	0.5	0.5	1	0.5	0.5	0.5	0.5	0.5	0.5	0.5	1	0.5	0.5	0.5	0.5	0.5	0.5	0.5	0.5				Q62433	Ndrg1	Protein NDRG1	0.5	0.5	0.5	0.5	0.5	0.5	0.5	1
P20444	Protein kinase C alpha type	Prkca		0.5	0.5	0.5	0.5	0.5	0.5	0.5	0.5	0.5	0.5	0.5	0.5	0.5	0.5	0.5	0.5	0.5	0.5	0.5	1	2	1	1	2	1	1	2	0.5	0.5	1	0.5	0.5				P28798	Grn	Granulins	0.5	0.5	0.5	0.5	1	0.5	0.5	0.5
P68404	Protein kinase C beta type	Prkcb		0.5	0.5	0.5	0.5	0.5	0.5	0.5	0.5	0.5	0.5	0.5	0.5	0.5	0.5	0.5	0.5	0.5	0.5	0.5	1	4	2	0.5	1	2	1	3	0.5	0.5	1	0.5	0.5				P36895	Bmpr1a	Bone morphogenetic protein receptor type-1A	0.5	0.5	0.5	0.5	0.5	0.5	0.5	1
P16054	Protein kinase C epsilon type	Prkce		0.5	0.5	0.5	0.5	0.5	0.5	0.5	0.5	0.5	0.5	0.5	0.5	0.5	0.5	0.5	0.5	0.5	0.5	0.5	0.5	1	0.5	0.5	1	0.5	0.5	0.5	0.5	0.5	0.5	0.5	0.5				Q91VS7	Mgst1	Microsomal glutathione S-transferase 1	0.5	0.5	0.5	0.5	0.5	0.5	0.5	0.5
P63318	Protein kinase C gamma type	Prkcg		0.5	0.5	0.5	0.5	0.5	0.5	0.5	0.5	0.5	0.5	0.5	0.5	1	3	1	0.5	2	3	2	2	4	1	3	8	6	4	6	0.5	0.5	0.5	1	0.5				P29533	Vcam1	Vascular cell adhesion protein 1	0.5	0.5	0.5	0.5	0.5	0.5	0.5	2
O08795	Glucosidase 2 subunit beta	Prkcsh		#N/A	#N/A	#N/A	#N/A	#N/A	#N/A	0.5	0.5	#N/A	#N/A	#N/A	#N/A	1	1	0.5	0.5	0.5	0.5	2	0.5	0.5	0.5	#N/A	#N/A	0.5	0.5	#N/A	#N/A	#N/A	#N/A	#N/A	#N/A				Q80YF9	Arhgap33	Rho GTPase-activating protein 33	0.5	0.5	0.5	1	0.5	0.5	1	0.5
Q9WTX2	Interferon-inducible double-stranded RNA-dependent protein kinase activator A	Prkra		#N/A	#N/A	#N/A	#N/A	#N/A	#N/A	0.5	0.5	#N/A	#N/A	#N/A	#N/A	0.5	0.5	0.5	0.5	0.5	0.5	0.5	0.5	0.5	0.5	#N/A	#N/A	1	0.5	#N/A	#N/A	#N/A	#N/A	#N/A	#N/A				P49182	Serpind1	Heparin cofactor 2	0.5	1	0.5	0.5	0.5	0.5	0.5	0.5
Q9JIF0	Protein arginine N-methyltransferase 1	Prmt1		#N/A	#N/A	#N/A	#N/A	#N/A	#N/A	0.5	0.5	#N/A	#N/A	#N/A	#N/A	0.5	0.5	0.5	0.5	0.5	0.5	0.5	0.5	0.5	0.5	#N/A	#N/A	0.5	0.5	#N/A	#N/A	#N/A	#N/A	#N/A	#N/A				P29788	Vtn	Vitronectin	0.5	1	0.5	0.5	0.5	0.5	0.5	0.5
Q6PAK3	Protein arginine N-methyltransferase 8	Prmt8		0.5	0.5	0.5	0.5	0.5	0.5	0.5	0.5	0.5	0.5	0.5	0.5	0.5	0.5	0.5	0.5	0.5	0.5	0.5	0.5	0.5	0.5	0.5	0.5	0.5	0.5	0.5	0.5	0.5	1	0.5	0.5				P98156	Vldlr	Very low-density lipoprotein receptor	0.5	0.5	0.5	1	0.5	0.5	0.5	0.5
P04925	Major prion protein	Prnp		0.5	0.5	0.5	0.5	0.5	3	0.5	6	0.5	4	0.5	2	0.5	11	0.5	4	0.5	7	0.5	13	0.5	1	0.5	6	0.5	10	1	5	0.5	4	4	1				P47759	Nsg2	Neuron-specific protein family member 2	0.5	0.5	0.5	1	0.5	0.5	0.5	0.5
Q9WU79	Proline dehydrogenase 1, mitochondrial	Prodh		#N/A	#N/A	#N/A	#N/A	#N/A	#N/A	0.5	0.5	#N/A	#N/A	#N/A	#N/A	0.5	0.5	0.5	0.5	0.5	0.5	0.5	0.5	1	0.5	#N/A	#N/A	0.5	0.5	#N/A	#N/A	#N/A	#N/A	#N/A	#N/A				Q8CFV9	Rfk	Riboflavin kinase	0.5	0.5	0.5	0.5	0.5	0.5	0.5	0.5
Q99KP6	Pre-mRNA-processing factor 19	Prpf19		0.5	0.5	0.5	0.5	0.5	0.5	0.5	1	0.5	0.5	0.5	1	0.5	0.5	0.5	0.5	1	0.5	0.5	0.5	0.5	0.5	0.5	0.5	0.5	0.5	0.5	0.5	0.5	0.5	0.5	0.5				Q9D9E0	Slc22a17	Solute carrier family 22 member 17	0.5	0.5	0.5	0.5	0.5	0.5	0.5	1
Q8CCF0	U4/U6 small nuclear ribonucleoprotein Prp31	Prpf31		#N/A	#N/A	#N/A	#N/A	#N/A	#N/A	0.5	1	#N/A	#N/A	#N/A	#N/A	0.5	0.5	0.5	0.5	0.5	0.5	0.5	0.5	0.5	0.5	#N/A	#N/A	0.5	0.5	#N/A	#N/A	#N/A	#N/A	#N/A	#N/A				Q9D1H9	Mfap4	Microfibril-associated glycoprotein 4	0.5	0.5	0.5	0.5	0.5	0.5	0.5	0.5
Q4FK66	Pre-mRNA-splicing factor 38A	Prpf38a		5	2	3	3	5	3	5	4	7	1	6	3	3	4	3	5	3	2	3	1	5	1	6	1	6	2	6	4	4	4	3	4				P52293	Kpna2	Importin subunit alpha-1	0.5	2	0.5	0.5	0.5	0.5	0.5	0.5
Q80SY5	Pre-mRNA-splicing factor 38B	Prpf38b		3	0.5	0.5	0.5	5	6	17	14	0.5	1	0.5	0.5	15	11	14	12	8	6	11	4	12	6	0.5	0.5	12	9	7	6	3	2	2	1				Q2PFD7	Psd3	PH and SEC7 domain-containing protein 3	0.5	0.5	0.5	0.5	0.5	0.5	1	0.5
Q9R1C7	Pre-mRNA-processing factor 40 homolog A	Prpf40a		0.5	0.5	0.5	0.5	0.5	0.5	0.5	0.5	0.5	1	0.5	0.5	0.5	0.5	0.5	1	0.5	0.5	1	1	1	0.5	1	0.5	0.5	0.5	1	0.5	0.5	0.5	3	2				Q8VCH0	Acaa1b	3-ketoacyl-CoA thiolase B, peroxisomal	0.5	1	0.5	1	0.5	0.5	0.5	0.5
Q61136	Serine/threonine-protein kinase PRP4 homolog	Prpf4b		0.5	0.5	0.5	0.5	0.5	1	0.5	7	0.5	1	0.5	0.5	3	2	4	3	0.5	0.5	2	1	4	2	0.5	1	2	0.5	1	0.5	0.5	0.5	2	1				Q9Z0F8	Adam17	Disintegrin and metalloproteinase domain-containing protein 17	0.5	0.5	0.5	0.5	0.5	0.5	0.5	0.5
Q99PV0	Pre-mRNA-processing-splicing factor 8	Prpf8		0.5	0.5	0.5	0.5	0.5	0.5	0.5	11	0.5	0.5	0.5	0.5	1	1	0.5	2	0.5	1	0.5	0.5	0.5	0.5	0.5	0.5	0.5	0.5	0.5	0.5	0.5	0.5	3	0.5				Q8BHZ0	Fam49a	Protein FAM49A	0.5	0.5	0.5	0.5	1	0.5	0.5	0.5
Q9D7G0	Ribose-phosphate pyrophosphokinase 1	Prps1		#N/A	#N/A	#N/A	#N/A	#N/A	#N/A	0.5	0.5	#N/A	#N/A	#N/A	#N/A	1	2	1	0.5	2	0.5	0.5	0.5	2	1	#N/A	#N/A	1	1	#N/A	#N/A	#N/A	#N/A	#N/A	#N/A				Q00623	Apoa1	Apolipoprotein A-I	0.5	1	1	1	0.5	0.5	0.5	0.5
E9PUL5	Proline-rich transmembrane protein 2	Prrt2		#N/A	#N/A	#N/A	#N/A	#N/A	#N/A	0.5	0.5	#N/A	#N/A	#N/A	#N/A	0.5	0.5	0.5	0.5	0.5	0.5	0.5	1	0.5	0.5	#N/A	#N/A	0.5	0.5	#N/A	#N/A	#N/A	#N/A	#N/A	#N/A				Q61187	Tsg101	Tumor susceptibility gene 101 protein	0.5	0.5	0.5	1	0.5	0.5	0.5	0.5
Q6PE13	Proline-rich transmembrane protein 3	Prrt3		0.5	0.5	0.5	0.5	0.5	0.5	0.5	0.5	0.5	0.5	0.5	0.5	0.5	0.5	0.5	0.5	0.5	0.5	0.5	2	0.5	1	0.5	1	0.5	0.5	0.5	2	0.5	0.5	0.5	0.5				Q64519	Sdc3	Syndecan-3	0.5	0.5	0.5	1	0.5	0.5	0.5	1
Q61207	Prosaposin	Psap		#N/A	#N/A	#N/A	#N/A	#N/A	#N/A	0.5	0.5	#N/A	#N/A	#N/A	#N/A	0.5	1	0.5	0.5	0.5	0.5	1	2	0.5	0.5	#N/A	#N/A	0.5	0.5	#N/A	#N/A	#N/A	#N/A	#N/A	#N/A				O70228	Atp9a	Probable phospholipid-transporting ATPase IIA	0.5	0.5	0.5	0.5	0.5	0.5	0.5	0.5
Q99K85	Phosphoserine aminotransferase	Psat1		0.5	0.5	0.5	0.5	0.5	0.5	0.5	0.5	0.5	0.5	0.5	0.5	0.5	0.5	0.5	0.5	0.5	0.5	0.5	0.5	0.5	0.5	0.5	0.5	1	0.5	1	0.5	0.5	0.5	0.5	0.5				Q62425	Ndufa4	Cytochrome c oxidase subunit NDUFA4	0.5	0.5	0.5	0.5	4	0.5	0.5	0.5
Q2PFD7	PH and SEC7 domain-containing protein 3	Psd3		0.5	0.5	0.5	0.5	0.5	0.5	0.5	0.5	2	1	3	3	0.5	0.5	0.5	0.5	1	1	0.5	0.5	0.5	0.5	3	1	0.5	0.5	0.5	0.5	0.5	1	0.5	0.5				Q9QYE5	Jag2	Protein jagged-2	0.5	0.5	0.5	0.5	0.5	0.5	0.5	0.5
Q99JF8	PC4 and SFRS1-interacting protein	Psip1		8	9	10	15	8	13	11	8	16	9	8	13	3	2	3	1	9	4	2	1	1	1	10	2	2	0.5	6	2	6	5	7	12				P59999	Arpc4	Actin-related protein 2/3 complex subunit 4	0.5	0.5	0.5	0.5	1	0.5	0.5	3
Q9QUM9	Proteasome subunit alpha type-6	Psma6		#N/A	#N/A	#N/A	#N/A	#N/A	#N/A	0.5	0.5	#N/A	#N/A	#N/A	#N/A	0.5	0.5	0.5	0.5	0.5	0.5	0.5	0.5	0.5	0.5	#N/A	#N/A	0.5	0.5	#N/A	#N/A	#N/A	#N/A	#N/A	#N/A				P97429	Anxa4	Annexin A4	0.5	1	0.5	1	0.5	0.5	0.5	0.5
Q9R1P1	Proteasome subunit beta type-3	Psmb3		#N/A	#N/A	#N/A	#N/A	#N/A	#N/A	0.5	0.5	#N/A	#N/A	#N/A	#N/A	0.5	0.5	0.5	0.5	0.5	0.5	0.5	0.5	0.5	0.5	#N/A	#N/A	0.5	0.5	#N/A	#N/A	#N/A	#N/A	#N/A	#N/A				Q5F226	Fat2	Protocadherin Fat 2	0.5	0.5	0.5	0.5	0.5	0.5	0.5	1
P62192	26S proteasome regulatory subunit 4	Psmc1		#N/A	#N/A	#N/A	#N/A	#N/A	#N/A	0.5	0.5	#N/A	#N/A	#N/A	#N/A	0.5	1	0.5	0.5	0.5	0.5	0.5	0.5	0.5	0.5	#N/A	#N/A	0.5	0.5	#N/A	#N/A	#N/A	#N/A	#N/A	#N/A				Q8K0D5	Gfm1	Elongation factor G, mitochondrial	0.5	0.5	0.5	0.5	0.5	0.5	0.5	0.5
P46471	26S proteasome regulatory subunit 7	Psmc2		0.5	0.5	0.5	0.5	0.5	0.5	0.5	3	0.5	0.5	0.5	0.5	0.5	2	0.5	1	0.5	1	0.5	0.5	0.5	1	0.5	0.5	0.5	0.5	1	0.5	0.5	0.5	0.5	0.5				P58390	Kcnn2	Small conductance calcium-activated potassium channel protein 2	0.5	0.5	0.5	0.5	0.5	0.5	0.5	0.5
O88685	26S proteasome regulatory subunit 6A	Psmc3		0.5	0.5	0.5	0.5	0.5	0.5	0.5	2	0.5	0.5	0.5	0.5	0.5	0.5	0.5	1	0.5	0.5	1	0.5	0.5	0.5	0.5	1	0.5	0.5	1	2	0.5	0.5	0.5	0.5				Q8R0Y6	Aldh1l1	Cytosolic 10-formyltetrahydrofolate dehydrogenase	0.5	1	0.5	2	0.5	0.5	0.5	1
P54775	26S proteasome regulatory subunit 6B	Psmc4		#N/A	#N/A	#N/A	#N/A	#N/A	#N/A	0.5	1	#N/A	#N/A	#N/A	#N/A	0.5	0.5	0.5	0.5	0.5	0.5	0.5	0.5	0.5	0.5	#N/A	#N/A	0.5	0.5	#N/A	#N/A	#N/A	#N/A	#N/A	#N/A				Q8VCY8	Plppr2	Phospholipid phosphatase-related protein type 2	0.5	0.5	0.5	0.5	0.5	0.5	0.5	0.5
P62196	26S proteasome regulatory subunit 8	Psmc5		0.5	0.5	0.5	0.5	0.5	0.5	1	3	0.5	0.5	0.5	0.5	1	2	0.5	0.5	1	2	1	0.5	1	1	0.5	0.5	1	0.5	2	0.5	0.5	0.5	0.5	0.5				Q9JJY3	Smpd3	Sphingomyelin phosphodiesterase 3	0.5	0.5	0.5	0.5	0.5	0.5	0.5	0.5
P62334	26S proteasome regulatory subunit 10B	Psmc6		#N/A	#N/A	#N/A	#N/A	#N/A	#N/A	0.5	3	#N/A	#N/A	#N/A	#N/A	0.5	0.5	0.5	1	0.5	0.5	0.5	0.5	0.5	0.5	#N/A	#N/A	0.5	0.5	#N/A	#N/A	#N/A	#N/A	#N/A	#N/A				P34884	Mif	Macrophage migration inhibitory factor	1	0.5	0.5	1	1	1	0.5	1
Q3TXS7	26S proteasome non-ATPase regulatory subunit 1	Psmd1		#N/A	#N/A	#N/A	#N/A	#N/A	#N/A	0.5	1	#N/A	#N/A	#N/A	#N/A	0.5	0.5	0.5	0.5	0.5	0.5	0.5	0.5	0.5	0.5	#N/A	#N/A	0.5	0.5	#N/A	#N/A	#N/A	#N/A	#N/A	#N/A				Q9QYF9	Ndrg3	Protein NDRG3	0.5	0.5	0.5	0.5	1	0.5	0.5	1
Q8BG32	26S proteasome non-ATPase regulatory subunit 11	Psmd11		0.5	0.5	0.5	0.5	0.5	0.5	0.5	2	0.5	0.5	0.5	0.5	0.5	0.5	0.5	0.5	0.5	0.5	0.5	0.5	0.5	0.5	0.5	0.5	0.5	0.5	0.5	0.5	0.5	0.5	0.5	1				B2RX88	Cspp1	Centrosome and spindle pole associated protein 1	0.5	0.5	0.5	0.5	2	1	0.5	1
Q9D8W5	26S proteasome non-ATPase regulatory subunit 12	Psmd12		#N/A	#N/A	#N/A	#N/A	#N/A	#N/A	0.5	1	#N/A	#N/A	#N/A	#N/A	0.5	0.5	0.5	1	0.5	0.5	0.5	0.5	1	0.5	#N/A	#N/A	0.5	0.5	#N/A	#N/A	#N/A	#N/A	#N/A	#N/A				Q9EPU5	Tnfrsf21	Tumor necrosis factor receptor superfamily member 21	0.5	0.5	0.5	0.5	0.5	0.5	0.5	0.5
Q9WVJ2	26S proteasome non-ATPase regulatory subunit 13	Psmd13		#N/A	#N/A	#N/A	#N/A	#N/A	#N/A	0.5	1	#N/A	#N/A	#N/A	#N/A	0.5	0.5	0.5	0.5	0.5	1	0.5	0.5	1	0.5	#N/A	#N/A	0.5	0.5	#N/A	#N/A	#N/A	#N/A	#N/A	#N/A				Q62205	Scn9a	Sodium channel protein type 9 subunit alpha	0.5	0.5	0.5	2	0.5	0.5	0.5	1
O35593	26S proteasome non-ATPase regulatory subunit 14	Psmd14		0.5	0.5	0.5	0.5	0.5	0.5	0.5	0.5	0.5	0.5	0.5	0.5	0.5	0.5	0.5	0.5	1	0.5	0.5	0.5	0.5	1	0.5	0.5	0.5	0.5	1	1	0.5	0.5	0.5	0.5				A2APX8	Scn1a	Sodium channel protein type 1 subunit alpha	0.5	0.5	0.5	1	0.5	0.5	0.5	1
Q8VDM4	26S proteasome non-ATPase regulatory subunit 2	Psmd2		0.5	0.5	0.5	0.5	0.5	0.5	0.5	3	0.5	0.5	1	0.5	3	1	0.5	0.5	0.5	2	2	0.5	2	1	0.5	0.5	1	0.5	0.5	0.5	0.5	0.5	1	0.5				Q62179	Sema4b	Semaphorin-4B	0.5	0.5	0.5	0.5	0.5	0.5	0.5	0.5
P14685	26S proteasome non-ATPase regulatory subunit 3	Psmd3		0.5	0.5	0.5	0.5	0.5	0.5	1	0.5	0.5	0.5	0.5	1	4	5	6	1	2	2	2	3	6	3	3	0.5	6	5	4	3	2	2	2	0.5				Q9D172	D10Jhu81e	ES1 protein homolog, mitochondrial	0.5	0.5	0.5	0.5	0.5	0.5	0.5	0.5
Q8BJY1	26S proteasome non-ATPase regulatory subunit 5	Psmd5		#N/A	#N/A	#N/A	#N/A	#N/A	#N/A	0.5	0.5	#N/A	#N/A	#N/A	#N/A	0.5	0.5	0.5	0.5	0.5	0.5	0.5	0.5	1	1	#N/A	#N/A	0.5	0.5	#N/A	#N/A	#N/A	#N/A	#N/A	#N/A				Q8K2K6	Agfg1	Arf-GAP domain and FG repeat-containing protein 1	0.5	0.5	0.5	0.5	0.5	0.5	0.5	0.5
Q99JI4	26S proteasome non-ATPase regulatory subunit 6	Psmd6		#N/A	#N/A	#N/A	#N/A	#N/A	#N/A	0.5	0.5	#N/A	#N/A	#N/A	#N/A	0.5	0.5	0.5	0.5	0.5	0.5	0.5	0.5	3	1	#N/A	#N/A	0.5	0.5	#N/A	#N/A	#N/A	#N/A	#N/A	#N/A				O35660	Gstm6	Glutathione S-transferase Mu 6	0.5	0.5	0.5	0.5	0.5	0.5	0.5	0.5
P26516	26S proteasome non-ATPase regulatory subunit 7	Psmd7		#N/A	#N/A	#N/A	#N/A	#N/A	#N/A	0.5	0.5	#N/A	#N/A	#N/A	#N/A	0.5	0.5	0.5	0.5	0.5	0.5	0.5	0.5	0.5	0.5	#N/A	#N/A	0.5	0.5	#N/A	#N/A	#N/A	#N/A	#N/A	#N/A				P19639	Gstm3	Glutathione S-transferase Mu 3	0.5	0.5	0.5	0.5	0.5	0.5	0.5	0.5
Q5SSW2	Proteasome activator complex subunit 4	Psme4		#N/A	#N/A	#N/A	#N/A	#N/A	#N/A	0.5	0.5	#N/A	#N/A	#N/A	#N/A	0.5	0.5	0.5	0.5	0.5	0.5	0.5	0.5	0.5	0.5	#N/A	#N/A	0.5	0.5	#N/A	#N/A	#N/A	#N/A	#N/A	#N/A				P10649	Gstm1	Glutathione S-transferase Mu 1	0.5	1	0.5	0.5	0.5	0.5	0.5	0.5
P17225	Polypyrimidine tract-binding protein 1	Ptbp1		#N/A	#N/A	#N/A	#N/A	#N/A	#N/A	0.5	1	#N/A	#N/A	#N/A	#N/A	1	1	0.5	0.5	0.5	0.5	0.5	0.5	0.5	1	#N/A	#N/A	0.5	0.5	#N/A	#N/A	#N/A	#N/A	#N/A	#N/A				P15626	Gstm2	Glutathione S-transferase Mu 2	0.5	1	0.5	0.5	0.5	0.5	0.5	0.5
Q9R0Q7	Prostaglandin E synthase 3	Ptges3		0.5	0.5	0.5	0.5	0.5	0.5	0.5	1	0.5	0.5	1	0.5	1	0.5	0.5	0.5	0.5	1	0.5	0.5	1	0.5	0.5	0.5	0.5	0.5	0.5	0.5	0.5	0.5	0.5	0.5				Q80W21	Gstm7	Glutathione S-transferase Mu 7	0.5	1	0.5	0.5	0.5	0.5	0.5	0.5
Q9WV91	Prostaglandin F2 receptor negative regulator	Ptgfrn		0.5	0.5	0.5	0.5	0.5	4	0.5	12	0.5	3	0.5	4	0.5	12	0.5	12	0.5	6	0.5	8	0.5	7	0.5	1	0.5	3	0.5	6	0.5	5	4	6				Q8BHE4	Tmem108	Transmembrane protein 108	0.5	0.5	0.5	0.5	0.5	0.5	0.5	0.5
P34152	Focal adhesion kinase 1	Ptk2		#N/A	#N/A	#N/A	#N/A	#N/A	#N/A	0.5	0.5	#N/A	#N/A	#N/A	#N/A	1	0.5	0.5	0.5	1	0.5	0.5	0.5	0.5	0.5	#N/A	#N/A	0.5	0.5	#N/A	#N/A	#N/A	#N/A	#N/A	#N/A				Q8BG39	Sv2b	Synaptic vesicle glycoprotein 2B	0.5	0.5	0.5	0.5	0.5	0.5	0.5	0.5
Q8BKG3	Inactive tyrosine-protein kinase 7	Ptk7		0.5	3	0.5	0.5	0.5	0.5	0.5	4	0.5	5	0.5	1	0.5	11	0.5	15	0.5	3	0.5	8	0.5	7	0.5	3	0.5	8	0.5	11	0.5	5	5	3				Q61102	Abcb7	ATP-binding cassette sub-family B member 7, mitochondrial	0.5	0.5	0.5	0.5	0.5	0.5	0.5	0.5
P63089	Pleiotrophin	Ptn		0.5	0.5	0.5	0.5	0.5	0.5	35	18	0.5	0.5	0.5	0.5	19	17	12	8	22	9	7	6	25	10	9	0.5	14	3	0.5	0.5	2	0.5	13	9				O88738	Birc6	Baculoviral IAP repeat-containing protein 6	0.5	2	0.5	2	0.5	0.5	0.5	0.5
P35235	Tyrosine-protein phosphatase non-receptor type 11	Ptpn11		0.5	0.5	0.5	0.5	0.5	0.5	0.5	0.5	0.5	0.5	0.5	0.5	0.5	3	0.5	1	0.5	0.5	0.5	2	0.5	0.5	0.5	3	0.5	0.5	0.5	3	0.5	0.5	0.5	0.5				Q99KP6	Prpf19	Pre-mRNA-processing factor 19	0.5	2	0.5	1	0.5	0.5	1	0.5
Q9WU22	Tyrosine-protein phosphatase non-receptor type 4	Ptpn4		#N/A	#N/A	#N/A	#N/A	#N/A	#N/A	0.5	0.5	#N/A	#N/A	#N/A	#N/A	0.5	0.5	0.5	0.5	0.5	0.5	0.5	0.5	1	0.5	#N/A	#N/A	0.5	0.5	#N/A	#N/A	#N/A	#N/A	#N/A	#N/A				Q9DCR2	Ap3s1	AP-3 complex subunit sigma-1	0.5	0.5	0.5	1	1	1	0.5	1
P18052	Receptor-type tyrosine-protein phosphatase alpha	Ptpra		0.5	0.5	0.5	0.5	0.5	1	0.5	2	0.5	3	0.5	1	0.5	12	0.5	9	0.5	12	0.5	22	0.5	7	0.5	6	0.5	10	0.5	15	0.5	7	6	1				Q9DCL9	Paics	Multifunctional protein ADE2	0.5	1	0.5	0.5	0.5	0.5	0.5	1
Q64487	Receptor-type tyrosine-protein phosphatase delta	Ptprd		0.5	0.5	0.5	0.5	0.5	4	0.5	29	0.5	21	0.5	7	0.5	37	0.5	35	0.5	38	0.5	36	0.5	25	1	48	0.5	40	0.5	24	0.5	19	26	15				Q9DB20	Atp5o	ATP synthase subunit O, mitochondrial	0.5	0.5	0.5	0.5	0.5	0.5	0.5	0.5
A2A8L5	Receptor-type tyrosine-protein phosphatase F	Ptprf		0.5	0.5	0.5	0.5	0.5	6	0.5	16	0.5	11	0.5	3	0.5	21	0.5	21	0.5	16	0.5	25	0.5	10	0.5	27	0.5	17	0.5	15	0.5	9	16	5				Q91X97	Ncald	Neurocalcin-delta	0.5	0.5	0.5	0.5	0.5	0.5	0.5	1
Q05909	Receptor-type tyrosine-protein phosphatase gamma	Ptprg		0.5	0.5	0.5	0.5	0.5	0.5	0.5	3	0.5	2	0.5	0.5	0.5	2	0.5	3	0.5	7	0.5	2	0.5	3	0.5	5	0.5	2	0.5	5	0.5	6	4	2				Q99LD4	Gps1	COP9 signalosome complex subunit 1	0.5	1	0.5	1	0.5	0.5	0.5	0.5
Q64455	Receptor-type tyrosine-protein phosphatase eta	Ptprj		0.5	0.5	0.5	0.5	0.5	3	0.5	1	0.5	5	0.5	4	0.5	7	0.5	1	0.5	4	0.5	4	0.5	7	0.5	9	0.5	4	0.5	15	0.5	9	5	2				P01872	Ighm	Ig mu chain C region	0.5	1	0.5	0.5	0.5	0.5	0.5	0.5
P35822	Receptor-type tyrosine-protein phosphatase kappa	Ptprk		0.5	0.5	0.5	0.5	0.5	1	0.5	5	0.5	6	0.5	4	0.5	8	0.5	11	0.5	6	0.5	7	0.5	10	0.5	3	0.5	8	0.5	10	0.5	5	5	1				P62743	Ap2s1	AP-2 complex subunit sigma	0.5	0.5	0.5	0.5	0.5	0.5	0.5	0.5
P28828	Receptor-type tyrosine-protein phosphatase mu	Ptprm		0.5	0.5	0.5	0.5	0.5	0.5	0.5	0.5	0.5	0.5	0.5	0.5	0.5	1	0.5	1	0.5	0.5	0.5	1	0.5	0.5	0.5	0.5	0.5	0.5	0.5	1	0.5	0.5	0.5	0.5				Q64433	Hspe1	10 kDa heat shock protein, mitochondrial	0.5	0.5	0.5	0.5	1	0.5	0.5	1
Q60673	Receptor-type tyrosine-protein phosphatase-like N	Ptprn		0.5	0.5	0.5	0.5	0.5	0.5	0.5	0.5	0.5	1	0.5	0.5	0.5	0.5	0.5	0.5	0.5	0.5	0.5	0.5	0.5	0.5	0.5	0.5	0.5	1	0.5	0.5	0.5	0.5	0.5	0.5				O08749	Dld	Dihydrolipoyl dehydrogenase, mitochondrial	0.5	0.5	0.5	0.5	0.5	0.5	0.5	0.5
P80560	Receptor-type tyrosine-protein phosphatase N2	Ptprn2		#N/A	#N/A	#N/A	#N/A	#N/A	#N/A	0.5	0.5	#N/A	#N/A	#N/A	#N/A	0.5	0.5	0.5	0.5	0.5	0.5	0.5	0.5	0.5	0.5	#N/A	#N/A	0.5	0.5	#N/A	#N/A	#N/A	#N/A	#N/A	#N/A				Q8BWU5	Osgep	Probable tRNA N6-adenosine threonylcarbamoyltransferase	0.5	0.5	0.5	0.5	0.5	0.5	0.5	0.5
E9Q612	Receptor-type tyrosine-protein phosphatase O	Ptpro		0.5	0.5	0.5	0.5	0.5	2	0.5	9	0.5	12	0.5	5	0.5	9	0.5	9	0.5	13	0.5	2	0.5	6	0.5	9	0.5	1	0.5	4	0.5	2	10	4				Q9ET30	Tm9sf3	Transmembrane 9 superfamily member 3	0.5	0.5	0.5	0.5	0.5	0.5	0.5	0.5
B0V2N1	Receptor-type tyrosine-protein phosphatase S	Ptprs		0.5	1	0.5	1	0.5	11	0.5	39	0.5	32	0.5	14	0.5	59	0.5	51	0.5	50	0.5	45	0.5	31	1	70	0.5	51	0.5	38	0.5	27	40	11				Q810B6	Ankfy1	Rabankyrin-5	0.5	0.5	0.5	0.5	0.5	0.5	0.5	0.5
Q99M80	Receptor-type tyrosine-protein phosphatase T	Ptprt		#N/A	#N/A	#N/A	#N/A	#N/A	#N/A	0.5	0.5	#N/A	#N/A	#N/A	#N/A	0.5	1	0.5	0.5	0.5	0.5	0.5	0.5	0.5	1	#N/A	#N/A	0.5	0.5	#N/A	#N/A	#N/A	#N/A	#N/A	#N/A				E9Q5C9	Nolc1	Nucleolar and coiled-body phosphoprotein 1	0.5	2	0.5	1	0.5	0.5	0.5	0.5
B9EKR1	Receptor-type tyrosine-protein phosphatase zeta	Ptprz1		0.5	0.5	0.5	0.5	0.5	0.5	0.5	22	0.5	6	0.5	2	0.5	38	0.5	47	0.5	25	0.5	55	0.5	73	0.5	17	2	58	3	73	0.5	39	18	8				O35658	C1qbp	Complement component 1 Q subcomponent-binding protein, mitochondrial	0.5	1	0.5	1	1	0.5	0.5	2
Q3UEB3	Poly(U)-binding-splicing factor PUF60	Puf60		1	0.5	0.5	0.5	3	2	5	6	0.5	0.5	0.5	0.5	8	8	7	5	2	1	5	3	2	1	0.5	0.5	5	1	5	1	2	0.5	0.5	0.5				P50580	Pa2g4	Proliferation-associated protein 2G4	0.5	0.5	0.5	1	2	0.5	1	0.5
Q8BKS9	Pumilio homolog 3	Pum3		#N/A	#N/A	#N/A	#N/A	#N/A	#N/A	2	1	#N/A	#N/A	#N/A	#N/A	0.5	0.5	0.5	0.5	0.5	0.5	0.5	0.5	0.5	0.5	#N/A	#N/A	0.5	0.5	#N/A	#N/A	#N/A	#N/A	#N/A	#N/A				Q6NZJ6	Eif4g1	Eukaryotic translation initiation factor 4 gamma 1	0.5	0.5	0.5	0.5	0.5	0.5	0.5	2
P42669	Transcriptional activator protein Pur-alpha	Pura		0.5	0.5	0.5	0.5	0.5	0.5	0.5	0.5	0.5	0.5	0.5	0.5	1	1	0.5	1	0.5	0.5	1	1	4	1	1	0.5	3	1	5	4	3	2	1	0.5				Q9DBZ5	Eif3k	Eukaryotic translation initiation factor 3 subunit K	0.5	1	0.5	0.5	0.5	0.5	0.5	0.5
O35295	Transcriptional activator protein Pur-beta	Purb		0.5	0.5	0.5	0.5	0.5	0.5	0.5	0.5	0.5	0.5	0.5	0.5	0.5	1	1	1	1	0.5	1	1	4	3	4	4	4	2	4	3	0.5	2	1	0.5				Q9D1C8	Vps28	Vacuolar protein sorting-associated protein 28 homolog	0.5	0.5	0.5	1	0.5	0.5	0.5	0.5
Q8R4E6	Purine-rich element-binding protein gamma	Purg		#N/A	#N/A	#N/A	#N/A	#N/A	#N/A	0.5	0.5	#N/A	#N/A	#N/A	#N/A	0.5	0.5	0.5	0.5	0.5	0.5	0.5	0.5	1	0.5	#N/A	#N/A	0.5	0.5	#N/A	#N/A	#N/A	#N/A	#N/A	#N/A				P10107	Anxa1	Annexin A1	0.5	0.5	0.5	0.5	0.5	0.5	0.5	0.5
Q8BU03	Periodic tryptophan protein 2 homolog	Pwp2		#N/A	#N/A	#N/A	#N/A	#N/A	#N/A	0.5	0.5	#N/A	#N/A	#N/A	#N/A	0.5	0.5	0.5	0.5	0.5	0.5	0.5	0.5	0.5	0.5	#N/A	#N/A	0.5	0.5	#N/A	#N/A	#N/A	#N/A	#N/A	#N/A				Q9CXI5	Manf	Mesencephalic astrocyte-derived neurotrophic factor	1	0.5	1	1	0.5	0.5	0.5	0.5
Q3UQ28	Peroxidasin homolog	Pxdn		#N/A	#N/A	#N/A	#N/A	#N/A	#N/A	0.5	0.5	#N/A	#N/A	#N/A	#N/A	0.5	0.5	0.5	0.5	0.5	0.5	0.5	0.5	0.5	0.5	#N/A	#N/A	0.5	0.5	#N/A	#N/A	#N/A	#N/A	#N/A	#N/A				P62340	Tbpl1	TATA box-binding protein-like protein 1	0.5	0.5	0.5	0.5	0.5	1	0.5	0.5
Q922W5	Pyrroline-5-carboxylate reductase 1, mitochondrial	Pycr1		#N/A	#N/A	#N/A	#N/A	#N/A	#N/A	0.5	0.5	#N/A	#N/A	#N/A	#N/A	2	0.5	0.5	0.5	0.5	0.5	0.5	0.5	0.5	0.5	#N/A	#N/A	0.5	0.5	#N/A	#N/A	#N/A	#N/A	#N/A	#N/A				Q91VH6	Memo1	Protein MEMO1	0.5	0.5	0.5	0.5	0.5	0.5	0.5	0.5
Q922Q4	Pyrroline-5-carboxylate reductase 2	Pycr2		#N/A	#N/A	#N/A	#N/A	#N/A	#N/A	0.5	0.5	#N/A	#N/A	#N/A	#N/A	3	0.5	0.5	0.5	0.5	0.5	0.5	0.5	0.5	0.5	#N/A	#N/A	0.5	0.5	#N/A	#N/A	#N/A	#N/A	#N/A	#N/A				Q8BPP5	Lypd6	Ly6/PLAUR domain-containing protein 6	0.5	0.5	0.5	0.5	0.5	0.5	0.5	0.5
Q8CI94	Glycogen phosphorylase, brain form	Pygb		0.5	0.5	0.5	0.5	0.5	0.5	1	1	0.5	0.5	0.5	0.5	9	2	2	3	2	0.5	12	14	24	15	1	1	22	16	11	8	7	6	0.5	0.5				Q9CPP0	Npm3	Nucleoplasmin-3	0.5	0.5	0.5	1	0.5	0.5	0.5	0.5
Q9ET01	Glycogen phosphorylase, liver form	Pygl		0.5	0.5	0.5	0.5	0.5	1	2	8	0.5	7	0.5	2	1	0.5	0.5	5	0.5	4	1	2	2	2	0.5	0.5	2	2	2	1	2	0.5	6	4				P03899	Mtnd3	NADH-ubiquinone oxidoreductase chain 3	0.5	0.5	0.5	0.5	0.5	0.5	0.5	0.5
Q9WUB3	Glycogen phosphorylase, muscle form	Pygm		#N/A	#N/A	#N/A	#N/A	#N/A	#N/A	0.5	1	#N/A	#N/A	#N/A	#N/A	3	0.5	0.5	1	0.5	0.5	2	4	6	3	#N/A	#N/A	4	4	#N/A	#N/A	#N/A	#N/A	#N/A	#N/A				Q9R0S3	Mmp17	Matrix metalloproteinase-17	0.5	0.5	0.5	0.5	0.5	0.5	0.5	1
Q61838	Pregnancy zone protein	Pzp		#N/A	#N/A	#N/A	#N/A	#N/A	#N/A	0.5	0.5	#N/A	#N/A	#N/A	#N/A	0.5	0.5	0.5	0.5	0.5	0.5	0.5	0.5	0.5	0.5	#N/A	#N/A	0.5	0.5	#N/A	#N/A	#N/A	#N/A	#N/A	#N/A				O35465	Fkbp8	Peptidyl-prolyl cis-trans isomerase FKBP8	0.5	0.5	0.5	0.5	0.5	0.5	0.5	0.5
P61027	Ras-related protein Rab-10	Rab10		1	1	2	1	2	1	7	5	2	3	3	4	8	7	9	7	8	11	9	9	12	6	8	7	22	7	8	8	8	7	6	4				Q8BTY2	Slc4a7	Sodium bicarbonate cotransporter 3	0.5	0.5	0.5	0.5	0.5	0.5	0.5	0.5
P46638	Ras-related protein Rab-11B	Rab11b		0.5	0.5	0.5	0.5	0.5	0.5	0.5	0.5	0.5	0.5	0.5	0.5	1	2	1	1	1	0.5	3	3	6	2	0.5	1	5	2	2	2	1	3	0.5	0.5				Q9WVL0	Gstz1	Maleylacetoacetate isomerase	0.5	0.5	0.5	0.5	1	0.5	0.5	0.5
P35283	Ras-related protein Rab-12	Rab12		#N/A	#N/A	#N/A	#N/A	#N/A	#N/A	2	2	#N/A	#N/A	#N/A	#N/A	2	2	2	2	2	2	3	2	2	2	#N/A	#N/A	3	2	#N/A	#N/A	#N/A	#N/A	#N/A	#N/A				Q9WTX5	Skp1	S-phase kinase-associated protein 1	0.5	1	0.5	1	1	0.5	0.5	0.5
Q9DD03	Ras-related protein Rab-13	Rab13		0.5	0.5	1	0.5	0.5	0.5	2	1	1	0.5	1	1	1	2	2	1	2	2	1	1	0.5	1	2	1	3	1	1	1	1	1	2	1				Q9CZY3	Ube2v1	Ubiquitin-conjugating enzyme E2 variant 1	0.5	0.5	0.5	0.5	0.5	0.5	0.5	1
Q91V41	Ras-related protein Rab-14	Rab14		1	1	1	1	2	1	5	6	0.5	2	2	2	9	7	6	4	4	6	6	6	14	6	6	4	13	6	8	4	4	4	3	2				Q9DCA5	Brix1	Ribosome biogenesis protein BRX1 homolog	2	0.5	1	1	0.5	1	0.5	1
Q8K386	Ras-related protein Rab-15	Rab15		1	1	2	1	2	1	3	3	2	2	3	3	3	4	4	3	4	4	4	3	2	3	4	3	5	3	3	3	3	2	4	3				Q8VE33	Gdap1l1	Ganglioside-induced differentiation-associated protein 1-like 1	0.5	0.5	0.5	0.5	1	1	1	1
P35293	Ras-related protein Rab-18	Rab18		0.5	0.5	0.5	0.5	0.5	0.5	0.5	0.5	0.5	0.5	0.5	0.5	2	2	0.5	2	0.5	0.5	1	3	2	2	0.5	0.5	1	1	4	2	0.5	1	1	0.5				P28271	Aco1	Cytoplasmic aconitate hydratase	0.5	2	0.5	0.5	0.5	0.5	0.5	0.5
P62821	Ras-related protein Rab-1A	Rab1A		1	1	2	1	2	1	3	4	2	2	3	3	5	5	4	4	4	4	7	4	6	5	5	5	7	7	5	7	5	4	5	3				P17095	Hmga1	High mobility group protein HMG-I/HMG-Y	7	2	8	5	12	3	3	2
Q9D1G1	Ras-related protein Rab-1B	Rab1b		1	1	2	1	2	1	3	3	2	2	3	3	4	5	4	5	4	4	7	4	7	5	5	5	7	4	6	5	3	3	6	3				P62892	Rpl39	60S ribosomal protein L39	0.5	0.5	1	0.5	1	1	1	1
P35282	Ras-related protein Rab-21	Rab21		0.5	0.5	0.5	0.5	0.5	0.5	0.5	0.5	0.5	1	0.5	0.5	2	3	1	0.5	1	0.5	1	2	6	3	0.5	2	2	1	2	2	0.5	2	0.5	0.5				Q9CZX8	Rps19	40S ribosomal protein S19	0.5	1	0.5	0.5	0.5	0.5	0.5	1
P53994	Ras-related protein Rab-2A	Rab2a		0.5	0.5	0.5	0.5	0.5	0.5	0.5	1	0.5	2	1	0.5	6	6	6	4	4	2	4	2	8	4	7	5	7	5	8	6	2	5	1	1				Q9D358	Acp1	Low molecular weight phosphotyrosine protein phosphatase	0.5	0.5	0.5	0.5	0.5	0.5	0.5	0.5
P59279	Ras-related protein Rab-2B	Rab2b		0.5	0.5	0.5	0.5	0.5	0.5	0.5	0.5	0.5	1	1	0.5	4	3	4	2	3	1	2	1	5	1	3	2	6	4	5	3	2	4	1	1				P35846	Folr1	Folate receptor alpha	0.5	0.5	0.5	0.5	0.5	0.5	0.5	0.5
Q923S9	Ras-related protein Rab-30	Rab30		#N/A	#N/A	#N/A	#N/A	#N/A	#N/A	2	2	#N/A	#N/A	#N/A	#N/A	2	2	2	2	2	2	3	2	3	2	#N/A	#N/A	2	2	#N/A	#N/A	#N/A	#N/A	#N/A	#N/A				P0DP26	Calm1	Calmodulin-1	0.5	0.5	0.5	0.5	0.5	0.5	0.5	2
Q6PHN9	Ras-related protein Rab-35	Rab35		1	1	2	1	2	1	3	4	2	3	3	3	5	6	5	4	4	5	6	5	6	4	4	4	7	4	5	4	3	4	4	3				Q3TDN2	Faf2	FAS-associated factor 2	0.5	0.5	0.5	0.5	0.5	0.5	0.5	0.5
P63011	Ras-related protein Rab-3A	Rab3a		1	1	1	1	2	1	2	2	0.5	3	2	2	9	8	5	5	7	5	12	8	12	8	12	12	11	8	12	8	9	12	3	3				Q9JIF0	Prmt1	Protein arginine N-methyltransferase 1	0.5	2	0.5	0.5	0.5	0.5	0.5	0.5
P62823	Ras-related protein Rab-3C	Rab3c		1	1	1	1	2	1	2	2	0.5	2	2	2	6	5	5	4	6	4	8	5	8	4	7	9	7	6	7	5	5	6	3	2				Q924C1	Xpo5	Exportin-5	0.5	2	0.5	1	0.5	0.5	0.5	0.5
P35276	Ras-related protein Rab-3D	Rab3d		1	1	1	1	2	1	2	2	0.5	2	2	2	6	6	5	5	7	4	8	5	7	5	9	7	7	5	9	6	5	7	3	3				P48036	Anxa5	Annexin A5	0.5	1	0.5	0.5	0.5	0.5	0.5	0.5
Q8VHQ4	Ras-related protein Rab-40C	Rab40c		#N/A	#N/A	#N/A	#N/A	#N/A	#N/A	0.5	0.5	#N/A	#N/A	#N/A	#N/A	0.5	0.5	0.5	0.5	0.5	0.5	0.5	0.5	0.5	0.5	#N/A	#N/A	0.5	0.5	#N/A	#N/A	#N/A	#N/A	#N/A	#N/A				Q9CR51	Atp6v1g1	V-type proton ATPase subunit G 1	0.5	0.5	0.5	0.5	1	0.5	0.5	0.5
Q91ZR1	Ras-related protein Rab-4B	Rab4b		#N/A	#N/A	#N/A	#N/A	#N/A	#N/A	2	2	#N/A	#N/A	#N/A	#N/A	2	2	2	2	2	2	3	2	2	3	#N/A	#N/A	2	2	#N/A	#N/A	#N/A	#N/A	#N/A	#N/A				O35841	Api5	Apoptosis inhibitor 5	0.5	1	0.5	0.5	0.5	0.5	0.5	0.5
Q9CQD1	Ras-related protein Rab-5A	Rab5a		0.5	0.5	0.5	0.5	0.5	0.5	0.5	0.5	1	1	1	1	2	1	1	3	1	2	5	2	4	5	2	2	3	3	2	2	1	1	1	2				Q99K41	Emilin1	EMILIN-1	0.5	0.5	0.5	0.5	0.5	0.5	0.5	0.5
P61021	Ras-related protein Rab-5B	Rab5b		0.5	0.5	0.5	0.5	0.5	0.5	0.5	0.5	1	1	1	1	2	1	1	2	1	2	3	2	4	4	2	2	4	2	1	3	1	1	1	2				Q9CQA5	Med4	Mediator of RNA polymerase II transcription subunit 4	0.5	1	1	0.5	0.5	0.5	0.5	0.5
P35278	Ras-related protein Rab-5C	Rab5c		0.5	0.5	0.5	0.5	0.5	0.5	0.5	1	2	1	1	1	4	3	3	3	2	4	5	4	4	7	3	4	3	4	5	7	4	5	3	4				Q6P5F9	Xpo1	Exportin-1	0.5	1	0.5	0.5	0.5	0.5	0.5	0.5
P35279	Ras-related protein Rab-6A	Rab6a		1	1	1	1	2	1	3	4	2	2	3	2	8	7	6	5	5	5	8	6	8	7	8	6	4	6	6	8	4	5	5	3				Q9WTX2	Prkra	Interferon-inducible double-stranded RNA-dependent protein kinase activator A	0.5	0.5	0.5	0.5	0.5	0.5	0.5	0.5
P61294	Ras-related protein Rab-6B	Rab6b		1	1	1	1	2	1	3	4	2	2	3	2	6	7	6	5	5	5	7	6	6	6	7	6	4	5	5	6	4	5	5	3				Q9JMB0	Gkap1	G kinase-anchoring protein 1	1	0.5	1	0.5	0.5	0.5	0.5	0.5
P51150	Ras-related protein Rab-7a	Rab7a		0.5	0.5	0.5	0.5	0.5	0.5	0.5	0.5	0.5	0.5	1	0.5	5	6	3	4	1	1	4	4	6	3	4	3	6	4	7	4	3	4	2	2				Q69Z99	Znf512	Zinc finger protein 512	1	0.5	0.5	0.5	0.5	0.5	1	0.5
P55258	Ras-related protein Rab-8A	Rab8a		1	1	2	1	2	1	3	3	2	2	3	3	3	4	4	3	4	4	5	3	2	3	4	3	6	3	4	3	3	3	4	3				P25206	Mcm3	DNA replication licensing factor MCM3	0.5	2	0.5	0.5	0.5	0.5	0.5	0.5
P61028	Ras-related protein Rab-8B	Rab8b		1	1	2	1	2	1	3	3	2	2	3	3	3	4	4	3	4	4	5	3	2	3	4	3	5	3	4	3	3	3	4	3				P63028	Tpt1	Translationally-controlled tumor protein	0.5	0.5	0.5	0.5	0.5	0.5	1	0.5
Q9R0M6	Ras-related protein Rab-9A	Rab9a		#N/A	#N/A	#N/A	#N/A	#N/A	#N/A	0.5	0.5	#N/A	#N/A	#N/A	#N/A	1	0.5	0.5	0.5	0.5	0.5	0.5	0.5	0.5	0.5	#N/A	#N/A	0.5	0.5	#N/A	#N/A	#N/A	#N/A	#N/A	#N/A				P0DP60	Lynx1	Ly-6/neurotoxin-like protein 1	0.5	0.5	0.5	0.5	0.5	0.5	0.5	0.5
Q5U3K5	Rab-like protein 6	Rabl6		0.5	0.5	0.5	0.5	0.5	0.5	5	2	0.5	0.5	0.5	0.5	3	3	2	4	2	3	4	1	5	2	6	1	3	5	6	4	8	5	5	2				Q9JJA7	Ccnl2	Cyclin-L2	1	0.5	2	1	0.5	0.5	0.5	0.5
P63001	Ras-related C3 botulinum toxin substrate 1	Rac1		0.5	0.5	0.5	0.5	0.5	2	1	3	0.5	2	0.5	1	2	2	0.5	2	0.5	1	2	5	3	6	1	4	0.5	4	3	3	0.5	5	4	2				Q9R1P1	Psmb3	Proteasome subunit beta type-3	0.5	1	0.5	0.5	0.5	0.5	0.5	0.5
P68040	Receptor of activated protein C kinase 1	Rack1		2	0.5	0.5	2	4	4	7	10	6	6	5	5	16	12	14	10	9	6	11	10	14	8	8	7	13	11	13	9	7	6	6	5				Q8R349	Cdc16	Cell division cycle protein 16 homolog	0.5	1	0.5	0.5	0.5	0.5	0.5	0.5
Q8C570	mRNA export factor	Rae1		1	2	1	3	0.5	0.5	1	0.5	2	0.5	2	0.5	0.5	0.5	0.5	0.5	2	0.5	0.5	0.5	0.5	0.5	3	0.5	2	0.5	0.5	0.5	0.5	0.5	0.5	2				Q99J39	Mlycd	Malonyl-CoA decarboxylase, mitochondrial	0.5	0.5	0.5	0.5	0.5	0.5	0.5	0.5
P63321	Ras-related protein Ral-A	Rala		0.5	0.5	0.5	0.5	0.5	0.5	0.5	1	0.5	0.5	0.5	0.5	1	2	0.5	2	0.5	1	0.5	0.5	0.5	0.5	0.5	0.5	0.5	0.5	0.5	0.5	0.5	2	0.5	1				Q8BH44	Coro2b	Coronin-2B	0.5	0.5	0.5	0.5	0.5	0.5	0.5	0.5
Q8BQZ4	Ral GTPase-activating protein subunit beta	Ralgapb		#N/A	#N/A	#N/A	#N/A	#N/A	#N/A	0.5	0.5	#N/A	#N/A	#N/A	#N/A	0.5	0.5	0.5	0.5	0.5	0.5	0.5	0.5	0.5	0.5	#N/A	#N/A	0.5	0.5	#N/A	#N/A	#N/A	#N/A	#N/A	#N/A				P52800	Efnb2	Ephrin-B2	0.5	0.5	0.5	1	0.5	0.5	0.5	0.5
P62827	GTP-binding nuclear protein Ran	Ran		3	2	4	4	4	5	4	4	5	5	5	4	9	10	8	10	6	9	6	5	12	8	7	7	9	7	9	7	5	5	5	5				Q64152	Btf3	Transcription factor BTF3	1	0.5	0.5	0.5	0.5	0.5	0.5	1
P46061	Ran GTPase-activating protein 1	Rangap1		#N/A	#N/A	#N/A	#N/A	#N/A	#N/A	1	1	#N/A	#N/A	#N/A	#N/A	0.5	0.5	0.5	0.5	0.5	0.5	0.5	0.5	0.5	0.5	#N/A	#N/A	0.5	0.5	#N/A	#N/A	#N/A	#N/A	#N/A	#N/A				P40336	Vps26a	Vacuolar protein sorting-associated protein 26A	0.5	0.5	0.5	0.5	0.5	0.5	0.5	0.5
P62835	Ras-related protein Rap-1A	Rap1a		#N/A	#N/A	#N/A	#N/A	#N/A	#N/A	2	1	#N/A	#N/A	#N/A	#N/A	2	2	3	3	3	3	2	3	3	2	#N/A	#N/A	2	2	#N/A	#N/A	#N/A	#N/A	#N/A	#N/A				Q68FL4	Ahcyl2	Putative adenosylhomocysteinase 3	0.5	1	0.5	1	0.5	0.5	0.5	0.5
Q80ZJ1	Ras-related protein Rap-2a	Rap2a		#N/A	#N/A	#N/A	#N/A	#N/A	#N/A	0.5	1	#N/A	#N/A	#N/A	#N/A	1	1	1	1	0.5	0.5	0.5	0.5	1	2	#N/A	#N/A	1	1	#N/A	#N/A	#N/A	#N/A	#N/A	#N/A				Q9CPQ3	Tomm22	Mitochondrial import receptor subunit TOM22 homolog	0.5	0.5	0.5	0.5	1	1	1	1
P61226	Ras-related protein Rap-2b	Rap2b		0.5	0.5	0.5	0.5	0.5	0.5	0.5	0.5	0.5	0.5	0.5	0.5	0.5	0.5	0.5	1	0.5	0.5	0.5	0.5	2	2	0.5	1	1	1	2	1	0.5	2	1	1				Q9R112	Sqor	Sulfide:quinone oxidoreductase, mitochondrial	0.5	0.5	0.5	0.5	0.5	0.5	0.5	0.5
Q8BU31	Ras-related protein Rap-2c	Rap2c		#N/A	#N/A	#N/A	#N/A	#N/A	#N/A	0.5	0.5	#N/A	#N/A	#N/A	#N/A	0.5	0.5	0.5	0.5	0.5	0.5	1	0.5	2	1	#N/A	#N/A	1	1	#N/A	#N/A	#N/A	#N/A	#N/A	#N/A				Q61809	Lrrn1	Leucine-rich repeat neuronal protein 1	0.5	0.5	0.5	0.5	0.5	0.5	0.5	0.5
Q9D0I9	Arginine--tRNA ligase, cytoplasmic	Rars		0.5	0.5	0.5	0.5	0.5	0.5	0.5	0.5	0.5	0.5	0.5	0.5	1	0.5	0.5	0.5	1	1	0.5	1	0.5	0.5	0.5	0.5	0.5	0.5	0.5	0.5	0.5	0.5	3	0.5				Q8VCM8	Ncln	Nicalin	0.5	0.5	0.5	0.5	0.5	0.5	0.5	0.5
Q8BMS9	Ras association domain-containing protein 2	Rassf2		#N/A	#N/A	#N/A	#N/A	#N/A	#N/A	0.5	0.5	#N/A	#N/A	#N/A	#N/A	0.5	0.5	0.5	0.5	0.5	0.5	0.5	0.5	3	1	#N/A	#N/A	1	0.5	#N/A	#N/A	#N/A	#N/A	#N/A	#N/A				P33173	Kif1a	Kinesin-like protein KIF1A	0.5	0.5	0.5	0.5	0.5	1	0.5	0.5
Q60972	Histone-binding protein RBBP4	Rbbp4		#N/A	#N/A	#N/A	#N/A	#N/A	#N/A	0.5	1	#N/A	#N/A	#N/A	#N/A	0.5	1	0.5	0.5	0.5	0.5	0.5	0.5	0.5	0.5	#N/A	#N/A	0.5	0.5	#N/A	#N/A	#N/A	#N/A	#N/A	#N/A				Q8BHC4	Dcakd	Dephospho-CoA kinase domain-containing protein	0.5	0.5	0.5	0.5	1	0.5	0.5	1
Q8BX09	Retinoblastoma-binding protein 5	Rbbp5		#N/A	#N/A	#N/A	#N/A	#N/A	#N/A	0.5	0.5	#N/A	#N/A	#N/A	#N/A	0.5	0.5	0.5	0.5	0.5	0.5	0.5	0.5	0.5	0.5	#N/A	#N/A	0.5	0.5	#N/A	#N/A	#N/A	#N/A	#N/A	#N/A				Q8BGQ7	Aars	Alanine--tRNA ligase, cytoplasmic	0.5	0.5	0.5	0.5	0.5	0.5	0.5	0.5
P97868	E3 ubiquitin-protein ligase RBBP6	Rbbp6		#N/A	#N/A	#N/A	#N/A	#N/A	#N/A	0.5	0.5	#N/A	#N/A	#N/A	#N/A	1	0.5	0.5	1	0.5	0.5	0.5	0.5	0.5	0.5	#N/A	#N/A	0.5	0.5	#N/A	#N/A	#N/A	#N/A	#N/A	#N/A				Q8K482	Emilin2	EMILIN-2	0.5	0.5	0.5	0.5	0.5	0.5	0.5	0.5
Q60973	Histone-binding protein RBBP7	Rbbp7		#N/A	#N/A	#N/A	#N/A	#N/A	#N/A	0.5	0.5	#N/A	#N/A	#N/A	#N/A	0.5	0.5	0.5	0.5	0.5	0.5	0.5	0.5	0.5	0.5	#N/A	#N/A	0.5	0.5	#N/A	#N/A	#N/A	#N/A	#N/A	#N/A				Q8CFZ4	Gpc3	Glypican-3	0.5	0.5	0.5	0.5	0.5	0.5	0.5	0.5
Q8R4X3	RNA-binding protein 12	Rbm12		0.5	0.5	0.5	0.5	0.5	0.5	0.5	0.5	0.5	0.5	0.5	0.5	0.5	0.5	0.5	0.5	0.5	0.5	0.5	0.5	0.5	0.5	0.5	0.5	0.5	0.5	0.5	0.5	0.5	0.5	0.5	0.5				Q9DCF9	Ssr3	Translocon-associated protein subunit gamma	0.5	0.5	0.5	0.5	0.5	0.5	0.5	1
Q8C2Q3	RNA-binding protein 14	Rbm14		10	4	10	7	4	4	3	0.5	12	3	7	7	1	0.5	2	0.5	9	4	0.5	0.5	10	4	6	1	6	3	7	2	2	1	3	5				Q8K2V6	Ipo11	Importin-11	0.5	2	0.5	0.5	0.5	0.5	0.5	0.5
Q8JZX4	Splicing factor 45	Rbm17		3	0.5	0.5	1	5	4	8	5	0.5	0.5	3	0.5	3	2	6	6	2	2	2	0.5	8	1	1	1	5	2	6	4	3	1	5	1				P97496	Smarcc1	SWI/SNF complex subunit SMARCC1	0.5	2	0.5	0.5	0.5	0.5	0.5	0.5
B2RY56	RNA-binding protein 25	Rbm25		0.5	0.5	0.5	0.5	1	1	0.5	4	1	3	1	1	1	2	1	5	0.5	1	0.5	0.5	0.5	0.5	0.5	1	0.5	0.5	0.5	0.5	1	1	2	1				Q9WTX6	Cul1	Cullin-1	0.5	1	0.5	0.5	0.5	0.5	0.5	0.5
Q8VH51	RNA-binding protein 39	Rbm39		17	11	10	19	22	22	58	48	11	8	21	10	40	38	54	37	40	24	16	9	60	28	12	17	31	20	33	23	29	22	20	12				Q6PE13	Prrt3	Proline-rich transmembrane protein 3	0.5	0.5	0.5	0.5	0.5	0.5	0.5	0.5
Q9CWZ3	RNA-binding protein 8A	Rbm8a		#N/A	#N/A	#N/A	#N/A	#N/A	#N/A	1	0.5	#N/A	#N/A	#N/A	#N/A	0.5	0.5	0.5	0.5	0.5	0.5	0.5	0.5	0.5	0.5	#N/A	#N/A	0.5	0.5	#N/A	#N/A	#N/A	#N/A	#N/A	#N/A				Q61598	Gdi2	Rab GDP dissociation inhibitor beta	0.5	0.5	0.5	0.5	0.5	0.5	0.5	0.5
Q9WV02	RNA-binding motif protein, X chromosome	Rbmx		4	9	1	5	8	7	5	2	1	1	3	2	4	2	0.5	0.5	1	0.5	3	0.5	0.5	1	4	4	0.5	0.5	3	0.5	0.5	0.5	1	0.5				P26645	Marcks	Myristoylated alanine-rich C-kinase substrate	0.5	0.5	0.5	1	2	1	1	1
Q8R0F5	RNA-binding motif protein, X-linked 2	Rbmx2		#N/A	#N/A	#N/A	#N/A	#N/A	#N/A	0.5	0.5	#N/A	#N/A	#N/A	#N/A	1	1	0.5	1	0.5	1	0.5	0.5	1	0.5	#N/A	#N/A	0.5	0.5	#N/A	#N/A	#N/A	#N/A	#N/A	#N/A				P61089	Ube2n	Ubiquitin-conjugating enzyme E2 N	0.5	0.5	0.5	0.5	1	0.5	0.5	0.5
Q91VM5	RNA binding motif protein, X-linked-like-1	Rbmxl1		3	10	1	6	9	7	5	2	2	1	3	2	5	3	0.5	0.5	1	0.5	3	0.5	0.5	1	5	4	0.5	0.5	4	0.5	0.5	0.5	1	0.5				Q9EPC1	Parva	Alpha-parvin	0.5	0.5	0.5	0.5	0.5	0.5	0.5	0.5
P62878	E3 ubiquitin-protein ligase RBX1	Rbx1		#N/A	#N/A	#N/A	#N/A	#N/A	#N/A	0.5	0.5	#N/A	#N/A	#N/A	#N/A	0.5	0.5	0.5	0.5	0.5	0.5	0.5	0.5	0.5	0.5	#N/A	#N/A	0.5	1	#N/A	#N/A	#N/A	#N/A	#N/A	#N/A				Q810D6	Grwd1	Glutamate-rich WD repeat-containing protein 1	0.5	1	0.5	0.5	0.5	0.5	0.5	0.5
Q8BK67	Protein RCC2	Rcc2		13	9	13	15	14	10	35	23	14	9	13	11	10	12	12	9	13	7	2	1	7	2	10	7	8	2	11	8	15	11	9	12				Q8CH25	Sltm	SAFB-like transcription modulator	0.5	1	0.5	0.5	1	0.5	0.5	1
P26043	Radixin	Rdx		2	0.5	2	1	0.5	0.5	0.5	0.5	1	1	1	0.5	1	3	0.5	1	0.5	0.5	1	0.5	0.5	0.5	1	0.5	1	0.5	3	1	3	2	0.5	2				P97863	Nfib	Nuclear factor 1 B-type	0.5	2	0.5	0.5	0.5	0.5	0.5	0.5
Q9Z0J1	Reversion-inducing cysteine-rich protein with Kazal motifs	Reck		0.5	0.5	0.5	0.5	0.5	0.5	0.5	0.5	0.5	0.5	0.5	0.5	0.5	2	0.5	3	0.5	0.5	0.5	1	0.5	2	0.5	0.5	0.5	2	0.5	1	0.5	0.5	0.5	0.5				P70257	Nfix	Nuclear factor 1 X-type	0.5	2	0.5	0.5	0.5	0.5	0.5	0.5
Q9Z129	ATP-dependent DNA helicase Q1	Recql		#N/A	#N/A	#N/A	#N/A	#N/A	#N/A	0.5	0.5	#N/A	#N/A	#N/A	#N/A	0.5	0.5	0.5	0.5	0.5	0.5	1	0.5	0.5	0.5	#N/A	#N/A	0.5	0.5	#N/A	#N/A	#N/A	#N/A	#N/A	#N/A				Q9CPU4	Mgst3	Microsomal glutathione S-transferase 3	0.5	0.5	0.5	0.5	1	0.5	0.5	1
Q8VID5	ATP-dependent DNA helicase Q5	Recql5		#N/A	#N/A	#N/A	#N/A	#N/A	#N/A	0.5	0.5	#N/A	#N/A	#N/A	#N/A	0.5	0.5	0.5	0.5	0.5	0.5	0.5	0.5	0.5	0.5	#N/A	#N/A	0.5	0.5	#N/A	#N/A	#N/A	#N/A	#N/A	#N/A				Q99M74	Krt82	Keratin, type II cuticular Hb2	0.5	0.5	0.5	0.5	0.5	0.5	0.5	0.5
Q60870	Receptor expression-enhancing protein 5	Reep5		#N/A	#N/A	#N/A	#N/A	#N/A	#N/A	0.5	0.5	#N/A	#N/A	#N/A	#N/A	1	1	0.5	0.5	0.5	0.5	0.5	1	0.5	0.5	#N/A	#N/A	0.5	0.5	#N/A	#N/A	#N/A	#N/A	#N/A	#N/A				Q9CQS2	Nop10	H/ACA ribonucleoprotein complex subunit 3	0.5	0.5	1	0.5	0.5	0.5	0.5	0.5
Q60841	Reelin	Reln		#N/A	#N/A	#N/A	#N/A	#N/A	#N/A	0.5	0.5	#N/A	#N/A	#N/A	#N/A	0.5	1	0.5	1	0.5	0.5	0.5	0.5	0.5	0.5	#N/A	#N/A	0.5	0.5	#N/A	#N/A	#N/A	#N/A	#N/A	#N/A				P28667	Marcksl1	MARCKS-related protein	1	1	0.5	1	1	1	1	1
Q9CQU3	Protein RER1	Rer1		0.5	0.5	0.5	0.5	0.5	0.5	1	0.5	0.5	0.5	0.5	1	0.5	2	0.5	0.5	0.5	0.5	0.5	1	2	2	0.5	1	0.5	0.5	1	1	0.5	0.5	1	0.5				Q14DH7	Acss3	Acyl-CoA synthetase short-chain family member 3, mitochondrial	0.5	1	0.5	1	0.5	0.5	0.5	0.5
Q9WUK4	Replication factor C subunit 2	Rfc2		#N/A	#N/A	#N/A	#N/A	#N/A	#N/A	0.5	0.5	#N/A	#N/A	#N/A	#N/A	0.5	0.5	0.5	0.5	0.5	0.5	0.5	0.5	0.5	0.5	#N/A	#N/A	0.5	0.5	#N/A	#N/A	#N/A	#N/A	#N/A	#N/A				P60469	Ppfia3	Liprin-alpha-3	0.5	0.5	0.5	0.5	0.5	0.5	0.5	1
Q8R323	Replication factor C subunit 3	Rfc3		#N/A	#N/A	#N/A	#N/A	#N/A	#N/A	0.5	0.5	#N/A	#N/A	#N/A	#N/A	0.5	0.5	0.5	0.5	0.5	0.5	0.5	0.5	0.5	0.5	#N/A	#N/A	0.5	0.5	#N/A	#N/A	#N/A	#N/A	#N/A	#N/A				Q8VHW2	Cacng8	Voltage-dependent calcium channel gamma-8 subunit	0.5	0.5	0.5	0.5	0.5	0.5	0.5	0.5
Q8CFV9	Riboflavin kinase	Rfk		0.5	0.5	0.5	0.5	0.5	0.5	0.5	0.5	0.5	0.5	0.5	0.5	0.5	0.5	0.5	0.5	0.5	0.5	0.5	0.5	0.5	0.5	0.5	0.5	3	0.5	1	0.5	0.5	0.5	0.5	0.5				Q9QYB8	Add2	Beta-adducin	0.5	0.5	0.5	0.5	0.5	0.5	1	0.5
Q6PCX7	Repulsive guidance molecule A	Rgma		0.5	0.5	0.5	0.5	0.5	2	0.5	18	0.5	4	0.5	0.5	0.5	16	0.5	13	0.5	17	0.5	16	0.5	7	0.5	5	0.5	12	0.5	8	0.5	3	4	0.5				Q9WTQ8	Timm23	Mitochondrial import inner membrane translocase subunit Tim23	0.5	0.5	0.5	0.5	1	0.5	0.5	0.5
Q921J2	GTP-binding protein Rheb	Rheb		#N/A	#N/A	#N/A	#N/A	#N/A	#N/A	0.5	0.5	#N/A	#N/A	#N/A	#N/A	1	0.5	0.5	0.5	0.5	0.5	1	0.5	0.5	1	#N/A	#N/A	1	0.5	#N/A	#N/A	#N/A	#N/A	#N/A	#N/A				Q8R323	Rfc3	Replication factor C subunit 3	0.5	1	0.5	0.5	0.5	0.5	0.5	0.5
Q9QUI0	Transforming protein RhoA	Rhoa		0.5	0.5	0.5	0.5	0.5	1	0.5	0.5	0.5	1	0.5	0.5	5	1	4	1	1	0.5	6	2	2	2	0.5	1	3	1	3	4	2	3	1	0.5				Q8BQZ5	Cpsf4	Cleavage and polyadenylation specificity factor subunit 4	1	0.5	0.5	0.5	0.5	0.5	0.5	0.5
P62746	Rho-related GTP-binding protein RhoB	Rhob		0.5	0.5	0.5	0.5	0.5	0.5	0.5	0.5	0.5	1	0.5	0.5	1	1	1	0.5	0.5	0.5	0.5	1	0.5	0.5	2	3	0.5	0.5	2	1	1	3	2	0.5				Q7TPG7	Fam19a2	Protein FAM19A2	0.5	0.5	0.5	1	0.5	0.5	0.5	1
P84096	Rho-related GTP-binding protein RhoG	Rhog		0.5	0.5	0.5	0.5	0.5	0.5	0.5	0.5	0.5	0.5	0.5	0.5	0.5	0.5	0.5	1	0.5	0.5	1	1	2	0.5	0.5	1	0.5	1	1	0.5	0.5	1	1	0.5				Q8R2G6	Ccdc80	Coiled-coil domain-containing protein 80	0.5	0.5	0.5	0.5	0.5	1	0.5	0.5
Q922Q2	Serine/threonine-protein kinase RIO1	Riok1		0.5	0.5	0.5	0.5	0.5	1	4	2	2	0.5	2	1	0.5	0.5	1	0.5	1	0.5	0.5	0.5	0.5	0.5	0.5	0.5	0.5	0.5	2	1	1	2	0.5	0.5				Q9Z1Z0	Uso1	General vesicular transport factor p115	0.5	1	0.5	0.5	0.5	0.5	0.5	0.5
Q8K3C0	Ribonuclease kappa	Rnasek		0.5	0.5	0.5	0.5	0.5	0.5	1	0.5	0.5	0.5	0.5	0.5	1	1	1	0.5	1	0.5	1	0.5	0.5	0.5	2	1	0.5	0.5	0.5	0.5	1	1	0.5	0.5				Q9CQ65	Mtap	S-methyl-5'-thioadenosine phosphorylase	0.5	1	0.5	0.5	0.5	0.5	0.5	0.5
Q3TEL6	RING finger protein 157	Rnf157		#N/A	#N/A	#N/A	#N/A	#N/A	#N/A	0.5	2	#N/A	#N/A	#N/A	#N/A	0.5	1	0.5	2	0.5	1	0.5	2	0.5	0.5	#N/A	#N/A	0.5	0.5	#N/A	#N/A	#N/A	#N/A	#N/A	#N/A				P63082	Atp6v0c	V-type proton ATPase 16 kDa proteolipid subunit	0.5	0.5	1	1	1	1	1	1
Q8VCT3	Aminopeptidase B	Rnpep		#N/A	#N/A	#N/A	#N/A	#N/A	#N/A	0.5	0.5	#N/A	#N/A	#N/A	#N/A	0.5	1	0.5	0.5	0.5	0.5	0.5	0.5	1	0.5	#N/A	#N/A	0.5	0.5	#N/A	#N/A	#N/A	#N/A	#N/A	#N/A				Q61543	Glg1	Golgi apparatus protein 1	0.5	0.5	0.5	0.5	0.5	0.5	0.5	1
Q99M28	RNA-binding protein with serine-rich domain 1	Rnps1		1	2	2	2	3	1	4	5	2	2	8	3	3	2	2	4	1	4	3	2	4	4	5	3	3	1	3	2	8	4	2	2				Q925N0	Sfxn5	Sideroflexin-5	0.5	0.5	0.5	0.5	0.5	0.5	0.5	0.5
O89026	Roundabout homolog 1	Robo1		0.5	0.5	0.5	0.5	0.5	3	0.5	17	0.5	5	0.5	0.5	0.5	34	0.5	30	0.5	22	0.5	23	0.5	17	0.5	7	0.5	11	0.5	12	0.5	18	6	3				Q8K3W0	Babam2	BRISC and BRCA1-A complex member 2	0.5	0.5	0.5	0.5	0.5	0.5	0.5	0.5
Q7TPD3	Roundabout homolog 2	Robo2		0.5	0.5	0.5	0.5	0.5	0.5	0.5	6	0.5	3	0.5	0.5	0.5	7	0.5	6	0.5	5	0.5	6	0.5	3	0.5	1	0.5	2	0.5	1	0.5	4	4	3				P52430	Pon1	Serum paraoxonase/arylesterase 1	0.5	1	0.5	0.5	0.5	0.5	0.5	0.5
Q9Z139	Inactive tyrosine-protein kinase transmembrane receptor ROR1	Ror1		#N/A	#N/A	#N/A	#N/A	#N/A	#N/A	0.5	2	#N/A	#N/A	#N/A	#N/A	0.5	0.5	0.5	0.5	0.5	0.5	0.5	0.5	0.5	0.5	#N/A	#N/A	0.5	0.5	#N/A	#N/A	#N/A	#N/A	#N/A	#N/A				Q9DC11	Plxdc2	Plexin domain-containing protein 2	0.5	0.5	0.5	0.5	0.5	0.5	0.5	1
Q9Z138	Tyrosine-protein kinase transmembrane receptor ROR2	Ror2		0.5	0.5	0.5	0.5	0.5	3	0.5	1	0.5	0.5	0.5	0.5	0.5	1	0.5	7	0.5	1	0.5	0.5	0.5	1	0.5	0.5	0.5	0.5	0.5	0.5	0.5	1	0.5	0.5				P63213	Gng2	Guanine nucleotide-binding protein G(I)/G(S)/G(O) subunit gamma-2	0.5	0.5	0.5	0.5	1	0.5	0.5	0.5
P97762	Retinitis pigmentosa 9 protein homolog	rp9		#N/A	#N/A	#N/A	#N/A	#N/A	#N/A	0.5	0.5	#N/A	#N/A	#N/A	#N/A	0.5	0.5	0.5	0.5	0.5	0.5	0.5	0.5	2	0.5	#N/A	#N/A	0.5	0.5	#N/A	#N/A	#N/A	#N/A	#N/A	#N/A				P47758	Srprb	Signal recognition particle receptor subunit beta	0.5	0.5	0.5	0.5	0.5	0.5	0.5	0.5
Q9JJ80	Ribosome production factor 2 homolog	Rpf2		#N/A	#N/A	#N/A	#N/A	#N/A	#N/A	0.5	0.5	#N/A	#N/A	#N/A	#N/A	0.5	0.5	0.5	0.5	0.5	0.5	0.5	0.5	0.5	0.5	#N/A	#N/A	0.5	0.5	#N/A	#N/A	#N/A	#N/A	#N/A	#N/A				Q9EQ20	Aldh6a1	Methylmalonate-semialdehyde dehydrogenase [acylating], mitochondrial	0.5	0.5	0.5	0.5	2	0.5	0.5	0.5
P47968	Ribose-5-phosphate isomerase	Rpia		#N/A	#N/A	#N/A	#N/A	#N/A	#N/A	0.5	0.5	#N/A	#N/A	#N/A	#N/A	0.5	0.5	0.5	0.5	0.5	0.5	0.5	0.5	0.5	0.5	#N/A	#N/A	0.5	0.5	#N/A	#N/A	#N/A	#N/A	#N/A	#N/A				Q8BU30	Iars	Isoleucine--tRNA ligase, cytoplasmic	0.5	1	0.5	0.5	0.5	0.5	0.5	0.5
Q6ZWV3	60S ribosomal protein L10	Rpl10		#N/A	#N/A	#N/A	#N/A	#N/A	#N/A	3	5	#N/A	#N/A	#N/A	#N/A	3	7	3	6	3	3	2	5	10	3	#N/A	#N/A	4	7	#N/A	#N/A	#N/A	#N/A	#N/A	#N/A				Q80TG9	Lrfn2	Leucine-rich repeat and fibronectin type-III domain-containing protein 2	0.5	0.5	0.5	0.5	0.5	0.5	0.5	1
P53026	60S ribosomal protein L10a	Rpl10a		0.5	3	2	1	0.5	1	0.5	9	0.5	0.5	0.5	0.5	1	3	0.5	3	0.5	2	0.5	2	0.5	1	0.5	0.5	0.5	1	0.5	0.5	0.5	0.5	1	2				Q8C522	Endod1	Endonuclease domain-containing 1 protein	0.5	0.5	1	1	0.5	0.5	0.5	0.5
Q9CXW4	60S ribosomal protein L11	Rpl11		0.5	0.5	0.5	0.5	0.5	0.5	3	4	1	2	1	1	3	3	2	3	2	3	3	3	4	5	2	1	2	3	2	3	2	2	2	2				P61202	Cops2	COP9 signalosome complex subunit 2	0.5	1	0.5	0.5	0.5	0.5	0.5	0.5
P35979	60S ribosomal protein L12	Rpl12		0.5	0.5	0.5	0.5	0.5	0.5	0.5	2	0.5	0.5	0.5	0.5	3	1	0.5	1	0.5	0.5	1	1	2	1	0.5	0.5	0.5	0.5	0.5	0.5	0.5	0.5	2	0.5				P97370	Atp1b3	Sodium/potassium-transporting ATPase subunit beta-3	0.5	0.5	0.5	0.5	0.5	0.5	0.5	1
P47963	60S ribosomal protein L13	Rpl13		0.5	0.5	0.5	0.5	0.5	0.5	3	1	0.5	0.5	1	0.5	4	3	2	3	2	2	2	2	5	6	3	0.5	2	4	4	4	3	1	1	0.5				Q9D0T1	Snu13	NHP2-like protein 1	0.5	1	0.5	1	0.5	0.5	0.5	0.5
P19253	60S ribosomal protein L13a	Rpl13a		0.5	0.5	0.5	0.5	2	1	5	4	2	2	2	1	4	4	4	5	2	2	2	5	8	4	3	2	6	3	5	3	3	3	4	1				Q9CY57	Chtop	Chromatin target of PRMT1 protein	0.5	0.5	1	0.5	1	1	1	1
Q9CR57	60S ribosomal protein L14	Rpl14		0.5	0.5	0.5	1	2	2	4	4	2	2	3	2	4	3	2	3	2	2	3	4	3	3	2	1	3	4	2	2	2	2	3	2				Q9JJK2	Lancl2	LanC-like protein 2	0.5	0.5	0.5	0.5	1	1	0.5	0.5
Q9CZM2	60S ribosomal protein L15	Rpl15		0.5	0.5	0.5	0.5	1	1	4	4	2	1	1	1	4	2	3	5	2	3	7	6	9	3	3	1	6	4	6	4	4	1	3	3				Q5U4E0	Lhfpl4	LHFPL tetraspan subfamily member 4 protein	0.5	1	0.5	1	0.5	0.5	0.5	0.5
Q9CPR4	60S ribosomal protein L17	Rpl17		0.5	0.5	0.5	0.5	2	3	14	10	4	5	5	4	9	8	7	6	7	7	4	3	6	4	4	2	6	4	4	4	2	2	4	3				Q9JK53	Prelp	Prolargin	0.5	0.5	0.5	0.5	0.5	0.5	0.5	0.5
P35980	60S ribosomal protein L18	Rpl18		0.5	0.5	0.5	0.5	0.5	0.5	1	1	0.5	1	0.5	0.5	1	3	2	2	0.5	0.5	1	2	4	3	1	0.5	2	2	4	2	0.5	1	1	0.5				Q60519	Sema5b	Semaphorin-5B	0.5	0.5	0.5	0.5	0.5	0.5	0.5	0.5
P62717	60S ribosomal protein L18a	Rpl18a		0.5	0.5	0.5	0.5	0.5	1	8	7	2	2	0.5	1	3	4	3	3	5	2	1	2	5	3	3	4	3	3	6	3	2	3	3	3				P57746	Atp6v1d	V-type proton ATPase subunit D	0.5	0.5	0.5	0.5	0.5	0.5	0.5	1
P84099	60S ribosomal protein L19	Rpl19		1	0.5	0.5	0.5	1	1	2	2	0.5	1	1	1	3	2	2	2	1	1	1	2	3	1	1	2	3	2	2	1	1	1	1	1				Q8VBZ3	Clptm1	Cleft lip and palate transmembrane protein 1 homolog	0.5	0.5	0.5	0.5	0.5	0.5	0.5	0.5
O09167	60S ribosomal protein L21	Rpl21		0.5	0.5	0.5	0.5	0.5	0.5	5	4	1	0.5	1	1	3	1	3	2	2	0.5	3	3	5	3	2	2	4	3	3	3	2	1	1	1				P31324	Prkar2b	cAMP-dependent protein kinase type II-beta regulatory subunit	0.5	1	0.5	0.5	0.5	0.5	0.5	0.5
P67984	60S ribosomal protein L22	Rpl22		3	2	3	3	4	3	7	5	4	4	4	4	3	3	5	3	3	3	3	3	3	3	4	3	3	3	4	4	4	4	3	2				Q8BTX9	Hsdl1	Inactive hydroxysteroid dehydrogenase-like protein 1	0.5	0.5	0.5	0.5	1	0.5	0.5	1
Q9D7S7	60S ribosomal protein L22-like 1	Rpl22l1		0.5	0.5	0.5	0.5	0.5	0.5	1	1	0.5	0.5	0.5	0.5	0.5	0.5	0.5	1	0.5	0.5	0.5	0.5	1	0.5	1	0.5	0.5	0.5	0.5	0.5	0.5	0.5	0.5	0.5				Q8BFQ4	Wdr82	WD repeat-containing protein 82	0.5	0.5	0.5	0.5	0.5	0.5	1	0.5
P62830	60S ribosomal protein L23	Rpl23		1	0.5	1	0.5	1	1	3	4	2	2	2	3	5	5	5	5	3	3	3	4	4	4	2	2	5	6	2	2	2	2	2	0.5				Q91W39	Ncoa5	Nuclear receptor coactivator 5	1	1	0.5	0.5	0.5	0.5	0.5	0.5
P62751	60S ribosomal protein L23a	Rpl23a		6	5	5	5	7	6	19	15	11	6	8	8	12	7	13	11	10	6	6	5	7	5	14	7	6	5	14	8	20	10	10	10				Q8C129	Lnpep	Leucyl-cystinyl aminopeptidase	0.5	0.5	0.5	0.5	0.5	0.5	0.5	0.5
Q8BP67	60S ribosomal protein L24	Rpl24		4	1	1	2	4	4	8	7	6	5	6	6	7	5	6	7	5	5	5	5	5	5	7	6	5	5	7	7	7	8	7	6				Q9JII5	Dazap1	DAZ-associated protein 1	0.5	0.5	0.5	0.5	0.5	0.5	1	1
P61255	60S ribosomal protein L26	Rpl26		1	1	1	1	2	2	5	4	5	3	4	4	3	4	3	1	4	2	2	2	5	3	5	2	2	7	5	3	2	2	3	3				Q8R010	Aimp2	Aminoacyl tRNA synthase complex-interacting multifunctional protein 2	0.5	0.5	0.5	1	0.5	0.5	0.5	0.5
P61358	60S ribosomal protein L27	Rpl27		2	2	2	1	4	3	6	5	4	4	5	5	7	4	5	5	4	3	5	4	6	3	5	3	5	1	5	3	6	2	5	7				Q9CQI3	Gmfb	Glia maturation factor beta	0.5	0.5	0.5	0.5	0.5	0.5	0.5	0.5
P14115	60S ribosomal protein L27a	Rpl27a		0.5	0.5	0.5	0.5	0.5	1	4	3	1	1	2	0.5	3	3	2	3	0.5	2	6	2	3	8	2	1	7	2	3	3	3	2	2	1				Q9Z239	Fxyd1	Phospholemman	0.5	0.5	0.5	0.5	0.5	0.5	0.5	0.5
P41105	60S ribosomal protein L28	Rpl28		0.5	0.5	0.5	0.5	0.5	0.5	6	3	0.5	0.5	0.5	0.5	2	4	4	2	3	2	3	2	6	4	1	0.5	5	8	2	2	1	0.5	0.5	0.5				Q7TMQ7	Wdr91	WD repeat-containing protein 91	0.5	0.5	0.5	0.5	0.5	0.5	0.5	0.5
P47915	60S ribosomal protein L29	Rpl29		0.5	0.5	0.5	0.5	0.5	0.5	4	3	1	0.5	0.5	0.5	1	1	2	2	1	0.5	1	1	1	2	1	1	1	2	1	1	2	1	2	0.5				P01942	Hba	Hemoglobin subunit alpha	0.5	1	0.5	1	0.5	0.5	0.5	0.5
P27659	60S ribosomal protein L3	Rpl3		2	1	2	0.5	2	1	8	11	3	11	6	4	9	5	6	7	9	6	8	12	21	8	7	4	15	11	12	11	7	6	5	5				P83870	Phf5a	PHD finger-like domain-containing protein 5A	0.5	0.5	0.5	0.5	0.5	1	0.5	0.5
P62889	60S ribosomal protein L30	Rpl30		0.5	0.5	0.5	0.5	0.5	1	0.5	1	1	2	1	1	1	2	1	1	1	1	1	1	3	2	1	1	0.5	1	1	1	1	1	1	1				Q9D2N4	Dtna	Dystrobrevin alpha	0.5	0.5	0.5	0.5	1	0.5	1	0.5
P62900	60S ribosomal protein L31	Rpl31		3	2	2	3	6	3	5	3	5	4	6	5	3	2	3	5	3	4	3	4	3	3	5	3	3	3	5	3	4	4	4	5				O88444	Adcy1	Adenylate cyclase type 1	0.5	0.5	0.5	0.5	0.5	0.5	0.5	0.5
P62911	60S ribosomal protein L32	Rpl32		0.5	0.5	0.5	0.5	0.5	0.5	7	4	0.5	0.5	1	0.5	4	4	7	4	4	3	7	5	8	6	5	1	17	6	6	7	2	2	0.5	0.5				Q7TQD2	Tppp	Tubulin polymerization-promoting protein	0.5	0.5	0.5	0.5	0.5	0.5	0.5	0.5
Q9D1R9	60S ribosomal protein L34	Rpl34		0.5	0.5	0.5	0.5	0.5	0.5	5	5	0.5	2	0.5	0.5	3	3	3	2	3	1	1	2	1	3	1	1	4	3	3	3	2	2	1	0.5				Q8BY89	Slc44a2	Choline transporter-like protein 2	0.5	0.5	0.5	0.5	0.5	0.5	0.5	0.5
Q6ZWV7	60S ribosomal protein L35	Rpl35		1	1	1	1	1	1	2	1	1	1	1	0.5	2	2	2	2	0.5	0.5	2	1	2	2	1	1	2	1	3	2	1	1	0.5	1				O54732	Mmp15	Matrix metalloproteinase-15	0.5	0.5	0.5	0.5	0.5	0.5	0.5	0.5
O55142	60S ribosomal protein L35a	Rpl35a		0.5	0.5	0.5	0.5	0.5	0.5	2	2	1	0.5	1	1	3	2	4	4	3	2	2	4	5	1	1	1	3	2	2	3	1	0.5	2	2				O55222	Ilk	Integrin-linked protein kinase	0.5	0.5	0.5	0.5	0.5	0.5	0.5	0.5
[truncated: 508 more rows]
[truncated: 32 more columns]

## Sheet: NORM FROM RAW MERGE
RAW		Total	2165	DIV 4						DIV 7						DIV 14						DIV 21						DIV 28						DIV14					NORM	Total	2165	DIV 4						DIV 7
[truncated: 2,168 more rows]
[truncated: 34 more columns]

[truncated: 2 more sheets: PSM10+ FC2+ Lists, Log2FC Norm 285 Slope]
