# Supplementary material for: Antibody-directed extracellular proximity biotinylation reveals that Contactin-1 regulates axo-axonic innervation of axon initial segments
Source: Nat Commun. 2023 Oct 26;14:6797. doi: 10.1038/s41467-023-42273-8 (PMC10603070; doi:10.1038/s41467-023-42273-8)
Supplement: Supplementary file 6 — Supplementary Data 3 [file 41467_2023_42273_MOESM6_ESM.xlsx]

## Sheet: Sheet1
0
	fold change
Gene	DIV4 #1	DIV4 #2	DIV4 #3	DIV7 #1	DIV7 #2	DIV7 #3	DIV14 #1	DIV14 #2	DIV14 #3	DIV21 #1	DIV21 #2	DIV21 #3	DIV28 #1	DIV28 #2	DIV28 #3	DIV4 Log2FC	DIV7 Log2FC	DIV14 Log2FC	DIV21 Log2FC	DIV28 Log2FC	DIV4 -Log(ttest)	DIV7 -log(ttest)	DIV14 -log(ttest)	DIV21 -log (ttest)	DIV28 -log (ttest)
Cntnap1	1.1465	0.8	1.36652	1.44905	1.53469	1.16602	1.39305	5.73358	11.9218	19.593	21.6398	77.1362	37.5989	62.3993	74.0021	0.143181	0.468068	2.66664	5.30219	5.85798	0.250839	1.58036	0.810173	0.955002	2.21824		1	1	1
Tnr	1.1465	0.8	1.36652	14.4905	1.53469	1.16602	50.1497	20.0675	68.5504	83.2702	54.0996	29.6678	87.7309	12.7635	113.47	0.143181	2.51864	5.53156	5.79907	6.15626	0.250839	0.467191	1.48391	1.61528	1.09458		1	1	1
Scn9a	1.1465	0.8	1.36652	5.7962	3.06939	2.33205	2.7861	1.43339	1.49023	1.22456	1.08199	8.90033	1.2533	1.41817	7.40021	0.143181	1.90016	0.928456	1.90135	1.74727	0.250839	1.2186	0.957247	0.456898	0.510767		1	1	1
Eprs	1.1465	0.8	1.36652	7.24525	12.2776	2.33205	1.95027	0.716697	4.47068	2.44912	0.721328	2.96678	1.2533	0.177271	2.46674	0.143181	2.86492	1.25048	1.03262	0.377515	0.250839	1.02784	0.552943	0.70268	0.171015		1	1	1
Ipo5	1.1465	0.8	1.36652	11.5924	1.53469	1.16602	2.7861	2.86679	2.98045	1.22456	1.08199	1.48339	1.2533	1.41817	1.23337	0.143181	2.25229	1.52496	0.337213	0.380298	0.250839	0.478502	5.31472	1.05309	2.17117		1	1	1
Sf3b1	1.1465	0.8	1.36652	26.0829	1.53469	1.16602	1.39305	2.86679	1.49023	1.22456	1.08199	1.48339	1.2533	1.41817	1.23337	0.143181	3.26221	0.938615	0.337213	0.380298	0.250839	0.448456	0.898421	1.05309	2.17117		1	1	1
Rgma	1.1465	0.8	5.46606	52.1658	12.2776	1.16602	44.5775	37.2682	50.6677	39.186	15.1479	14.8339	30.0792	22.6906	7.40021	1.30501	4.45087	5.46503	4.52706	4.32601	0.417262	0.603825	3.4332	1.28237	1.33512		1	1	1
Ntng2	1.1465	0.8	2.73303	14.4905	24.5551	9.32819	16.7166	11.4672	20.8632	24.4912	12.9839	17.8007	15.0396	8.50899	14.8004	0.641401	4.01119	4.03113	4.20361	3.67615	0.397866	1.55734	2.31455	2.19273	2.27654		1	1	1
Rtn4rl2	1.1465	0.8	1.36652	14.4905	6.13878	4.66409	19.5027	11.4672	23.8436	14.6947	10.8199	8.90033	15.0396	14.1817	12.3337	0.143181	3.07572	4.1915	3.52	3.79198	0.250839	1.14227	2.05159	2.44892	4.05997		1	1	1
Mgrn1	1.1465	0.8	1.36652	11.5924	12.2776	1.16602	8.35829	14.3339	8.94135	9.79649	2.16398	17.8007	2.5066	11.3453	9.86695	0.143181	3.06097	3.39842	3.3104	2.983	0.250839	0.956453	2.13093	0.923193	1.18779		1	1	1
Unc5c	1.1465	0.8	1.36652	2.8981	12.2776	1.16602	1.39305	2.86679	14.9023	9.79649	6.49195	41.5349	2.5066	34.036	19.7339	0.143181	2.44552	2.67522	4.26862	4.2295	0.250839	0.573391	0.558378	0.751523	0.909424		1	1	1
Lrrc8b	1.1465	0.8	2.73303	2.8981	9.20816	2.33205	5.57219	5.73358	1.49023	4.89825	4.32797	14.8339	2.5066	11.3453	7.40021	0.641401	2.26687	2.09266	3.00361	2.82457	0.397866	0.799531	1.10598	0.963832	1.11921		1	1	1
Atp2b1	1.1465	0.8	1.36652	1.44905	3.06939	2.33205	1.39305	1.43339	8.94135	6.12281	2.16398	14.8339	0.208883	11.3453	34.5343	0.143181	1.19124	1.97181	2.94615	3.94137	0.250839	1.28491	0.510208	0.830997	0.641171		1	1	1
Fras1	1.1465	0.8	1.36652	8.6943	6.13878	1.16602	5.57219	1.43339	11.9218	4.89825	6.49195	2.96678	2.5066	1.41817	1.23337	0.143181	2.41496	2.65744	2.25872	0.781886	0.250839	0.91544	0.804879	1.68666	0.840536		1	1	1
Gphn	1.1465	0.8	1.36652	1.44905	6.13878	1.16602	5.57219	1.43339	5.9609	4.89825	1.08199	5.93355	1.2533	1.41817	2.46674	0.143181	1.54495	2.11175	1.9896	0.776301	0.250839	0.522813	1.07796	0.942095	0.873045		1	1	1
Scn1a	1.1465	0.8	1.36652	2.8981	3.06939	2.33205	2.7861	1.43339	2.98045	1.22456	1.08199	5.93355	1.2533	1.41817	7.40021	0.143181	1.46807	1.26302	1.4577	1.74727	0.250839	2.86344	1.34554	0.47534	0.510767		1	1	1
Snrnp200	1.1465	0.8	1.36652	28.981	1.53469	1.16602	2.7861	14.3339	1.49023	1.22456	1.08199	1.48339	1.2533	1.41817	1.23337	0.143181	3.40062	2.63306	0.337213	0.380298	0.250839	0.44623	0.566287	1.05309	2.17117		1	1	1
Slitrk3	1.1465	0.8	1.36652	5.7962	1.53469	1.16602	1.39305	1.43339	2.98045	1.22456	1.08199	5.93355	1.2533	1.41817	1.23337	0.143181	1.50198	0.952804	1.4577	0.380298	0.250839	0.54515	0.830159	0.47534	2.17117		1	1	1
Rpl37a	1.1465	0.8	1.36652	1.81131	1.53469	0.583012	0.27861	0.955596	0.745113	0.408187	0.432797	0.370847	0.501319	1.89089	0.616684	0.143181	0.389206	-0.599959	-1.30777	0.00426926	0.250839	0.344891	0.784652	5.3037	0.00217362		1	1	1
Nat10	0.573248	0.8	0.683258	0.724525	0.383673	0.333149	0.696524	0.716697	0.894135	2.44912	0.540996	1.48339	1.2533	0.141817	0.205561	-0.544767	-1.05754	-0.378722	0.576444	-0.906281	2.06431	1.8729	1.6727	0.373699	0.576455		1	1	1
Nptx1	1.1465	0.8	5.46606	2.8981	24.5551	6.99614	13.9305	11.4672	26.8241	14.6947	10.8199	44.5017	15.0396	62.3993	44.4013	1.30501	3.52144	4.12161	4.54466	5.34388	0.417262	0.722056	1.58237	0.984137	1.34233		1	1	1
Kiaa1549	1.1465	0.8	13.6652	37.6753	18.4163	6.99614	44.5775	43.0018	38.7459	19.593	23.8038	38.5681	27.5726	34.036	34.5343	2.37959	4.39433	5.39604	4.77197	5.00215	0.423953	1.05119	4.71884	1.99053	3.80225		1	1	1
Cdh8	2.29299	0.8	21.8643	26.0829	46.0408	13.9923	22.2888	11.4672	32.785	12.2456	8.65594	32.6346	7.51979	19.8543	7.40021	3.05642	4.84325	4.47121	4.15748	3.53499	0.466606	1.38354	1.58079	1.06017	1.20478		1	1	1
Ptpra	1.1465	0.8	2.73303	5.7962	9.20816	2.33205	33.4332	25.8011	35.7654	53.8807	15.1479	17.8007	25.066	42.545	17.2672	0.641401	2.53077	4.98489	4.85515	4.82236	0.397866	1.1322	3.28218	1.05093	1.66289		1	1	1
Adam23	1.1465	0.8	1.36652	5.7962	27.6245	4.66409	8.35829	14.3339	11.9218	12.2456	8.65594	35.6013	20.0528	31.1996	34.5343	0.143181	3.66618	3.52832	4.23529	4.83772	0.250839	0.715358	2.42975	0.989922	2.48948		1	1	1
Adgrb1	1.1465	0.8	2.73303	14.4905	30.6939	6.99614	8.35829	17.2007	32.785	9.79649	6.49195	47.4684	5.01319	11.3453	14.8004	0.641401	4.12048	4.28155	4.40955	3.37661	0.397866	1.10229	1.21401	0.70294	1.5138		1	1	1
Itga6	1.1465	0.8	2.73303	11.5924	3.06939	1.16602	19.5027	28.6679	11.9218	31.8386	21.6398	1.48339	15.0396	31.1996	4.93347	0.641401	2.39943	4.32415	4.1954	4.09234	0.397866	0.596658	1.76724	0.906298	0.984044		1	1	1
Epha3	1.1465	0.8	5.46606	14.4905	12.2776	4.66409	13.9305	11.4672	8.94135	4.89825	4.32797	5.93355	2.5066	5.67266	2.46674	1.30501	3.38921	3.51681	2.33721	1.82728	0.417262	1.4764	2.71705	3.00289	1.12856		1	1	1
Gabrb2	1.1465	0.8	2.73303	17.3886	6.13878	6.99614	11.1444	5.73358	17.8827	7.34737	2.16398	11.8671	5.01319	2.83633	1.23337	0.641401	3.34689	3.53442	2.83312	1.59819	0.397866	1.19281	1.40399	1.02606	0.860741		1	1	1
Gpr158	1.1465	0.8	1.36652	1.44905	1.53469	1.16602	1.39305	2.86679	5.9609	7.34737	6.49195	65.2691	7.51979	48.2176	19.7339	0.143181	0.468068	1.76847	4.7208	4.65289	0.250839	1.58036	0.828973	0.581477	0.936852		1	1	1
Cadm2	1.1465	0.8	1.36652	5.7962	9.20816	2.33205	11.1444	5.73358	5.9609	7.34737	1.08199	8.90033	10.0264	1.41817	12.3337	0.143181	2.53077	2.92846	2.53021	2.98661	0.250839	1.1322	1.69734	0.934512	0.97719		1	1	1
Cadm4	1.1465	0.8	2.73303	14.4905	24.5551	2.33205	1.39305	5.73358	5.9609	4.89825	6.49195	5.93355	1.2533	5.67266	2.46674	0.641401	3.78582	2.12516	2.52972	1.64658	0.397866	0.930712	1.06329	3.28796	0.741586		1	1	1
Sorcs2	1.1465	0.8	1.36652	1.44905	3.06939	1.16602	2.7861	1.43339	5.9609	12.2456	2.16398	11.8671	5.01319	19.8543	29.6008	0.143181	0.922061	1.76276	3.13075	4.18238	0.250839	0.686619	0.826735	1.10585	1.12867		1	1	1
Ctnnd2	1.1465	0.8	1.36652	2.8981	3.06939	1.16602	11.1444	8.60036	4.47068	9.79649	8.65594	2.96678	7.51979	8.50899	1.23337	0.143181	1.24965	3.01289	2.83587	2.52458	0.250839	1.06519	1.657	1.35828	0.977871		1	1	1
Slc1a2	1.1465	0.8	1.36652	2.8981	3.06939	1.16602	8.35829	2.86679	5.9609	9.79649	2.16398	8.90033	3.13325	3.78177	11.1003	0.143181	1.24965	2.5182	2.79776	2.58619	0.250839	1.06519	1.38781	1.16226	0.914906		1	1	1
Nectin3	1.1465	0.8	1.36652	5.7962	21.4857	1.16602	2.7861	5.73358	11.9218	2.44912	1.08199	17.8007	1.2533	8.50899	2.46674	0.143181	3.24529	2.76847	2.82997	2.02728	0.250839	0.620131	1.01357	0.497754	0.61572		1	1	1
Dscaml1	1.1465	0.8	1.36652	1.44905	12.2776	2.33205	2.7861	1.43339	14.9023	1.22456	1.08199	5.93355	1.2533	2.83633	2.46674	0.143181	2.42032	2.67218	1.4577	1.12793	0.250839	0.555663	0.556267	0.47534	1.16584		1	1	1
Abi1	1.1465	0.8	1.36652	2.8981	1.53469	1.16602	2.7861	1.43339	2.98045	9.79649	2.16398	8.90033	1.2533	2.83633	2.46674	0.143181	0.90016	1.26302	2.79776	1.12793	0.250839	0.755914	1.34554	1.16226	1.16584		1	1	1
Srrm2	1.1465	0.8	2.73303	23.1848	3.06939	4.66409	0.696524	7.16697	2.98045	1.22456	0.721328	1.48339	1.2533	1.41817	2.46674	0.641401	3.36543	1.85386	0.192942	0.776301	0.397866	0.651912	0.620364	0.253961	0.873045		1	1	1
Anp32a	1.1465	0.8	1.36652	8.6943	1.53469	2.33205	1.39305	11.4672	2.98045	1.22456	2.16398	1.48339	1.2533	0.709083	1.23337	0.143181	2.06592	2.4006	0.699532	0.0911918	0.250839	0.63411	0.614528	1.04634	0.13504		1	1	1
Prpf8	1.1465	0.8	1.36652	31.8791	1.53469	1.16602	1.39305	5.73358	2.98045	1.22456	1.08199	1.48339	1.2533	1.41817	1.23337	0.143181	3.5269	1.75233	0.337213	0.380298	0.250839	0.444426	0.869382	1.05309	2.17117		1	1	1
Rpl5	1.1465	0.8	2.73303	3.38112	3.06939	2.33205	0.928699	2.86679	0.993484	6.12281	1.08199	0.741694	1.2533	1.41817	1.23337	0.641401	1.54968	0.674753	1.40536	0.380298	0.397866	2.46246	0.396645	0.401285	2.17117		1	1	1
Cps1	1.1465	0.8	1.36652	17.3886	1.53469	1.16602	1.39305	1.43339	2.98045	1.22456	1.08199	1.48339	1.2533	1.41817	1.23337	0.143181	2.74339	0.952804	0.337213	0.380298	0.250839	0.459967	0.830159	1.05309	2.17117		1	1	1
Ipo7	1.1465	0.8	1.36652	14.4905	1.53469	1.16602	0.696524	2.86679	1.49023	1.22456	1.08199	1.48339	1.2533	1.41817	1.23337	0.143181	2.51864	0.752331	0.337213	0.380298	0.250839	0.467191	0.467202	1.05309	2.17117		1	1	1
Sf3b3	1.1465	0.8	1.36652	5.7962	1.53469	1.16602	1.39305	1.43339	2.98045	1.22456	1.08199	1.48339	1.2533	1.41817	1.23337	0.143181	1.50198	0.952804	0.337213	0.380298	0.250839	0.54515	0.830159	1.05309	2.17117		1	1	1
Tcp1	0.573248	0.8	2.73303	2.02867	6.13878	0.583012	1.25374	2.00675	1.11767	1.22456	1.32243	0.593355	0.835532	1.26059	6.16684	0.45287	1.5444	0.545364	0.0659635	1.4617	0.208283	0.503691	0.764611	0.0717332	0.439993		1	1	1
Rps17	1.1465	0.8	1.36652	2.8981	3.06939	0.583012	4.17914	2.86679	5.9609	1.22456	0.270498	0.988926	2.5066	1.13453	0.308342	0.143181	1.12664	2.11624	-0.272306	0.396697	0.250839	0.669675	1.68887	0.235703	0.188825		1	1	1
Map2	1.1465	0.8	1.36652	1.44905	6.13878	1.16602	1.39305	1.43339	5.9609	1.22456	0.540996	0.741694	0.626649	1.41817	1.23337	0.143181	1.54495	1.55046	-0.258856	0.127934	0.250839	0.522813	0.565247	0.333919	0.143956		1	1	1
Rars	1.1465	0.8	1.36652	1.44905	1.53469	1.16602	0.696524	1.43339	1.49023	2.44912	1.08199	1.48339	1.2533	1.41817	1.23337	0.143181	0.468068	0.271085	0.741144	0.380298	0.250839	1.58036	0.33343	0.761349	2.17117		1	1	1
Cct7	1.1465	0.8	1.36652	5.7962	1.53469	1.16602	0.696524	0.716697	1.49023	1.22456	0.865594	0.370847	0.626649	0.709083	4.93347	0.143181	1.50198	-0.0471959	-0.285717	1.06332	0.250839	0.54515	0.0419608	0.294088	0.313168		1	1	1
Mtch2	1.1465	0.8	1.36652	0.724525	1.53469	0.583012	1.39305	0.358349	0.993484	1.22456	0.540996	1.48339	1.00264	1.41817	2.46674	0.143181	-0.0779389	-0.128219	0.115009	0.704146	0.250839	0.0615679	0.101421	0.106499	0.653363		1	1	1
Hnrnpd	0.573248	0.533333	0.683258	1.44905	0.767347	0.583012	1.8574	1.43339	0.745113	1.22456	1.44266	0.741694	1.2533	0.236361	0.616684	-0.745132	-0.0998404	0.42793	0.184349	-0.510222	3.07346	0.0903805	0.46002	0.262488	0.429311		1	1	1
Pgk1	1.1465	0.8	1.36652	1.44905	0.767347	0.145753	0.232175	0.238899	0.248371	1.63275	1.08199	0.164821	0.417766	1.41817	1.58576	0.143181	-0.344862	-2.06001	-0.0591134	0.189747	0.250839	0.220185	8.05805	0.0316102	0.142977		1	1	1
Ap3d1	0.286624	0.8	1.36652	2.12527	21.4857	2.33205	0.759844	3.58349	2.30308	0.524812	0.618281	1.31857	0.557021	0.590902	2.77508	-0.290333	3.11231	1.14761	-0.28533	0.386996	0.228958	0.523791	0.676299	0.289616	0.157055		1	1	1
Cacna2d1	4.58599	1.6	16.3982	40.5734	67.5265	27.9846	50.1497	43.0018	62.5895	48.9825	30.2958	62.3023	42.6121	42.545	46.868	2.91228	5.5034	5.69804	5.56052	5.45971	0.653643	1.72021	3.05446	2.1182	5.13797		1	1	1
Celsr3	2.29299	3.2	21.8643	63.7582	79.8041	23.3205	105.872	83.1369	95.3744	41.6351	12.9839	44.5017	2.5066	11.3453	7.40021	3.18889	5.79773	6.56673	5.04615	2.82457	0.56547	1.50372	3.85453	1.47624	1.11921		1	1	1
Mdga2	1.1465	0.8	1.36652	31.8791	21.4857	2.33205	25.0749	25.8011	29.8045	19.593	12.9839	20.7674	10.0264	36.8723	29.6008	0.143181	4.21456	4.74919	4.1523	4.67242	0.250839	0.949895	4.214	2.64208	1.42253		1	1	1
Ptprk	1.1465	0.8	2.73303	14.4905	18.4163	9.32819	22.2888	31.5347	17.8827	17.1439	21.6398	8.90033	20.0528	28.3633	12.3337	0.641401	3.81541	4.57906	3.99047	4.33984	0.397866	2.11617	2.32772	1.78982	1.84907		1	1	1
Cdh4	1.1465	0.8	1.36652	11.5924	3.06939	9.32819	25.0749	28.6679	17.8827	31.8386	21.6398	26.701	25.066	25.527	22.2006	0.143181	2.9994	4.57744	4.7402	4.60078	0.250839	1.28702	2.70837	3.02453	4.62544		1	1	1
Ap3b2	1.1465	0.8	1.36652	5.7962	15.3469	1.16602	0.928699	1.43339	5.9609	2.44912	0.540996	11.8671	0.626649	0.709083	2.46674	0.143181	2.8946	1.47214	2.30813	0.341974	0.250839	0.703296	0.481996	0.492091	0.16823		1	1	1
Rpl6	1.1465	0.8	1.36652	0.891723	15.3469	1.16602	1.59206	1.59266	1.24185	1.22456	0.90166	4.45017	1.09664	0.607785	2.05561	0.143181	2.53644	0.561227	1.13233	0.325784	0.250839	0.430192	1.81752	0.453429	0.234036		1	1	1
Ap2a1	1.1465	0.8	2.73303	4.34715	3.06939	1.16602	0.870655	1.91119	1.19218	1.37763	0.850137	0.988926	1.2533	0.630296	2.05561	0.641401	1.51645	0.405639	0.100616	0.392943	0.397866	0.941769	0.455042	0.173257	0.309644		1	1	1
Rbm17	0.191083	1.6	1.09321	0.905656	1.53469	0.194337	0.928699	1.43339	1.49023	0.30614	0.135249	1.48339	0.501319	0.945444	0.411123	-0.0567435	-0.187331	0.360764	-0.64027	-0.691301	0.0315532	0.114157	0.729086	0.351325	1.0838		1	1	1
Tenm3	2.29299	0.8	8.1991	78.2487	18.4163	4.66409	64.0802	94.604	68.5504	56.3298	56.2636	35.6013	62.6649	65.2356	34.5343	1.91228	5.07794	6.24308	5.62639	5.75875	0.540202	0.656819	2.84763	2.6628	2.24604		1	1	1
Fat3	1.1465	0.8	13.6652	40.5734	70.5959	20.9884	29.254	23.4121	81.9624	102.863	49.7716	21.2619	41.3588	26.2361	51.8015	2.37959	5.46115	5.48788	5.85712	5.31465	0.423953	1.39189	1.1081	1.12043	2.19436		1	1	1
Slit3	1.1465	0.8	10.9321	31.8791	61.3878	11.6602	2.7861	25.8011	65.5699	1.22456	2.16398	53.402	1.2533	1.41817	32.0676	2.10194	5.12828	4.97204	4.24262	3.53352	0.423003	1.10654	0.762297	0.447323	0.44362		1	1	1
Nptxr	1.1465	0.8	8.1991	14.4905	15.3469	6.99614	19.5027	28.6679	38.7459	29.3895	19.4759	29.6678	30.0792	22.6906	13.5671	1.75782	3.61799	4.85659	4.71027	4.46678	0.421286	1.88148	2.13578	2.7744	1.93925		1	1	1
Igsf21	1.1465	0.8	2.73303	34.7772	18.4163	1.16602	30.6471	37.2682	29.8045	34.2877	34.6237	29.6678	30.0792	19.8543	19.7339	0.641401	4.1795	5.02562	5.03825	4.53745	0.397866	0.816839	3.74345	4.42676	2.53454		1	1	1
Insr	20.6369	11.2	24.5973	5.7962	67.5265	9.32819	1.39305	8.60036	1.49023	12.2456	4.32797	17.8007	15.0396	8.50899	4.93347	4.23354	4.784	1.93655	3.51829	3.24702	1.95978	0.592922	0.520551	1.25572	1.34268		1	1	1
Prnp	1.1465	0.8	8.1991	17.3886	12.2776	4.66409	30.6471	11.4672	20.8632	31.8386	2.16398	17.8007	25.066	7.09083	9.86695	1.75782	3.51645	4.3918	4.11001	3.80817	0.421286	1.3225	1.64696	0.884316	1.09475		1	1	1
Adgrb2	1.1465	0.8	1.36652	17.3886	9.20816	2.33205	25.0749	22.9343	29.8045	12.2456	12.9839	14.8339	10.0264	28.3633	9.86695	0.143181	3.26947	4.69699	3.73925	4.00769	0.250839	0.928169	3.59854	4.05479	1.15556		1	1	1
Olfm1	1.1465	0.8	1.36652	5.7962	9.20816	1.16602	19.5027	20.0675	23.8436	14.6947	10.8199	32.6346	20.0528	19.8543	32.0676	0.143181	2.43032	4.40176	4.27673	4.58445	0.250839	0.877153	3.91354	1.2829	2.32771		1	1	1
Lgi1	1.1465	0.8	1.36652	8.6943	9.20816	2.33205	16.7166	11.4672	17.8827	12.2456	10.8199	32.6346	15.0396	22.6906	22.2006	0.143181	2.75378	3.94068	4.21465	4.32026	0.250839	1.22052	2.72214	1.17226	2.80967		1	1	1
Notch2	1.1465	0.8	1.36652	11.5924	1.53469	1.16602	13.9305	31.5347	8.94135	22.0421	21.6398	14.8339	27.5726	28.3633	14.8004	0.143181	2.25229	4.18074	4.28579	4.55942	0.250839	0.478502	1.1757	2.8601	2.16722		1	1	1
Bcan	1.1465	0.8	1.36652	8.6943	1.53469	1.16602	16.7166	11.4672	17.8827	36.7368	12.9839	5.93355	37.5989	51.054	22.2006	0.143181	1.92537	3.94068	4.21346	5.20755	0.250839	0.498727	2.72214	0.87707	1.90252		1	1	1
Epha5	1.1465	0.8	5.46606	31.8791	12.2776	6.99614	22.2888	22.9343	14.9023	7.34737	6.49195	5.93355	5.01319	8.50899	4.93347	1.30501	4.09178	4.32494	2.72049	2.62103	0.417262	0.99448	2.74778	3.7714	1.92216		1	1	1
Lrrc8c	1.1465	0.8	2.73303	5.7962	6.13878	2.33205	8.35829	17.2007	1.49023	12.2456	12.9839	11.8671	10.0264	22.6906	12.3337	0.641401	2.24965	3.17255	3.62825	3.90852	0.397866	1.43638	0.81619	5.38355	1.64262		1	1	1
Igdcc4	1.1465	0.8	1.36652	14.4905	1.53469	1.16602	16.7166	11.4672	14.9023	14.6947	4.32797	5.93355	1.2533	28.3633	17.2672	0.143181	2.51864	3.84418	3.05637	3.96605	0.250839	0.467191	3.01356	1.06776	0.864671		1	1	1
Sulf2	1.1465	0.8	5.46606	14.4905	6.13878	4.66409	5.57219	10.0338	11.9218	1.22456	4.32797	14.8339	2.5066	8.50899	7.40021	1.30501	3.07572	3.19785	2.76457	2.61791	0.417262	1.14227	1.91283	0.6344	1.30557		1	1	1
Omg	1.1465	0.8	1.36652	2.8981	1.53469	1.16602	5.57219	8.60036	11.9218	12.2456	8.65594	8.90033	10.0264	11.3453	9.86695	0.143181	0.90016	3.1207	3.31237	3.3803	0.250839	0.755914	1.86282	2.81836	4.44109		1	1	1
Grm7	1.1465	0.8	1.36652	5.7962	3.06939	1.16602	16.7166	17.2007	8.94135	7.34737	2.16398	8.90033	12.533	1.41817	4.93347	0.143181	1.74152	3.83655	2.61759	2.65418	0.250839	0.806788	2.11465	1.18586	0.740496		1	1	1
Grin2b	1.1465	0.8	2.73303	11.5924	1.53469	1.16602	11.1444	5.73358	14.9023	2.44912	4.32797	11.8671	5.01319	2.83633	7.40021	0.641401	2.25229	3.40509	2.63569	2.34575	0.397866	0.478502	1.64483	0.84104	1.44028		1	1	1
Slc3a2	2.29299	1.6	2.73303	1.44905	9.20816	2.33205	4.17914	4.30018	2.98045	2.44912	2.16398	11.8671	1.2533	14.1817	7.40021	1.14318	2.11428	1.93354	2.4577	2.92822	1.66787	0.608887	2.58687	0.635481	0.820203		1	1	1
Pcdhb8	1.1465	0.8	1.36652	5.7962	1.53469	1.16602	8.35829	8.60036	5.9609	4.89825	4.32797	5.93355	5.01319	5.67266	2.46674	0.143181	1.50198	2.93354	2.33721	2.13231	0.250839	0.54515	2.85367	3.00289	1.58898		1	1	1
Cdh9	1.1465	0.8	1.36652	2.8981	15.3469	2.33205	2.7861	2.86679	2.98045	2.44912	1.08199	17.8007	1.2533	22.6906	4.93347	0.143181	2.778	1.52496	2.82997	3.26691	0.250839	0.620092	5.31472	0.497754	0.581009		1	1	1
Tmeff2	1.1465	0.8	1.36652	1.44905	24.5551	1.16602	2.7861	1.43339	2.98045	1.22456	1.08199	35.6013	5.01319	14.1817	7.40021	0.143181	3.17899	1.26302	3.65946	3.14812	0.250839	0.447061	1.34554	0.433903	1.33966		1	1	1
Cand1	1.1465	0.8	1.36652	13.0415	1.53469	1.16602	4.17914	11.4672	2.23534	4.89825	5.40996	2.96678	2.5066	2.83633	7.40021	0.143181	2.3916	2.57544	2.14568	2.08669	0.250839	0.472145	0.81742	1.99996	0.963114		1	1	1
Cdh12	1.1465	0.8	5.46606	5.7962	6.13878	2.33205	5.57219	1.43339	5.9609	4.89825	1.08199	11.8671	1.2533	2.83633	1.23337	1.30501	2.24965	2.11175	2.57268	0.827276	0.417262	1.43638	1.07796	0.716522	0.660465		1	1	1
Sfrp1	1.1465	0.8	1.36652	34.7772	3.06939	1.16602	2.7861	20.0675	11.9218	1.22456	6.49195	1.48339	1.2533	1.41817	2.46674	0.143181	3.70091	3.53503	1.61666	0.776301	0.250839	0.478087	0.995184	0.531014	0.873045		1	1	1
Slc39a6	1.1465	0.8	1.36652	5.7962	3.06939	2.33205	5.57219	5.73358	5.9609	7.34737	2.16398	2.96678	1.2533	2.83633	2.46674	0.143181	1.90016	2.52496	2.05637	1.12793	0.250839	1.2186	5.72385	0.915939	1.16584		1	1	1
Cat	1.1465	0.8	2.73303	26.0829	1.53469	2.33205	1.39305	14.3339	8.94135	1.22456	4.32797	2.96678	1.2533	1.41817	2.46674	0.641401	3.3195	3.03963	1.50577	0.776301	0.397866	0.485278	0.897548	0.959071	0.873045		1	1	1
Nptx2	1.1465	0.8	5.46606	2.8981	12.2776	2.33205	1.39305	1.43339	2.98045	1.22456	1.08199	8.90033	1.2533	5.67266	7.40021	1.30501	2.54495	0.952804	1.90135	2.25562	0.417262	0.681689	0.830159	0.456898	0.9661		1	1	1
Dynll1	1.1465	0.8	1.36652	5.7962	6.13878	1.16602	2.08957	8.60036	8.94135	2.44912	1.08199	5.93355	1.87995	1.41817	2.46674	0.143181	2.12664	2.71012	1.65759	0.942321	0.250839	0.984284	1.16931	0.67783	1.41458		1	1	1
Dip2b	1.1465	0.8	1.36652	17.3886	3.06939	1.16602	2.7861	8.60036	8.94135	2.44912	1.08199	2.96678	1.2533	1.41817	2.46674	0.143181	2.8496	2.76042	1.11501	0.776301	0.250839	0.534582	1.35181	0.9716	0.873045		1	1	1
Atrn	1.1465	0.8	2.73303	1.44905	9.20816	1.16602	1.39305	1.43339	2.98045	1.22456	4.32797	8.90033	1.2533	5.67266	7.40021	0.641401	1.97859	0.952804	2.26832	2.25562	0.397866	0.485656	0.830159	0.790568	0.9661		1	1	1
Slc4a10	1.1465	0.8	1.36652	1.44905	1.53469	1.16602	2.7861	2.86679	2.98045	2.44912	2.16398	2.96678	7.51979	8.50899	4.93347	0.143181	0.468068	1.52496	1.33721	2.80476	0.250839	1.58036	5.31472	2.53843	2.3065		1	1	1
Gabra3	2.29299	0.8	2.73303	5.7962	6.13878	2.33205	2.7861	2.86679	2.98045	2.44912	2.16398	1.48339	1.2533	1.41817	2.46674	0.957549	2.24965	1.52496	1.02302	0.776301	0.738488	1.43638	5.31472	1.64405	0.873045		1	1	1
Cask	1.1465	0.8	1.36652	14.4905	1.53469	1.16602	8.35829	1.43339	2.98045	4.89825	2.16398	5.93355	1.2533	1.41817	2.46674	0.143181	2.51864	2.08997	2.11501	0.776301	0.250839	0.467191	0.708717	1.38278	0.873045		1	1	1
Mvb12b	1.1465	0.8	1.36652	8.6943	3.06939	1.16602	1.39305	2.86679	1.49023	2.44912	1.08199	2.96678	1.2533	5.67266	7.40021	0.143181	2.10766	0.938615	1.11501	2.25562	0.250839	0.663743	0.898421	0.9716	0.9661		1	1	1
Sema4d	1.1465	0.8	1.36652	1.44905	12.2776	1.16602	1.39305	1.43339	5.9609	2.44912	1.08199	11.8671	1.2533	2.83633	2.46674	0.143181	2.31156	1.55046	2.35973	1.12793	0.250839	0.469288	0.565247	0.537888	1.16584		1	1	1
Igsf9b	1.1465	0.8	1.36652	1.44905	1.53469	1.16602	1.39305	1.43339	1.49023	2.44912	4.32797	2.96678	5.01319	5.67266	9.86695	0.143181	0.468068	0.524956	1.69953	2.7763	0.250839	1.58036	4.00293	1.79671	1.73725		1	1	1
Ap2a2	1.1465	0.8	1.36652	2.8981	15.3469	2.33205	4.64349	2.15009	4.47068	1.22456	0.590177	2.96678	1.2533	0.283633	14.8004	0.143181	2.778	1.90872	0.672506	2.44514	0.250839	0.620092	1.5749	0.346526	0.401813		1	1	1
Slc6a9	1.1465	0.8	1.36652	5.7962	1.53469	1.16602	1.39305	2.86679	5.9609	1.22456	1.08199	1.48339	1.2533	8.50899	9.86695	0.143181	1.50198	1.76847	0.337213	2.70997	0.250839	0.54515	0.828973	1.05309	0.971219		1	1	1
Rtn4	1.1465	0.8	1.36652	1.44905	1.53469	1.16602	5.57219	2.86679	11.9218	4.89825	1.08199	5.93355	1.2533	1.41817	1.23337	0.143181	0.468068	2.76276	1.9896	0.380298	0.250839	1.58036	1.01198	0.942095	2.17117		1	1	1
Dnaja1	1.1465	0.8	1.36652	5.7962	1.53469	6.99614	1.39305	2.86679	8.94135	4.89825	1.08199	2.96678	0.626649	0.709083	1.23337	0.143181	2.25571	2.13763	1.57644	-0.223699	0.250839	1.07095	0.667585	0.83462	0.308263		1	1	1
Abi2	1.1465	0.8	1.36652	2.8981	1.53469	1.16602	4.17914	1.43339	2.98045	9.79649	1.08199	5.93355	1.2533	1.41817	1.23337	0.143181	0.90016	1.5182	2.48646	0.380298	0.250839	0.755914	1.10305	0.848179	2.17117		1	1	1
Gnb4	1.1465	0.8	1.36652	5.7962	3.06939	1.16602	0.464349	1.43339	1.49023	0.816374	2.16398	8.90033	2.5066	2.83633	4.93347	0.143181	1.74152	0.175458	1.98558	1.7763	0.250839	0.806788	0.144209	0.519972	1.47925		1	1	1
Vcp	1.1465	0.8	1.36652	20.2867	1.53469	1.16602	2.7861	1.43339	8.94135	1.22456	1.08199	1.48339	1.2533	2.83633	1.23337	0.143181	2.93781	2.13322	0.337213	0.827276	0.250839	0.454955	0.66445	1.05309	0.660465		1	1	1
Ap2m1	1.1465	0.8	1.36652	8.6943	12.2776	1.16602	1.25374	1.43339	1.78827	1.71439	1.08199	2.11913	1.61138	1.26059	1.76196	0.143181	2.88348	0.577057	0.712377	0.627274	0.250839	0.90939	1.45432	0.992115	1.66859		1	1	1
Slc12a5	1.1465	0.8	1.36652	1.44905	1.53469	1.16602	1.39305	1.43339	5.9609	1.22456	1.08199	14.8339	1.2533	1.41817	4.93347	0.143181	0.468068	1.55046	2.51437	1.34197	0.250839	1.58036	0.565247	0.444024	0.568518		1	1	1
Fbxo41	1.1465	0.8	1.36652	1.44905	3.06939	1.16602	1.39305	1.43339	2.98045	1.22456	2.16398	11.8671	1.2533	1.41817	1.23337	0.143181	0.922061	0.952804	2.34631	0.380298	0.250839	0.686619	0.830159	0.528656	2.17117		1	1	1
Efnb2	1.1465	0.8	1.36652	2.8981	6.13878	1.16602	1.39305	2.86679	2.98045	1.22456	1.08199	1.48339	1.2533	2.83633	1.23337	0.143181	1.76594	1.27108	0.337213	0.827276	0.250839	0.757443	1.2958	1.05309	0.660465		1	1	1
Copa	1.1465	0.8	1.36652	10.1434	6.13878	1.16602	0.835829	0.955596	1.49023	3.0614	0.45083	1.48339	4.38654	1.41817	1.23337	0.143181	2.54004	0.129459	0.735702	1.23022	0.250839	0.862563	0.177179	0.36621	0.588266		1	1	1
Ywhah	0.573248	0.8	1.36652	4.34715	1.53469	0.583012	1.8574	0.716697	2.98045	17.1439	0.721328	4.45017	1.2533	0.945444	2.46674	-0.130911	1.10766	0.888706	2.895	0.637063	0.135663	0.438271	0.580844	0.576888	0.525904		1	1	1
Arl8b	1.1465	0.8	1.36652	2.8981	6.13878	1.16602	0.696524	1.91119	1.49023	7.34737	1.62299	4.45017	0.939974	0.472722	1.23337	0.143181	1.76594	0.449937	2.16141	-0.181115	0.250839	0.757443	0.4411	0.985366	0.205878		1	1	1
Kcna6	1.1465	0.8	1.36652	1.44905	3.06939	1.16602	1.39305	1.43339	1.49023	2.44912	1.08199	5.93355	1.2533	1.41817	2.46674	0.143181	0.922061	0.524956	1.65759	0.776301	0.250839	0.686619	4.00293	0.67783	0.873045		1	1	1
Ndrg3	1.1465	0.8	1.36652	1.44905	1.53469	1.16602	1.39305	1.43339	1.49023	2.44912	1.08199	2.96678	1.2533	1.41817	4.93347	0.143181	0.468068	0.524956	1.11501	1.34197	0.250839	1.58036	4.00293	0.9716	0.568518		1	1	1
Aldh1l1	1.1465	0.8	1.36652	5.7962	1.53469	1.16602	2.7861	1.43339	2.98045	1.22456	1.08199	1.48339	1.2533	1.41817	1.23337	0.143181	1.50198	1.26302	0.337213	0.380298	0.250839	0.54515	1.34554	1.05309	2.17117		1	1	1
Ldhb	1.1465	0.8	1.36652	1.44905	1.53469	1.16602	1.39305	1.43339	1.49023	1.22456	2.16398	1.48339	2.5066	0.709083	7.40021	0.143181	0.468068	0.524956	0.699532	1.82319	0.250839	1.58036	4.00293	1.04634	0.563816		1	1	1
Cemip	1.1465	0.8	1.36652	1.44905	1.53469	1.16602	1.39305	8.60036	1.49023	1.22456	1.08199	1.48339	2.5066	1.41817	1.23337	0.143181	0.468068	1.93655	0.337213	0.781886	0.250839	1.58036	0.520551	1.05309	0.840536		1	1	1
Sema3e	1.1465	0.8	1.36652	1.44905	3.06939	1.16602	1.39305	1.43339	1.49023	1.22456	1.08199	2.96678	1.2533	1.41817	2.46674	0.143181	0.922061	0.524956	0.813752	0.776301	0.250839	0.686619	4.00293	0.554051	0.873045		1	1	1
Spock2	1.1465	0.8	1.36652	5.7962	1.53469	1.16602	1.39305	1.43339	2.98045	1.22456	1.08199	1.48339	1.2533	1.41817	1.23337	0.143181	1.50198	0.952804	0.337213	0.380298	0.250839	0.54515	0.830159	1.05309	2.17117		1	1	1
Rhob	1.1465	0.8	1.36652	1.44905	3.06939	1.16602	1.39305	0.716697	1.49023	2.44912	1.08199	2.22508	1.2533	0.709083	3.70011	0.143181	0.922061	0.263023	0.940154	0.916473	0.250839	0.686619	0.339891	1.01869	0.409766		1	1	1
Kcna4	1.1465	0.8	1.36652	1.44905	1.53469	1.16602	0.696524	1.43339	1.49023	1.22456	1.08199	2.96678	1.2533	1.41817	2.46674	0.143181	0.468068	0.271085	0.813752	0.776301	0.250839	1.58036	0.33343	0.554051	0.873045		1	1	1
Ap2s1	1.1465	0.8	2.73303	1.44905	3.06939	1.16602	1.39305	1.43339	1.49023	1.22456	0.540996	1.48339	1.2533	0.354541	4.93347	0.641401	0.922061	0.524956	0.115009	1.12462	0.397866	0.686619	4.00293	0.106499	0.349859		1	1	1
Rpl12	1.1465	0.8	1.36652	5.7962	1.53469	1.16602	0.464349	2.86679	1.49023	1.22456	0.540996	1.48339	1.2533	1.41817	1.23337	0.143181	1.50198	0.684479	0.115009	0.380298	0.250839	0.54515	0.364248	0.106499	2.17117		1	1	1
Parp1	1.1465	0.8	1.36652	1.44905	1.53469	1.16602	1.39305	1.43339	1.49023	1.22456	1.08199	1.48339	1.2533	1.41817	1.23337	0.143181	0.468068	0.524956	0.337213	0.380298	0.250839	1.58036	4.00293	1.05309	2.17117		1	1	1
Rpl23	0.573248	0.4	1.36652	1.93207	1.53469	1.74903	1.39305	1.43339	1.49023	1.63275	1.08199	1.48339	1.50396	1.41817	1.23337	-0.358599	0.797925	0.524956	0.484784	0.470057	0.300551	2.52219	4.00293	1.14214	2.0708		1	1	1
Atp6v0c	1.1465	0.8	1.36652	1.44905	1.53469	1.16602	1.39305	0.716697	0.745113	1.22456	2.16398	1.48339	1.2533	1.41817	1.23337	0.143181	0.468068	-0.0715435	0.699532	0.380298	0.250839	1.58036	0.0771007	1.04634	2.17117		1	1	1
Rpl29	1.1465	0.8	1.36652	1.08679	0.767347	1.16602	1.39305	1.43339	0.745113	1.22456	2.16398	1.48339	2.5066	1.41817	0.616684	0.143181	0.00966137	0.25159	0.699532	0.598189	0.250839	0.0183311	0.355486	1.04634	0.396573		1	1	1
Slc25a11	1.1465	0.8	1.36652	1.93207	0.767347	0.291506	1.39305	1.43339	0.993484	5.51053	0.540996	0.741694	1.2533	1.06362	1.85005	0.143181	-0.00437341	0.348582	1.17913	0.474038	0.250839	0.00202787	0.908597	0.318993	0.754498		1	1	1
Slc25a12	1.1465	0.8	1.36652	1.44905	1.53469	1.16602	1.39305	2.86679	0.745113	1.22456	0.695566	0.988926	0.737234	0.661811	1.23337	0.143181	0.468068	0.738393	-0.0444127	-0.188576	0.250839	1.58036	0.459615	0.0692508	0.274212		1	1	1
Rpl13a	1.1465	0.8	0.683258	1.15924	1.53469	0.583012	1.39305	1.79174	1.49023	3.0614	0.540996	0.988926	0.626649	0.850899	1.23337	-0.190034	0.127389	0.640009	0.613948	-0.146182	0.371532	0.121786	2.01554	0.274122	0.210903		1	1	1
Atp6v1a	1.1465	0.8	1.36652	0.724525	1.53469	1.16602	1.04479	1.43339	1.49023	0.612281	0.721328	0.890033	0.417766	1.13453	1.64449	0.143181	0.191243	0.403597	-0.432038	0.0916614	0.250839	0.238325	1.08419	1.48404	0.0641416		1	1	1
Acot7	1.1465	0.8	1.36652	2.8981	0.767347	1.16602	0.835829	2.86679	0.745113	0.612281	0.540996	0.741694	0.313325	1.41817	1.23337	0.143181	0.6875	0.568107	-0.662787	-0.0169992	0.250839	0.394233	0.280401	2.48136	0.0113103		1	1	1
Cct5	1.1465	0.8	1.36652	2.8981	1.53469	0.583012	1.39305	2.86679	2.98045	0.408187	0.649195	0.247231	1.2533	0.709083	0.308342	0.143181	0.741519	1.27108	-1.20134	-0.401811	0.250839	0.427327	1.2958	2.0752	0.371779		1	1	1
Psmd3	1.1465	0.8	1.36652	0.724525	1.53469	2.33205	1.74131	0.238899	1.49023	1.83684	0.540996	0.247231	1.04442	1.06362	1.23337	0.143181	0.613929	0.210154	-0.192607	0.155494	0.250839	0.499218	0.123369	0.0911777	0.882984		1	1	1
Manf	0.573248	1.6	1.36652	1.44905	0.255782	0.932819	1.39305	1.43339	1.49023	2.44912	0.540996	0.247231	1.2533	1.41817	0.740021	0.238691	-0.185709	0.524956	0.109851	0.185437	0.226493	0.128263	4.00293	0.038927	0.268764		1	1	1
Acin1	1.1465	1.6	0.455505	1.26792	3.06939	1.16602	1.39305	0.955596	0.745113	0.612281	0.270498	0.494463	0.626649	0.709083	0.616684	0.0940118	0.875342	0.0443974	-1.12318	-0.619702	0.0708296	0.60486	0.056578	2.24367	3.5479		1	1	1
Eif5b	1.1465	0.8	1.36652	1.26792	3.06939	2.33205	0.348262	1.43339	0.745113	1.22456	1.08199	0.185424	0.313325	0.141817	0.925026	0.143181	1.15258	-0.247669	-0.267672	-1.12012	0.250839	1.09991	0.190533	0.200601	1.06762		1	1	1
Wars	1.1465	0.8	1.36652	2.8981	0.767347	1.16602	1.39305	0.716697	0.745113	0.612281	0.180332	0.247231	0.313325	0.236361	0.616684	0.143181	0.6875	-0.0715435	-1.5286	-1.36294	0.250839	0.394233	0.0771007	2.08441	2.20523		1	1	1
Idh2	1.1465	0.8	1.36652	1.44905	1.53469	0.583012	0.557219	0.179174	0.372556	0.612281	0.786903	0.247231	0.578445	0.78787	0.462513	0.143181	0.24965	-1.43577	-0.865634	-0.714043	0.250839	0.24571	2.35038	1.3282	1.82835		1	1	1
Csmd1	1.1465	0.8	13.6652	49.2677	89.0122	18.6564	91.9412	71.6697	110.277	85.7193	49.7716	109.771	57.6517	76.5809	71.5354	2.37959	5.70907	6.51248	6.35322	6.09991	0.423953	1.18442	2.89839	2.00915	3.5503		1	1	1
Pcdh8	1.1465	0.8	19.1312	13.0415	23.0204	23.3205	6.12941	4.0135	7.45113	39.186	10.8199	9.64203	15.0396	3.0136	14.8004	2.81268	4.307	2.55205	4.31344	3.45302	0.424972	2.29175	2.08173	0.912837	1.17868		1	1	1
Ptprs	2.29299	1.6	30.0633	113.026	98.2204	32.6486	164.38	146.206	149.023	110.211	67.0835	103.837	127.836	107.781	66.6019	3.50065	6.34515	7.2593	6.55014	6.65449	0.47782	1.50393	4.94816	2.63529	2.283		1	1	1
Crtac1	2.29299	3.2	16.3982	23.1848	46.0408	13.9923	36.2193	25.8011	41.7263	34.2877	23.8038	50.4352	35.0923	31.1996	19.7339	2.86732	4.79386	5.11196	5.17694	4.84174	0.621107	1.31434	2.7032	1.97939	2.41185		1	1	1
Ntrk3	2.29299	3.2	24.5973	14.4905	24.5551	9.32819	8.35829	8.60036	14.9023	2.44912	4.32797	20.7674	2.5066	8.50899	12.3337	3.32626	4.01119	3.40875	3.19873	2.96034	0.548083	1.55734	1.96268	0.633765	1.11534		1	1	1
Lsamp	1.1465	0.8	5.46606	11.5924	21.4857	11.6602	19.5027	11.4672	23.8436	17.1439	4.32797	26.701	17.5462	17.018	24.6674	1.30501	3.89848	4.1915	4.00519	4.30333	0.417262	1.87501	2.05159	1.09232	2.79351		1	1	1
Brinp1	1.1465	0.8	1.36652	26.0829	12.2776	2.33205	13.9305	17.2007	23.8436	7.34737	12.9839	35.6013	22.5594	31.1996	14.8004	0.143181	3.76173	4.19574	4.22066	4.51432	0.250839	0.847303	2.39506	0.956744	2.00322		1	1	1
Gabra2	2.29299	0.8	8.1991	8.6943	33.7633	11.6602	8.35829	1.43339	20.8632	4.89825	4.32797	17.8007	2.5066	11.3453	7.40021	1.91228	4.17307	3.35308	3.17136	2.82457	0.540202	1.01107	0.744113	0.84537	1.11921		1	1	1
Fgfr1	1.1465	0.8	13.6652	2.8981	27.6245	9.32819	1.39305	5.73358	5.9609	2.44912	2.16398	14.8339	10.0264	14.1817	2.46674	2.37959	3.73157	2.12516	2.69651	3.15244	0.423953	0.763029	1.06329	0.585773	1.0819		1	1	1
Rps9	0.573248	0.8	1.36652	1.44905	3.06939	0.777349	0.696524	1.79174	0.993484	0.918421	1.29839	0.988926	1.46218	1.98543	2.05561	-0.130911	0.819882	0.21485	0.0956937	0.875315	0.135663	0.490048	0.187683	0.230386	1.95132		1	1	1
Negr1	2.29299	1.6	13.6652	43.4715	49.1102	16.3243	36.2193	45.8686	62.5895	31.8386	34.6237	62.3023	30.0792	51.054	51.8015	2.54911	5.18198	5.59173	5.42363	5.46961	0.548949	1.5992	2.44525	1.90193	2.43292		1	1	1
Islr2	1.1465	0.8	19.1312	55.0639	30.6939	6.99614	61.2941	48.7354	50.6677	29.3895	25.9678	35.6013	17.5462	17.018	22.2006	2.81268	4.95037	5.74324	4.92218	4.24196	0.424972	1.01179	3.75432	3.31606	3.39306		1	1	1
Slitrk4	1.1465	0.8	2.73303	17.3886	12.2776	2.33205	8.35829	11.4672	14.9023	9.79649	10.8199	14.8339	10.0264	5.67266	7.40021	0.641401	3.41496	3.53305	3.56276	2.94481	0.397866	1.02667	2.30062	2.66762	2.21362		1	1	1
Ptprf	1.1465	0.8	16.3982	46.3696	33.7633	6.99614	58.508	60.2026	47.6872	61.2281	21.6398	80.103	42.6121	42.545	22.2006	2.61233	4.86012	5.79353	5.76351	5.16132	0.424556	1.13607	3.80806	1.43913	2.16236		1	1	1
Chl1	1.1465	0.8	5.46606	14.4905	18.4163	2.33205	41.7914	45.8686	41.7263	31.8386	21.6398	26.701	32.5858	76.5809	32.0676	1.30501	3.55413	5.43058	4.7402	5.55698	0.417262	1.0426	5.17629	3.02453	1.4509		1	1	1
Cntnap2	2.29299	1.6	10.9321	5.7962	33.7633	18.6564	27.861	20.0675	53.6481	53.8807	28.1318	86.0365	72.6913	73.7446	61.6684	2.30501	4.27838	5.08146	5.80778	6.1162	0.586	1.07038	1.49857	1.51757	4.22327		1	1	1
Gpc4	1.1465	0.8	1.36652	37.6753	18.4163	2.33205	29.254	15.7673	44.7068	68.5754	22.7218	32.6346	28.8259	53.8903	37.0011	0.143181	4.28352	4.90253	5.36844	5.31852	0.250839	0.839141	1.58723	1.35273	2.20733		1	1	1
Gabrb3	2.29299	1.6	10.9321	28.981	21.4857	13.9923	16.7166	10.0338	26.8241	9.79649	8.65594	23.7342	12.533	8.50899	7.40021	2.30501	4.42535	4.15851	3.81375	3.245	0.586	2.04226	1.58579	1.26451	2.25588		1	1	1
Icam5	1.1465	0.8	1.36652	5.7962	15.3469	2.33205	8.35829	5.73358	26.8241	12.2456	12.9839	44.5017	17.5462	39.7086	32.0676	0.143181	2.9681	3.76963	4.53877	4.89599	0.250839	0.811543	0.887527	0.980653	1.94124		1	1	1
Ephb4	2.29299	1.6	5.46606	8.6943	6.13878	4.66409	2.7861	2.86679	2.98045	7.34737	2.16398	5.93355	5.01319	5.67266	2.46674	1.6414	2.70023	1.52496	2.3641	2.13231	0.825363	2.02175	5.31472	1.25854	1.58898		1	1	1
Lingo2	1.1465	0.8	2.73303	5.7962	3.06939	2.33205	5.57219	5.73358	2.98045	4.89825	4.32797	11.8671	5.01319	5.67266	7.40021	0.641401	1.90016	2.25159	2.81375	2.59184	0.397866	1.2186	1.86949	1.1701	2.67437		1	1	1
Fgfr2	1.1465	0.8	5.46606	1.44905	15.3469	4.66409	0.696524	1.43339	0.745113	4.89825	2.16398	5.93355	5.01319	8.50899	1.23337	1.30501	2.83862	-0.061385	2.11501	2.29822	0.417262	0.663908	0.0607164	1.38278	0.867812		1	1	1
Krt72	2.29299	1.6	0.341629	1.44905	6.13878	2.33205	2.7861	2.86679	1.49023	2.44912	1.08199	1.48339	1.2533	1.41817	1.23337	0.497271	1.72536	1.25159	0.741144	0.380298	0.291545	0.734779	1.43952	0.761349	2.17117		1	1	1
Dpyd	1.1465	0.8	1.36652	5.7962	6.13878	1.16602	1.39305	1.43339	2.98045	1.22456	1.08199	1.48339	1.2533	1.41817	1.23337	0.143181	2.12664	0.952804	0.337213	0.380298	0.250839	0.984284	0.830159	1.05309	2.17117		1	1	1
Rps27	1.1465	1.6	0.683258	1.44905	2.30204	3.49807	2.7861	1.43339	0.745113	1.22456	2.16398	2.22508	1.2533	1.41817	1.23337	0.193143	1.27285	0.726716	0.903971	0.380298	0.209685	1.12088	0.47359	1.26259	2.17117		1	1	1
Dbn1	0.573248	0.4	1.36652	2.8981	3.06939	0.583012	1.39305	1.43339	4.47068	2.44912	1.08199	0.741694	1.2533	0.709083	1.23337	-0.358599	1.12664	1.28236	0.510222	0.0911918	0.300551	0.669675	0.633352	0.335585	0.13504		1	1	1
Cct4	2.29299	1.6	0.683258	1.44905	3.06939	0.291506	0.835829	7.16697	1.49023	2.44912	1.35249	0.370847	1.2533	0.354541	1.23337	0.609204	0.681057	1.66191	0.475936	-0.078458	0.491132	0.304907	0.465681	0.259244	0.0620244		1	1	1
Pcbp2	1.1465	0.8	1.36652	2.8981	0.511565	0.583012	0.928699	1.43339	1.11767	1.22456	1.29839	0.741694	0.939974	1.41817	1.23337	0.143181	0.412394	0.214026	0.121964	0.259627	0.250839	0.158243	0.47053	0.193892	0.638918		1	1	1
Dcx	0.573248	1.12	1.06285	1.28804	0.767347	0.666299	1.56718	2.00675	1.30395	1.22456	0.360664	0.370847	1.2533	1.41817	1.23337	-0.122337	-0.14046	0.701291	-0.617003	0.380298	0.177981	0.183591	1.42136	0.536092	2.17117		1	1	1
U2surp	0.0955414	4	1.13876	1.01434	1.53469	0.388674	0.78359	1.24227	0.745113	0.612281	0.540996	8.90033	0.77126	0.675317	0.925026	0.803035	-0.0302738	-0.114568	1.74468	-0.3391	0.253288	0.0208943	0.182056	0.352125	1.34674		1	1	1
Oxct1	1.1465	0.8	1.36652	1.44905	1.53469	2.33205	1.39305	2.86679	0.496742	0.30614	0.360664	0.105956	1.2533	0.472722	1.0792	0.143181	0.825322	0.664962	-1.95687	-0.0968499	0.250839	1.28731	0.352165	3.17961	0.0983609		1	1	1
Snrnp27	0.191083	1.6	1.09321	1.34555	1.02313	0.874517	0.580437	1.57673	0.745113	0.122456	0.540996	0.185424	0.797553	1.16032	1.02781	-0.0567435	0.112452	-0.0477743	-1.82134	-0.00690407	0.0315532	0.22832	0.0357614	2.27437	0.0149199		1	1	1
Astn1	1.1465	0.8	13.6652	72.4525	79.8041	32.6486	64.0802	60.2026	92.394	48.9825	51.9356	106.804	60.1583	93.5989	51.8015	2.37959	5.94568	6.17444	6.11355	6.09844	0.423953	1.84219	2.66377	1.65429	2.21192		1	1	1
Ephb1	6.87898	3.2	24.5973	46.3696	33.7633	20.9884	50.1497	45.8686	41.7263	29.3895	19.4759	29.6678	17.5462	17.018	7.40021	3.53091	5.07498	5.52089	4.71027	3.80613	0.732441	1.95364	4.29618	2.7744	1.77014		1	1	1
Plppr4	1.1465	0.8	2.73303	2.8981	33.7633	1.16602	2.7861	1.43339	20.8632	1.22456	1.08199	14.8339	1.2533	2.83633	2.46674	0.641401	3.6564	3.06366	2.51437	1.12793	0.397866	0.475604	0.515586	0.444024	1.16584		1	1	1
Gria2	2.29299	1.6	16.3982	31.8791	55.249	13.9923	39.0053	43.0018	50.6677	41.6351	28.1318	53.402	30.0792	24.1088	49.3347	2.75782	5.07497	5.46679	5.35953	5.10884	0.525875	1.28397	3.64574	2.26963	1.93294		1	1	1
Slc25a4	0.764331	1.06667	0.911011	1.00319	0.613878	0.777349	0.696524	1.25422	0.819624	0.779266	1.39612	0.741694	0.822477	1.41817	0.880978	-0.129729	-0.325289	-0.114885	-0.0404379	0.0573324	0.419869	0.829144	0.171107	0.044489	0.0751431		1	1	1
Lingo1	1.1465	0.8	10.9321	37.6753	30.6939	9.32819	50.1497	54.469	38.7459	39.186	28.1318	44.5017	45.1187	34.036	39.4678	2.10194	4.69483	5.57858	5.22006	5.30527	0.423003	1.36409	3.24627	2.777	3.56489		1	1	1
Lrrc8d	1.1465	0.8	5.46606	14.4905	30.6939	4.66409	16.7166	8.60036	8.94135	12.2456	12.9839	23.7342	12.533	45.3813	22.2006	1.30501	4.05451	3.51342	4.02868	4.73904	0.417262	0.963652	1.76739	1.83769	1.23855		1	1	1
Ptpro	1.1465	0.8	5.46606	26.0829	36.8327	11.6602	25.0749	25.8011	38.7459	4.89825	12.9839	26.701	2.5066	11.3453	4.93347	1.30501	4.63567	4.90082	3.89346	2.64658	0.417262	1.5123	2.53955	1.02258	0.932982		1	1	1
Agrn	1.1465	0.8	2.73303	37.6753	18.4163	2.33205	13.9305	45.8686	26.8241	7.34737	15.1479	8.90033	7.51979	11.3453	14.8004	0.641401	4.28352	4.85172	3.38753	3.48824	0.397866	0.839141	1.40063	1.78168	2.08245		1	1	1
Ptprj	1.1465	0.8	8.1991	2.8981	15.3469	9.32819	19.5027	2.86679	11.9218	9.79649	15.1479	26.701	10.0264	42.545	22.2006	1.75782	3.20023	3.51481	4.1056	4.63946	0.421286	1.07114	1.01815	1.5037	1.1857		1	1	1
Pdcd6ip	1.1465	0.8	5.46606	14.4905	18.4163	2.33205	8.35829	17.2007	14.9023	12.2456	1.80332	17.8007	15.0396	12.7635	32.0676	1.30501	3.55413	3.75351	3.40824	4.31881	0.417262	1.0426	2.03568	0.960192	1.44623		1	1	1
Gabrb1	1.1465	0.8	5.46606	8.6943	18.4163	11.6602	5.57219	8.60036	14.9023	9.79649	6.49195	23.7342	7.51979	2.83633	4.93347	1.30501	3.69194	3.27674	3.73778	2.34952	0.417262	1.84406	1.46735	1.09827	1.40904		1	1	1
Grid1	1.1465	0.8	1.36652	11.5924	1.53469	1.16602	5.57219	5.73358	14.9023	4.89825	4.32797	5.93355	2.5066	14.1817	14.8004	0.143181	2.25229	3.12697	2.33721	3.3918	0.250839	0.478502	1.17955	3.00289	1.11677		1	1	1
Prdx2	1.1465	3.2	5.46606	3.62263	3.06939	1.16602	1.16087	1.43339	2.98045	1.83684	0.540996	4.45017	2.5066	1.41817	7.40021	1.70967	1.38921	0.893937	1.1865	1.91647	0.845234	1.02176	0.689497	0.482454	0.686268		1	1	1
Gnb1	1.1465	0.8	1.36652	5.7962	6.13878	4.66409	0.835829	2.86679	0.745113	0.816374	4.32797	2.96678	2.5066	1.41817	4.31679	0.143181	2.46807	0.568107	1.43494	1.45795	0.250839	3.27917	0.280401	0.767249	0.968101		1	1	1
Ywhae	0.573248	0.8	2.73303	7.24525	0.767347	1.16602	1.67166	2.38899	0.993484	6.12281	0.721328	1.48339	2.5066	1.89089	2.46674	0.45287	1.61331	0.752501	1.47293	1.19413	0.208283	0.418576	0.783938	0.453326	2.53293		1	1	1
Ywhaz	0.573248	0.8	1.36652	7.24525	1.53469	1.16602	1.56718	1.43339	2.23534	2.20421	0.676245	0.890033	5.01319	1.89089	2.87786	-0.130911	1.72915	0.803478	0.329789	1.70516	0.135663	0.516269	1.4006	0.208071	1.15374		1	1	1
Rabl6	1.1465	0.8	1.36652	0.57962	1.53469	1.16602	1.39305	2.86679	2.23534	0.30614	0.432797	0.247231	2.08883	0.945444	0.770855	0.143181	0.128882	1.11441	-1.60506	0.342983	0.250839	0.122783	1.27997	3.59509	0.258435		1	1	1
Dtd1	0.382166	0.8	0.911011	2.17358	1.15102	1.16602	3.48262	0.955596	0.931391	0.816374	0.270498	0.423825	0.313325	0.709083	0.740021	-0.519269	0.581952	0.839854	-0.989748	-0.767398	0.873959	0.665714	0.39411	1.42164	1.39989		1	1	1
Ctnna1	6.87898	3.2	10.9321	20.2867	24.5551	9.32819	33.4332	12.9005	23.8436	24.4912	23.8038	29.6678	17.5462	22.6906	12.3337	2.80812	4.17446	4.54797	4.69975	4.13122	1.26176	1.70435	1.70958	3.75907	2.28099		1	1	1
Cyfip2	1.1465	0.8	1.36652	14.4905	9.20816	2.33205	9.75134	5.01688	26.8241	17.1439	8.65594	35.6013	3.75989	6.38174	14.8004	0.143181	3.11718	3.79328	4.35523	3.05555	0.250839	1.02394	0.906491	1.15096	1.03129		1	1	1
Cdh10	1.1465	0.8	2.73303	23.1848	6.13878	2.33205	30.6471	20.0675	17.8827	24.4912	19.4759	20.7674	17.5462	31.1996	9.86695	0.641401	3.39943	4.51512	4.4315	4.28818	0.397866	0.676723	2.28696	3.78237	1.38639		1	1	1
Ntrk2	1.1465	1.6	8.1991	20.2867	12.2776	9.32819	16.7166	8.60036	8.94135	17.1439	8.65594	23.7342	7.51979	9.92716	17.2672	1.86732	3.80366	3.51342	4.04539	3.53249	0.50892	1.7778	1.76739	1.62509	1.64525		1	1	1
Brinp2	1.1465	0.8	2.73303	14.4905	9.20816	2.33205	1.39305	1.43339	32.785	4.89825	8.65594	35.6013	17.5462	25.527	14.8004	0.641401	3.11718	3.5693	4.03432	4.26987	0.397866	1.02394	0.447004	0.728662	2.32562		1	1	1
Camk2b	1.1465	0.8	1.36652	1.44905	6.13878	1.16602	0.597021	0.716697	4.47068	2.44912	1.08199	2.11913	1.87995	0.630296	1.64449	0.143181	1.54495	0.947203	0.91335	0.469794	0.250839	0.522813	0.295895	1.00634	0.429234		1	1	1
Dpysl3	0.573248	0.266667	6.83258	1.44905	1.53469	1.5547	1.11444	2.86679	0.677375	1.57444	0.811494	0.890033	0.167106	2.12725	0.925026	1.35473	0.597234	0.634935	0.126957	0.101821	0.29505	4.03095	0.341993	0.140567	0.0437257		1	1	1
Alcam	9.17197	6.4	27.3303	49.2677	27.6245	41.9768	8.35829	6.21137	44.7068	31.8386	12.9839	31.1512	12.533	6.61811	10.4836	3.83802	5.30827	4.30442	4.66246	3.30425	0.948179	2.43067	0.682954	1.77063	2.16196		1	1	1
Ptprz1	1.1465	0.8	1.36652	63.7582	18.4163	4.66409	105.872	134.739	74.5113	134.702	157.971	50.4352	36.3456	34.5087	96.2027	0.143181	4.8553	6.7148	6.83756	5.79923	0.250839	0.715445	2.4062	1.59229	1.26616		1	1	1
Adgrl3	1.1465	0.8	2.73303	55.0639	30.6939	6.99614	75.2246	71.6697	77.4917	51.4316	43.2797	65.2691	52.6385	70.9083	44.4013	0.641401	4.95037	6.22488	5.73679	5.80691	0.397866	1.01179	5.77951	2.90946	2.66374		1	1	1
Csmd3	1.1465	0.8	1.36652	28.981	24.5551	4.66409	50.1497	37.2682	71.5308	39.186	19.4759	41.5349	22.5594	28.3633	22.2006	0.143181	4.27799	5.72746	5.06173	4.6073	0.250839	1.15709	2.18679	2.00913	3.51604		1	1	1
Krt14	1.52866	0.96	0.683258	0.543394	2.04626	0.777349	4.17914	0.716697	1.78827	0.204094	0.270498	0.988926	0.626649	0.354541	1.23337	0.080394	0.166502	1.15577	-1.03552	-0.437943	0.081358	0.0935354	0.528158	0.95403	0.431202		1	1	1
Nrp1	16.051	6.4	62.8597	60.8601	64.4571	34.9807	86.369	94.604	116.238	56.3298	38.9517	83.0698	32.5858	32.6178	43.1679	4.82969	5.73965	6.63038	5.89362	5.17488	0.719684	2.31501	3.41262	1.98401	3.24564		1	1	1
Cdh13	4.58599	1.6	5.46606	28.981	39.902	18.6564	33.4332	28.6679	53.6481	36.7368	28.1318	41.5349	37.5989	17.018	19.7339	1.95755	4.8669	5.2699	5.14844	4.63131	1.15921	1.99673	2.0971	3.03456	1.67521		1	1	1
Celsr2	4.58599	0.8	27.3303	69.5544	55.249	27.9846	78.0107	63.0693	74.5113	75.9228	60.5915	53.402	57.6517	96.4353	41.9345	3.44698	5.67042	6.16719	5.98426	6.02991	0.525956	1.82638	4.01781	3.14314	1.78246		1	1	1
Cntn1	16.051	6.4	87.457	113.026	217.927	128.263	36.4514	37.746	61.3973	426.147	126.593	60.8189	27.3935	19.9961	28.0591	5.19519	7.25806	5.4982	7.6761	4.65246	0.627546	2.014	2.25944	0.840097	3.13683		1	1	1
Jup	16.051	6.4	27.3303	39.1244	64.4571	27.9846	40.3984	40.135	68.5504	66.1263	67.0835	38.5681	67.6781	56.7266	17.2672	4.05257	5.45468	5.63502	5.83944	5.56145	1.21155	1.78198	2.17549	2.41545	1.40691		1	1	1
Robo1	1.1465	0.8	8.1991	49.2677	15.3469	1.16602	94.7273	86.0036	65.5699	56.3298	36.7877	20.7674	27.5726	34.036	44.4013	1.75782	4.45463	6.35932	5.24647	5.14309	0.421286	0.66473	3.14399	1.64075	2.66042		1	1	1
Mfge8	1.1465	0.8	24.5973	37.6753	6.13878	6.99614	26.4679	21.5009	62.5895	29.3895	15.1479	35.6013	22.5594	22.6906	24.6674	3.14534	4.08208	5.2037	4.73946	4.54262	0.42551	0.700649	1.29771	1.87982	5.28349		1	1	1
Vcan	1.1465	0.8	1.36652	28.981	1.53469	1.16602	33.4332	25.8011	29.8045	39.186	21.6398	8.90033	55.1451	36.8723	19.7339	0.143181	3.40062	4.8914	4.53867	5.21919	0.250839	0.44623	3.69615	1.19093	1.62173		1	1	1
Itgb5	1.1465	0.8	1.36652	8.6943	1.53469	1.16602	22.2888	60.2026	17.8827	41.6351	25.9678	8.90033	45.1187	56.7266	27.1341	0.143181	1.92537	5.06428	4.67249	5.42604	0.250839	0.498727	1.13638	1.21784	2.08769		1	1	1
Celsr1	1.1465	0.8	1.36652	14.4905	3.06939	2.33205	47.3636	48.7354	11.9218	56.3298	25.9678	11.8671	32.5858	36.8723	2.46674	0.143181	2.72915	5.1702	4.97215	4.58345	0.250839	0.646342	1.35772	1.0891	0.995376		1	1	1
Adam22	1.1465	0.8	1.36652	11.5924	18.4163	2.33205	8.35829	11.4672	14.9023	12.2456	8.65594	29.6678	2.5066	22.6906	22.2006	0.143181	3.43032	3.53305	4.07523	3.98179	0.250839	0.983624	2.30062	1.14916	1.04579		1	1	1
Gpc6	1.1465	0.8	1.36652	14.4905	3.06939	2.33205	13.9305	14.3339	5.9609	19.593	8.65594	8.90033	15.0396	25.527	24.6674	0.143181	2.72915	3.51203	3.6303	4.44259	0.250839	0.646342	1.72554	1.46493	2.45568		1	1	1
Gpc1	1.1465	0.8	1.36652	14.4905	6.13878	1.16602	8.35829	31.5347	17.8827	7.34737	8.65594	14.8339	15.0396	19.8543	4.93347	0.143181	2.86098	4.26743	3.36164	3.73073	0.250839	0.739126	1.27347	1.79939	1.30797		1	1	1
Grik3	1.1465	0.8	5.46606	14.4905	33.7633	9.32819	19.5027	17.2007	14.9023	2.44912	6.49195	8.90033	1.2533	2.83633	9.86695	1.30501	4.26258	4.10449	2.57219	2.21791	0.417262	1.1507	3.58649	1.23449	0.620168		1	1	1
Nckap1	1.1465	0.8	2.73303	8.6943	24.5551	1.16602	12.5374	11.4672	19.3729	25.7158	3.24598	19.2841	3.75989	2.83633	14.8004	0.641401	3.52002	3.85391	4.00737	2.83435	0.397866	0.691763	2.25491	1.06082	0.730898		1	1	1
Frrs1l	2.29299	0.8	5.46606	5.7962	15.3469	2.33205	13.9305	2.86679	5.9609	7.34737	4.32797	14.8339	5.01319	11.3453	12.3337	1.51249	2.9681	2.92335	3.14346	3.25762	0.60334	0.811543	0.934344	1.17979	1.69426		1	1	1
Kirrel3	1.1465	0.8	1.36652	8.6943	6.13878	1.16602	16.7166	8.60036	11.9218	7.34737	2.16398	35.6013	12.533	8.50899	12.3337	0.143181	2.41496	3.63377	3.9105	3.47576	0.250839	0.91544	2.07718	0.605467	2.82214		1	1	1
Ptprg	1.1465	0.8	1.36652	8.6943	6.13878	1.16602	5.57219	8.60036	20.8632	4.89825	6.49195	14.8339	5.01319	14.1817	14.8004	0.143181	2.41496	3.54579	3.12786	3.5023	0.250839	0.91544	1.07374	1.18136	1.50959		1	1	1
Flrt2	1.1465	0.8	1.36652	14.4905	9.20816	2.33205	11.1444	37.2682	8.94135	1.22456	12.9839	1.48339	5.01319	17.018	7.40021	0.143181	3.11718	4.25686	2.38698	3.29432	0.250839	1.02394	0.93092	0.472957	1.12929		1	1	1
Epha2	2.29299	1.6	5.46606	5.7962	6.13878	6.99614	2.7861	11.4672	2.98045	4.89825	2.16398	5.93355	5.01319	8.50899	7.40021	1.6414	2.65772	2.5222	2.11501	2.80201	0.825363	3.92532	0.762749	1.38278	2.35497		1	1	1
Rtn4r	1.1465	0.8	5.46606	1.44905	9.20816	1.16602	11.1444	2.86679	11.9218	7.34737	4.32797	11.8671	7.51979	5.67266	7.40021	1.30501	1.97859	3.11175	2.97223	2.7791	0.417262	0.485656	1.23894	1.45185	3.22084		1	1	1
Bgn	1.1465	0.8	1.36652	31.8791	1.53469	1.16602	22.2888	8.12257	1.49023	7.34737	10.8199	1.48339	25.066	2.83633	9.86695	0.143181	3.5269	3.41059	2.71154	3.65418	0.250839	0.444426	0.718127	0.953479	0.818109		1	1	1
Kit	1.1465	0.8	8.1991	1.44905	36.8327	6.99614	2.7861	1.43339	14.9023	4.89825	1.08199	29.6678	1.2533	14.1817	2.46674	1.75782	3.91577	2.67218	3.57079	2.57706	0.421286	0.5704	0.556267	0.535591	0.53075		1	1	1
Itm2c	1.1465	0.8	1.36652	2.8981	3.06939	2.33205	5.57219	5.73358	11.9218	12.2456	2.16398	6.67525	6.26649	7.09083	13.5671	0.143181	1.46807	2.9528	2.81317	3.16588	0.250839	2.86344	1.49347	0.968478	1.58596		1	1	1
Pcdhga4	2.29299	3.2	2.27753	11.5924	3.06939	13.9923	2.55392	2.15009	3.72556	53.8807	1.73119	2.37342	4.07322	2.26906	1.85005	1.37305	3.25571	1.4905	4.27265	1.44931	2.19036	1.21244	1.73033	0.457717	1.19288		1	1	1
Slc6a11	1.1465	0.8	1.36652	2.8981	6.13878	1.16602	11.1444	8.60036	11.9218	9.79649	2.16398	8.90033	2.5066	5.67266	7.40021	0.143181	1.76594	3.39993	2.79776	2.37661	0.250839	0.757443	3.1689	1.16226	1.36686		1	1	1
Nptn	1.1465	0.8	1.36652	2.8981	9.20816	2.33205	2.7861	1.43339	5.9609	4.89825	2.16398	17.8007	7.51979	14.1817	14.8004	0.143181	2.26687	1.76276	3.05096	3.60494	0.250839	0.799531	0.826735	0.68782	2.06041		1	1	1
Atrnl1	1.1465	0.8	2.73303	2.8981	9.20816	2.33205	8.35829	2.86679	8.94135	9.79649	1.08199	11.8671	5.01319	2.83633	4.93347	0.641401	2.26687	2.74892	2.92255	2.09119	0.397866	0.799531	1.38016	0.931048	1.99063		1	1	1
Adgrb3	1.1465	0.8	1.36652	14.4905	18.4163	4.66409	5.57219	8.60036	2.98045	1.22456	1.08199	11.8671	2.5066	8.50899	1.23337	0.143181	3.64658	2.51543	2.24018	2.02962	0.250839	1.31924	1.35758	0.448677	0.617403		1	1	1
Acvr1	2.29299	0.8	5.46606	1.44905	21.4857	4.66409	2.7861	1.43339	5.9609	4.89825	1.08199	11.8671	1.2533	8.50899	2.46674	1.51249	3.20157	1.76276	2.57268	2.02728	0.60334	0.589447	0.826735	0.716522	0.61572		1	1	1
Rac1	1.1465	0.8	5.46606	4.34715	6.13878	2.33205	1.39305	5.73358	2.98045	3.0614	2.16398	5.93355	10.0264	1.41817	12.3337	1.30501	2.09513	1.75233	1.89517	2.98661	0.417262	1.38844	0.869382	1.12502	0.97719		1	1	1
Sdk1	1.1465	0.8	1.36652	1.44905	1.53469	1.16602	5.57219	11.4672	17.8827	2.44912	10.8199	1.48339	5.01319	5.67266	9.86695	0.143181	0.468068	3.5411	2.29792	2.7763	0.250839	1.58036	1.39571	0.590331	1.73725		1	1	1
Lrfn5	1.1465	0.8	1.36652	2.8981	9.20816	1.16602	8.35829	2.86679	2.98045	9.79649	4.32797	8.90033	5.01319	5.67266	1.23337	0.143181	2.14538	2.24342	2.94015	1.99026	0.250839	0.6312	0.96551	1.77125	1.00871		1	1	1
Bmpr2	1.1465	0.8	1.36652	5.7962	3.06939	1.16602	2.7861	8.60036	5.9609	1.22456	6.49195	14.8339	1.2533	11.3453	4.93347	0.143181	1.74152	2.53168	2.91012	2.54696	0.250839	0.806788	1.33147	0.756102	0.755048		1	1	1
Pcdhb18	1.1465	0.8	1.36652	5.7962	1.53469	1.16602	8.35829	8.60036	5.9609	4.89825	4.32797	2.96678	5.01319	5.67266	2.46674	0.143181	1.50198	2.93354	2.02302	2.13231	0.250839	0.54515	2.85367	2.22976	1.58898		1	1	1
Gpm6b	1.1465	0.8	1.36652	5.7962	3.06939	1.16602	8.35829	11.4672	2.98045	3.67368	2.16398	5.93355	5.01319	5.67266	2.46674	0.143181	1.74152	2.92637	1.97223	2.13231	0.250839	0.806788	1.25027	1.25298	1.58898		1	1	1
Ap2b1	1.1465	0.8	2.73303	13.0415	6.13878	2.33205	2.7861	3.58349	5.9609	4.89825	1.80332	1.18671	3.13325	1.77271	12.3337	0.641401	2.84213	2.0392	1.39475	2.5227	0.397866	0.919599	1.50816	0.640354	0.646523		1	1	1
Itm2b	1.1465	0.8	1.36652	5.7962	3.06939	1.16602	4.17914	5.73358	5.9609	7.34737	1.08199	8.90033	5.01319	5.67266	1.85005	0.143181	1.74152	2.4036	2.53021	2.06303	0.250839	0.806788	2.8075	0.934512	1.26429		1	1	1
Tmem132a	1.1465	0.8	1.36652	5.7962	6.13878	1.16602	2.7861	2.86679	2.98045	4.89825	2.16398	14.8339	1.2533	2.83633	9.86695	0.143181	2.12664	1.52496	2.86764	2.21791	0.250839	0.984284	5.31472	0.751733	0.620168		1	1	1
Wasf1	1.1465	0.8	1.36652	1.44905	1.53469	1.16602	8.35829	1.43339	8.94135	17.1439	6.49195	14.8339	1.2533	2.83633	2.46674	0.143181	0.468068	2.64255	3.68069	1.12793	0.250839	1.58036	1.02095	1.6639	1.16584		1	1	1
Lrfn1	1.1465	0.8	1.36652	1.44905	6.13878	1.16602	8.35829	1.43339	1.49023	12.2456	1.08199	17.8007	5.01319	5.67266	2.46674	0.143181	1.54495	1.91098	3.37519	2.13231	0.250839	0.522813	0.528631	0.888904	1.58898		1	1	1
Cntn5	1.1465	0.8	1.36652	1.44905	1.53469	2.33205	5.57219	2.86679	2.98045	9.79649	4.32797	2.96678	5.01319	5.67266	2.46674	0.143181	0.825322	1.92846	2.51022	2.13231	0.250839	1.28731	1.47311	1.05756	1.58898		1	1	1
Slitrk2	1.1465	0.8	1.36652	8.6943	1.53469	1.16602	5.57219	5.73358	2.98045	1.22456	2.16398	8.90033	1.2533	8.50899	4.93347	0.143181	1.92537	2.25159	2.03432	2.29237	0.250839	0.498727	1.86949	0.569518	0.865811		1	1	1
Lrrc8e	1.1465	0.8	2.73303	2.8981	3.06939	2.33205	2.7861	5.73358	1.49023	2.44912	4.32797	2.96678	2.5066	5.67266	2.46674	0.641401	1.46807	1.73839	1.69953	1.82728	0.397866	2.86344	0.865748	1.79671	1.12856		1	1	1
Nap1l1	1.1465	0.8	2.73303	8.6943	1.53469	1.16602	11.1444	8.60036	2.98045	7.34737	2.16398	1.48339	1.2533	1.41817	2.46674	0.641401	1.92537	2.92126	1.87378	0.776301	0.397866	0.498727	1.2786	0.650719	0.873045		1	1	1
Dcn	1.1465	0.8	1.36652	5.7962	1.53469	1.16602	5.57219	11.4672	2.98045	1.22456	10.8199	1.48339	10.0264	1.41817	1.23337	0.143181	1.50198	2.73839	2.1729	2.07928	0.250839	0.54515	1.06178	0.483447	0.483581		1	1	1
Brinp3	1.1465	0.8	1.36652	2.8981	1.53469	1.16602	2.7861	5.73358	1.49023	2.44912	8.65594	5.93355	5.01319	2.83633	2.46674	0.143181	0.90016	1.73839	2.50577	1.78189	0.250839	0.755914	0.865748	1.22386	1.42832		1	1	1
Aldh1a1	1.1465	0.8	2.73303	8.6943	6.13878	6.99614	1.39305	8.60036	8.94135	1.22456	2.16398	1.48339	1.2533	0.709083	1.23337	0.641401	2.86323	2.658	0.699532	0.0911918	0.397866	2.95069	1.0128	1.04634	0.13504		1	1	1
Shisa6	1.1465	0.8	1.36652	1.44905	6.13878	2.33205	1.39305	1.43339	2.98045	1.22456	4.32797	14.8339	1.2533	5.67266	4.93347	0.143181	1.72536	0.952804	2.76457	1.983	0.250839	0.734779	0.830159	0.6344	1.01412		1	1	1
Tpbg	1.1465	0.8	2.73303	8.6943	1.53469	1.16602	5.57219	8.60036	5.9609	1.22456	6.49195	1.48339	1.2533	1.41817	1.23337	0.641401	1.92537	2.74656	1.61666	0.380298	0.397866	0.498727	2.41191	0.531014	2.17117		1	1	1
Gabra5	1.1465	0.8	1.36652	8.6943	6.13878	4.66409	5.57219	1.43339	2.98045	1.22456	2.16398	5.93355	1.2533	1.41817	1.23337	0.143181	2.70023	1.73495	1.63569	0.380298	0.250839	2.02175	0.899612	0.66376	2.17117		1	1	1
Csnk2a1	1.1465	0.8	1.36652	8.6943	3.06939	1.16602	13.9305	8.60036	1.49023	4.89825	1.08199	1.48339	1.2533	1.41817	1.23337	0.143181	2.10766	3.00127	1.31491	0.380298	0.250839	0.663743	0.907526	0.542931	2.17117		1	1	1
Cntn4	1.1465	0.8	1.36652	1.44905	6.13878	1.16602	1.39305	1.43339	1.49023	1.22456	2.16398	26.701	2.5066	1.41817	9.86695	0.143181	1.54495	0.524956	3.32623	2.20077	0.250839	0.522813	4.00293	0.468726	0.607831		1	1	1
Pnn	1.1465	0.4	1.36652	34.7772	6.13878	1.16602	5.57219	8.60036	5.9609	0.612281	1.08199	1.48339	1.2533	1.41817	1.23337	-0.0424505	3.81017	2.74656	0.0830029	0.380298	0.0334833	0.550546	2.41191	0.0832506	2.17117		1	1	1
Sirpa	1.1465	0.8	1.36652	1.44905	6.13878	1.16602	1.39305	1.43339	5.9609	1.22456	1.08199	5.93355	1.2533	8.50899	4.93347	0.143181	1.54495	1.55046	1.4577	2.29237	0.250839	0.522813	0.565247	0.47534	0.865811		1	1	1
Kcnma1	1.1465	0.8	1.36652	2.8981	3.06939	1.16602	1.39305	2.86679	2.98045	2.44912	1.08199	5.93355	1.2533	5.67266	2.46674	0.143181	1.24965	1.27108	1.65759	1.64658	0.250839	1.06519	1.2958	0.67783	0.741586		1	1	1
Sptan1	1.1465	0.8	1.36652	2.8981	3.06939	1.16602	1.39305	1.43339	0.745113	4.89825	1.08199	11.8671	1.2533	5.67266	4.93347	0.143181	1.24965	0.25159	2.57268	1.983	0.250839	1.06519	0.355486	0.716522	1.01412		1	1	1
Rbm25	1.1465	0.8	1.36652	11.5924	4.60408	1.16602	2.7861	7.16697	2.98045	1.22456	1.08199	2.96678	1.2533	1.41817	1.23337	0.143181	2.53294	2.10808	0.813752	0.380298	0.250839	0.713085	1.08941	0.554051	2.17117		1	1	1
Asl	1.1465	0.8	2.73303	14.4905	1.53469	1.16602	1.39305	8.60036	8.94135	1.22456	1.08199	1.48339	1.2533	1.41817	1.23337	0.641401	2.51864	2.658	0.337213	0.380298	0.397866	0.467191	1.0128	1.05309	2.17117		1	1	1
Vsnl1	1.1465	0.8	1.36652	1.44905	1.53469	1.16602	5.57219	1.43339	2.98045	4.89825	0.270498	4.45017	1.2533	4.2545	9.86695	0.143181	0.468068	1.73495	1.68091	2.35753	0.250839	1.58036	0.899612	0.680515	0.75059		1	1	1
Grm1	1.1465	0.8	1.36652	1.44905	1.53469	1.16602	8.35829	2.86679	8.94135	2.44912	1.08199	5.93355	1.2533	1.41817	1.23337	0.143181	0.468068	2.74892	1.65759	0.380298	0.250839	1.58036	1.38016	0.67783	2.17117		1	1	1
Lrfn4	1.1465	0.8	1.36652	1.44905	3.06939	1.16602	2.7861	2.86679	2.98045	4.89825	1.08199	2.96678	2.5066	1.41817	2.46674	0.143181	0.922061	1.52496	1.57644	1.09119	0.250839	0.686619	5.31472	0.83462	1.47135		1	1	1
Ugdh	1.1465	0.8	1.36652	11.5924	12.2776	2.33205	1.39305	2.86679	2.98045	1.22456	1.08199	1.48339	1.2533	1.41817	1.23337	0.143181	3.12664	1.27108	0.337213	0.380298	0.250839	1.13411	1.2958	1.05309	2.17117		1	1	1
Snap25	1.1465	0.8	1.36652	1.44905	1.53469	1.16602	1.39305	2.86679	1.49023	1.22456	1.08199	1.48339	5.01319	2.83633	14.8004	0.143181	0.468068	0.938615	0.337213	2.91647	0.250839	1.58036	0.898421	1.05309	0.824942		1	1	1
Dnajc5	1.1465	0.8	1.36652	1.44905	3.06939	1.16602	1.39305	2.86679	2.98045	1.22456	1.08199	2.96678	1.2533	5.67266	3.70011	0.143181	0.922061	1.27108	0.813752	1.82457	0.250839	0.686619	1.2958	0.554051	0.929519		1	1	1
Rps20	2.29299	1.6	2.73303	1.44905	3.06939	2.33205	1.39305	1.43339	2.98045	1.22456	2.16398	0.741694	2.5066	2.12725	1.23337	1.14318	1.19124	0.952804	0.461263	0.967713	1.66787	1.28491	0.830159	0.378875	1.19039		1	1	1
Jag2	1.1465	0.8	2.73303	1.44905	9.20816	2.33205	1.39305	1.43339	2.98045	1.22456	1.08199	2.96678	1.2533	1.41817	2.46674	0.641401	2.11428	0.952804	0.813752	0.776301	0.397866	0.608887	0.830159	0.554051	0.873045		1	1	1
Srgap3	1.1465	0.8	1.36652	1.44905	3.06939	1.16602	2.7861	1.43339	1.49023	9.79649	1.08199	2.96678	1.2533	2.83633	1.23337	0.143181	0.922061	0.928456	2.20636	0.827276	0.250839	0.686619	0.957247	0.612947	0.660465		1	1	1
Stx1a	1.1465	0.8	1.36652	1.44905	1.53469	1.16602	1.39305	1.43339	1.49023	2.44912	1.08199	5.93355	1.2533	2.83633	7.40021	0.143181	0.468068	0.524956	1.65759	1.93732	0.250839	1.58036	4.00293	0.67783	0.700281		1	1	1
Eif2s3y	1.1465	0.8	2.73303	2.8981	7.67347	4.66409	2.7861	5.73358	1.49023	1.22456	0.540996	2.22508	0.417766	1.41817	0.616684	0.641401	2.34442	1.73839	0.411658	-0.290641	0.397866	1.36657	0.865748	0.270404	0.234478		1	1	1
Ssb	1.1465	0.8	1.36652	3.62263	3.06939	1.16602	0.696524	7.16697	4.47068	1.22456	1.08199	1.48339	2.5066	1.41817	1.23337	0.143181	1.38921	2.03963	0.337213	0.781886	0.250839	1.02176	0.762868	1.05309	0.840536		1	1	1
Tnik	1.1465	0.8	1.36652	1.44905	9.20816	1.16602	8.35829	5.73358	0.745113	1.22456	1.08199	1.48339	1.2533	1.41817	1.23337	0.143181	1.97859	2.30616	0.337213	0.380298	0.250839	0.485656	0.818323	1.05309	2.17117		1	1	1
Vps28	1.1465	0.8	1.36652	2.8981	3.06939	1.16602	1.39305	2.86679	1.49023	2.44912	1.08199	2.96678	1.2533	1.41817	2.46674	0.143181	1.24965	0.938615	1.11501	0.776301	0.250839	1.06519	0.898421	0.9716	0.873045		1	1	1
Hsd17b10	1.1465	0.8	1.36652	5.7962	6.13878	1.16602	1.39305	2.86679	2.98045	1.22456	1.08199	1.48339	1.2533	1.41817	1.23337	0.143181	2.12664	1.27108	0.337213	0.380298	0.250839	0.984284	1.2958	1.05309	2.17117		1	1	1
Ttyh3	1.1465	0.8	1.36652	1.44905	3.06939	1.16602	2.7861	5.73358	2.98045	2.44912	1.08199	1.48339	1.2533	1.41817	1.23337	0.143181	0.922061	1.93862	0.741144	0.380298	0.250839	0.686619	1.3887	0.761349	2.17117		1	1	1
Rtn3	2.29299	0.4	1.36652	1.44905	1.53469	1.16602	2.08957	1.43339	5.9609	1.83684	0.360664	2.96678	1.2533	2.83633	4.93347	0.436343	0.468068	1.66051	0.783606	1.58866	0.257013	1.58036	0.69735	0.40544	0.877091		1	1	1
Eif3l	1.1465	0.8	1.36652	17.3886	1.53469	1.16602	1.39305	1.43339	5.9609	1.22456	1.08199	1.48339	1.2533	1.41817	1.23337	0.143181	2.74339	1.55046	0.337213	0.380298	0.250839	0.459967	0.565247	1.05309	2.17117		1	1	1
Supt16h	1.1465	0.8	1.36652	5.7962	9.20816	2.33205	1.39305	2.86679	1.49023	1.22456	0.540996	1.48339	1.2533	1.41817	1.23337	0.143181	2.53077	0.938615	0.115009	0.380298	0.250839	1.1322	0.898421	0.106499	2.17117		1	1	1
Slitrk1	1.1465	0.8	1.36652	2.8981	9.20816	1.16602	1.39305	1.43339	2.98045	1.22456	1.08199	2.96678	1.2533	1.41817	1.23337	0.143181	2.14538	0.952804	0.813752	0.380298	0.250839	0.6312	0.830159	0.554051	2.17117		1	1	1
Ppp2r1a	1.1465	0.8	1.36652	4.34715	1.53469	1.16602	2.32175	2.86679	0.993484	7.34737	1.08199	1.48339	1.2533	0.709083	2.46674	0.143181	1.23222	1.04312	1.72432	0.562057	0.250839	0.601411	0.888578	0.496661	0.386115		1	1	1
Cacng8	1.1465	0.8	1.36652	1.44905	3.06939	1.16602	1.39305	1.43339	1.49023	1.22456	1.08199	2.96678	1.2533	2.83633	4.93347	0.143181	0.922061	0.524956	0.813752	1.58866	0.250839	0.686619	4.00293	0.554051	0.877091		1	1	1
Plppr2	1.1465	0.8	1.36652	1.44905	3.06939	1.16602	1.39305	1.43339	2.98045	1.22456	1.08199	2.96678	1.2533	2.83633	2.46674	0.143181	0.922061	0.952804	0.813752	1.12793	0.250839	0.686619	0.830159	0.554051	1.16584		1	1	1
Marcksl1	2.29299	0.8	2.73303	2.8981	3.06939	1.16602	1.39305	1.43339	1.49023	1.22456	0.540996	2.96678	1.2533	1.41817	2.46674	0.957549	1.24965	0.524956	0.65759	0.776301	0.738488	1.06519	4.00293	0.329083	0.873045		1	1	1
Tspan14	1.1465	0.8	2.73303	1.44905	1.53469	1.16602	2.7861	5.73358	2.98045	1.22456	1.08199	1.48339	1.2533	1.41817	1.23337	0.641401	0.468068	1.93862	0.337213	0.380298	0.397866	1.58036	1.3887	1.05309	2.17117		1	1	1
Aldh9a1	1.1465	0.8	1.36652	5.7962	6.13878	1.16602	1.39305	1.43339	2.98045	1.22456	1.08199	1.48339	1.2533	1.41817	1.23337	0.143181	2.12664	0.952804	0.337213	0.380298	0.250839	0.984284	0.830159	1.05309	2.17117		1	1	1
Pfn2	1.1465	0.8	2.73303	1.44905	1.53469	1.16602	2.7861	1.43339	1.49023	1.22456	1.08199	2.96678	1.2533	2.12725	2.46674	0.641401	0.468068	0.928456	0.813752	0.962804	0.397866	1.58036	0.957247	0.554051	1.23331		1	1	1
Rer1	1.1465	0.8	1.36652	0.724525	1.53469	2.33205	5.57219	1.43339	1.49023	2.44912	1.08199	2.96678	1.2533	1.41817	1.23337	0.143181	0.613929	1.50179	1.11501	0.380298	0.250839	0.499218	0.598245	0.9716	2.17117		1	1	1
Myadm	1.1465	0.8	1.36652	1.44905	1.53469	1.16602	1.39305	1.43339	2.98045	2.44912	1.08199	2.96678	1.2533	2.83633	1.23337	0.143181	0.468068	0.952804	1.11501	0.827276	0.250839	1.58036	0.830159	0.9716	0.660465		1	1	1
Rab18	1.1465	0.8	1.36652	1.44905	1.53469	1.16602	1.39305	5.73358	1.49023	3.67368	1.08199	1.48339	1.2533	0.709083	2.46674	0.143181	0.468068	1.5222	1.05637	0.562057	0.250839	1.58036	0.583627	0.600112	0.386115		1	1	1
Kras	1.1465	0.8	1.36652	1.44905	3.06939	1.16602	2.08957	0.716697	1.49023	3.67368	0.721328	2.22508	0.835532	0.945444	4.93347	0.143181	0.922061	0.518198	1.14189	1.16231	0.250839	0.686619	0.47116	0.638699	0.386858		1	1	1
Lpl	1.1465	0.8	1.36652	1.44905	1.53469	1.16602	1.39305	5.73358	1.49023	2.44912	1.08199	1.48339	1.2533	1.41817	1.23337	0.143181	0.468068	1.5222	0.741144	0.380298	0.250839	1.58036	0.583627	0.761349	2.17117		1	1	1
Nrdc	1.1465	0.8	1.36652	5.7962	1.53469	1.16602	1.39305	1.43339	2.98045	1.22456	1.08199	1.48339	1.2533	1.41817	1.23337	0.143181	1.50198	0.952804	0.337213	0.380298	0.250839	0.54515	0.830159	1.05309	2.17117		1	1	1
Dars	1.1465	0.8	1.36652	1.44905	3.06939	2.33205	0.928699	1.43339	2.98045	3.67368	0.540996	2.96678	1.2533	0.709083	1.23337	0.143181	1.19124	0.832564	1.25931	0.0911918	0.250839	1.28491	0.561412	0.666185	0.13504		1	1	1
Lars	1.1465	0.8	1.36652	1.44905	6.13878	1.16602	1.39305	1.43339	2.98045	1.22456	1.08199	2.96678	1.2533	0.709083	1.23337	0.143181	1.54495	0.952804	0.813752	0.0911918	0.250839	0.522813	0.830159	0.554051	0.13504		1	1	1
Camk2g	1.1465	0.8	1.36652	1.44905	4.60408	1.16602	1.8574	1.43339	1.98697	1.63275	0.811494	1.48339	1.2533	1.06362	1.85005	0.143181	1.26687	0.814963	0.388697	0.474038	0.250839	0.567189	1.97955	0.540574	0.754498		1	1	1
Cct8	1.1465	0.8	1.36652	4.34715	3.06939	0.583012	0.696524	8.60036	2.23534	0.612281	0.865594	1.48339	2.5066	0.354541	2.46674	0.143181	1.41496	1.94264	-0.0187499	0.828598	0.250839	0.686035	0.515765	0.0165608	0.47324		1	1	1
Rpl18	1.1465	0.8	1.36652	1.44905	3.06939	1.16602	4.17914	1.43339	1.49023	2.44912	0.811494	0.741694	1.2533	0.709083	2.46674	0.143181	0.922061	1.24342	0.415871	0.562057	0.250839	0.686619	0.686863	0.23544	0.386115		1	1	1
Taf1	1.1465	0.8	1.36652	1.44905	1.53469	1.16602	1.39305	1.43339	1.49023	1.22456	1.08199	1.48339	2.5066	2.83633	1.23337	0.143181	0.468068	0.524956	0.337213	1.13231	0.250839	1.58036	4.00293	1.05309	1.1471		1	1	1
Cnrip1	1.1465	0.8	1.36652	0.724525	3.06939	1.16602	1.39305	0.716697	2.98045	2.44912	1.08199	1.48339	2.5066	0.354541	4.93347	0.143181	0.725359	0.762759	0.741144	1.37751	0.250839	0.381761	0.446498	0.761349	0.532456		1	1	1
Ntn1	1.1465	0.8	1.36652	1.44905	1.53469	1.16602	1.39305	1.43339	2.98045	1.22456	1.08199	1.48339	1.2533	1.41817	2.46674	0.143181	0.468068	0.952804	0.337213	0.776301	0.250839	1.58036	0.830159	1.05309	0.873045		1	1	1
Uchl1	1.1465	0.8	1.36652	2.8981	3.06939	1.16602	1.39305	1.43339	1.49023	1.22456	1.08199	0.741694	1.2533	1.41817	2.46674	0.143181	1.24965	0.524956	0.0230176	0.776301	0.250839	1.06519	4.00293	0.0381001	0.873045		1	1	1
Snu13	1.1465	0.8	1.36652	2.8981	3.06939	0.583012	1.39305	1.43339	1.49023	1.22456	1.08199	2.96678	1.2533	1.41817	1.23337	0.143181	1.12664	0.524956	0.813752	0.380298	0.250839	0.669675	4.00293	0.554051	2.17117		1	1	1
Lhfpl4	1.1465	0.8	1.36652	2.8981	1.53469	1.16602	1.39305	1.43339	1.49023	1.22456	1.08199	2.96678	1.2533	1.41817	1.23337	0.143181	0.90016	0.524956	0.813752	0.380298	0.250839	0.755914	4.00293	0.554051	2.17117		1	1	1
Iars	1.1465	0.8	1.36652	1.44905	1.53469	1.16602	1.39305	2.86679	2.98045	2.44912	0.540996	1.48339	1.2533	1.41817	1.23337	0.143181	0.468068	1.27108	0.576444	0.380298	0.250839	1.58036	1.2958	0.373699	2.17117		1	1	1
Hdac2	1.1465	0.8	1.36652	2.8981	1.53469	2.33205	1.39305	1.43339	1.49023	1.22456	1.08199	1.48339	1.2533	1.41817	1.23337	0.143181	1.17309	0.524956	0.337213	0.380298	0.250839	1.47173	4.00293	1.05309	2.17117		1	1	1
Rpl34	1.1465	0.8	1.36652	1.44905	6.13878	1.16602	1.39305	0.955596	0.496742	2.44912	3.24598	1.48339	0.939974	1.41817	1.23337	0.143181	1.54495	-0.0763381	1.25872	0.259627	0.250839	0.522813	0.0696392	1.28175	0.638918		1	1	1
Ins1	2.29299	0.8	1.36652	1.44905	3.06939	1.16602	1.39305	1.43339	2.98045	1.22456	1.08199	1.48339	1.2533	1.41817	0.616684	0.571923	0.922061	0.952804	0.337213	0.132313	0.486558	0.686619	0.830159	1.05309	0.146105		1	1	1
Frg1	0.573248	1.6	1.36652	0.621021	1.53469	1.16602	1.39305	1.43339	2.98045	1.22456	1.08199	1.48339	2.5066	2.83633	1.23337	0.238691	0.146976	0.952804	0.337213	1.13231	0.226493	0.150701	0.830159	1.05309	1.1471		1	1	1
Dync1h1	1.1465	0.8	1.36652	20.2867	3.06939	0.583012	1.09454	1.43339	1.49023	2.75526	0.721328	1.48339	1.00264	0.354541	1.23337	0.143181	2.99633	0.421572	0.725372	-0.211705	0.250839	0.490914	1.28821	0.478075	0.199792		1	1	1
Ybx1	1.1465	0.8	0.683258	5.7962	9.20816	1.16602	4.17914	1.43339	1.86278	1.63275	0.135249	1.48339	0.537128	5.67266	0.308342	-0.190034	2.43032	1.31717	0.116092	1.1195	0.371532	0.877153	0.80931	0.0610416	0.267807		1	1	1
Rhog	1.1465	0.8	1.36652	1.44905	1.53469	1.16602	1.39305	2.86679	1.49023	1.22456	0.270498	2.96678	2.5066	0.709083	2.46674	0.143181	0.468068	0.938615	0.572675	0.921542	0.250839	1.58036	0.898421	0.243793	0.686421		1	1	1
Actr2	1.1465	0.8	1.36652	1.44905	1.53469	1.16602	1.39305	1.43339	1.49023	2.44912	4.32797	0.370847	1.2533	0.354541	4.93347	0.143181	0.468068	0.524956	1.25256	1.12462	0.250839	1.58036	4.00293	0.533224	0.349859		1	1	1
Fah	1.1465	0.8	1.36652	2.8981	1.53469	1.16602	1.39305	1.43339	1.49023	1.22456	1.08199	1.48339	1.2533	1.41817	1.23337	0.143181	0.90016	0.524956	0.337213	0.380298	0.250839	0.755914	4.00293	1.05309	2.17117		1	1	1
Il1rapl1	1.1465	0.8	1.36652	1.44905	1.53469	2.33205	1.39305	1.43339	1.49023	1.22456	1.08199	1.48339	1.2533	1.41817	1.23337	0.143181	0.825322	0.524956	0.337213	0.380298	0.250839	1.28731	4.00293	1.05309	2.17117		1	1	1
Map1lc3a	1.1465	0.8	1.36652	1.44905	1.53469	1.16602	5.57219	1.43339	1.49023	1.22456	1.08199	0.741694	1.2533	1.41817	1.23337	0.143181	0.468068	1.50179	0.0230176	0.380298	0.250839	1.58036	0.598245	0.0381001	2.17117		1	1	1
Ap3m1	1.1465	0.8	1.36652	1.44905	1.53469	1.16602	0.696524	2.86679	1.49023	1.22456	4.32797	1.48339	1.2533	0.709083	1.23337	0.143181	0.468068	0.752331	1.22978	0.0911918	0.250839	1.58036	0.467202	0.606593	0.13504		1	1	1
Syn2	1.1465	0.8	1.36652	1.44905	1.53469	1.16602	0.928699	1.43339	1.49023	3.0614	0.590177	0.684641	1.2533	1.57574	4.93347	0.143181	0.468068	0.360764	0.531476	1.37156	0.250839	1.58036	0.729086	0.213957	0.604496		1	1	1
Prpf4b	1.1465	0.8	2.73303	20.2867	3.06939	1.16602	0.928699	1.07505	1.49023	0.612281	0.540996	2.96678	0.313325	0.709083	1.23337	0.641401	3.03105	0.219905	0.457701	-0.411339	0.397866	0.51786	0.416821	0.177933	0.39303		1	1	1
Tpi1	1.1465	0.8	0.683258	1.44905	3.06939	0.583012	1.39305	0.358349	1.49023	2.44912	0.540996	4.45017	1.2533	1.89089	3.70011	-0.190034	0.765945	0.111753	1.3104	1.18994	0.371532	0.408003	0.0783578	0.585171	0.808918		1	1	1
Purb	1.1465	0.8	1.36652	1.44905	1.53469	1.16602	2.7861	1.43339	0.745113	1.22456	0.811494	1.48339	0.626649	1.06362	4.93347	0.143181	0.468068	0.726716	0.230385	1.14269	0.250839	1.58036	0.47359	0.37042	0.369259		1	1	1
Ap3m2	1.1465	0.8	1.36652	1.44905	1.53469	1.16602	0.696524	2.86679	1.49023	1.22456	1.08199	1.48339	1.2533	1.41817	1.23337	0.143181	0.468068	0.752331	0.337213	0.380298	0.250839	1.58036	0.467202	1.05309	2.17117		1	1	1
Mcm2	1.1465	0.8	1.36652	1.44905	1.53469	1.16602	1.39305	1.43339	1.49023	1.22456	1.08199	1.48339	1.2533	1.41817	1.23337	0.143181	0.468068	0.524956	0.337213	0.380298	0.250839	1.58036	4.00293	1.05309	2.17117		1	1	1
Sart3	1.1465	0.8	1.36652	1.44905	1.53469	1.16602	1.39305	1.43339	1.49023	1.22456	1.08199	1.48339	1.2533	1.41817	1.23337	0.143181	0.468068	0.524956	0.337213	0.380298	0.250839	1.58036	4.00293	1.05309	2.17117		1	1	1
Usp5	1.1465	0.8	1.36652	1.44905	1.53469	1.16602	1.39305	1.43339	1.49023	1.22456	1.08199	1.48339	1.2533	1.41817	1.23337	0.143181	0.468068	0.524956	0.337213	0.380298	0.250839	1.58036	4.00293	1.05309	2.17117		1	1	1
Capzb	1.1465	0.8	1.36652	1.44905	1.53469	0.583012	2.7861	1.43339	1.49023	4.89825	2.16398	1.48339	1.2533	0.354541	0.616684	0.143181	0.24965	0.928456	1.51022	-0.431466	0.250839	0.24571	0.957247	0.820497	0.411662		1	1	1
Rps27l	1.1465	0.8	0.341629	0.483017	0.767347	1.74903	2.7861	2.86679	0.745113	2.44912	2.16398	0.494463	2.5066	1.41817	2.46674	-0.390796	-0.000289346	1.09266	0.767674	1.09119	0.436239	0.000170357	0.749383	0.503987	1.47135		1	1	1
Acat1	1.1465	0.8	1.36652	1.44905	1.53469	2.33205	0.928699	2.86679	0.745113	2.44912	1.08199	1.48339	0.626649	0.709083	0.925026	0.143181	0.825322	0.59792	0.741144	-0.408156	0.250839	1.28731	0.308579	0.761349	1.29811		1	1	1
Epb41l1	1.1465	0.8	1.36652	1.44905	1.53469	1.16602	2.7861	0.716697	0.745113	1.22456	1.08199	1.48339	1.2533	1.41817	1.23337	0.143181	0.468068	0.501789	0.337213	0.380298	0.250839	1.58036	0.239181	1.05309	2.17117		1	1	1
Tmprss13	1.1465	1.6	1.36652	1.44905	1.53469	1.16602	1.39305	1.43339	0.745113	1.22456	1.08199	0.741694	1.2533	0.709083	2.46674	0.455233	0.468068	0.25159	0.0230176	0.562057	1.32627	1.58036	0.355486	0.0381001	0.386115		1	1	1
Ola1	1.1465	0.8	1.36652	1.44905	1.53469	1.16602	1.39305	1.43339	1.49023	1.22456	2.16398	0.741694	1.2533	0.354541	2.46674	0.143181	0.468068	0.524956	0.461263	0.441688	0.250839	1.58036	4.00293	0.378875	0.22931		1	1	1
Camk2a	1.1465	0.8	1.36652	1.44905	3.06939	1.16602	1.11444	0.477798	1.49023	1.5307	1.08199	1.78007	0.939974	0.992716	1.23337	0.143181	0.922061	0.0391207	0.550165	0.0777252	0.250839	0.686619	0.0313511	1.06837	0.241825		1	1	1
Slc25a22	1.1465	0.8	1.36652	1.44905	3.06939	0.583012	1.39305	1.43339	1.49023	0.816374	2.16398	0.741694	1.87995	0.709083	0.925026	0.143181	0.765945	0.524956	0.311136	0.228175	0.250839	0.408003	4.00293	0.20065	0.181315		1	1	1
Ywhab	0.573248	0.8	2.73303	2.8981	1.53469	0.388674	1.39305	0.716697	2.23534	4.28596	0.309141	0.593355	2.5066	0.850899	1.85005	0.45287	0.68451	0.534421	0.790344	0.795642	0.208283	0.347137	0.437585	0.22224	0.696657		1	1	1
Pfn1	1.1465	0.8	1.36652	1.44905	1.53469	0.583012	1.39305	1.43339	0.745113	1.22456	4.32797	0.741694	1.2533	0.472722	2.46674	0.143181	0.24965	0.25159	1.06907	0.482937	0.250839	0.24571	0.355486	0.415923	0.275084		1	1	1
Rpl8	1.1465	0.8	1.36652	1.81131	3.06939	1.16602	1.39305	2.38899	0.745113	0.816374	0.618281	0.988926	1.2533	1.41817	0.616684	0.143181	1.01119	0.593641	-0.307822	0.132313	0.250839	0.843629	0.459696	0.832081	0.146105		1	1	1
Rtl9	1.1465	0.8	0.683258	1.44905	1.53469	1.16602	1.39305	1.43339	0.745113	1.22456	1.08199	1.48339	1.2533	1.41817	1.23337	-0.190034	0.468068	0.25159	0.337213	0.380298	0.371532	1.58036	0.355486	1.05309	2.17117		1	1	1
Dtna	1.1465	0.8	1.36652	1.44905	1.53469	1.16602	0.696524	1.43339	0.745113	1.22456	1.08199	1.48339	1.2533	1.41817	1.23337	0.143181	0.468068	-0.061385	0.337213	0.380298	0.250839	1.58036	0.0607164	1.05309	2.17117		1	1	1
Psmd2	1.1465	0.8	1.36652	8.6943	1.53469	0.583012	0.464349	1.43339	5.9609	0.30614	0.540996	1.48339	0.626649	1.41817	1.23337	0.143181	1.8496	1.38932	-0.364307	0.127934	0.250839	0.435839	0.405419	0.245183	0.143956		1	1	1
Nefl	0.573248	1.6	0.683258	2.8981	1.53469	1.16602	1.04479	1.43339	0.993484	1.22456	0.540996	1.01983	1.87995	0.872717	1.93815	-0.0707108	0.90016	0.210665	-0.107085	0.644876	0.0504771	0.755914	0.493676	0.129729	0.748322		1	1	1
Rpl27a	1.1465	0.8	2.73303	1.08679	1.53469	0.291506	1.39305	2.15009	5.9609	0.408187	2.88531	0.741694	0.358085	1.41817	0.822246	0.641401	-0.0424631	1.66358	0.427675	-0.207285	0.397866	0.026762	0.699303	0.167745	0.16419		1	1	1
Hadhb	1.1465	0.8	1.36652	1.44905	1.53469	1.16602	0.835829	2.86679	1.49023	1.02047	1.08199	0.847651	1.07426	1.06362	0.616684	0.143181	0.468068	0.791562	-0.0241935	-0.123139	0.250839	1.58036	0.539039	0.0839441	0.210254		1	1	1
Lancl2	1.1465	0.8	1.36652	1.44905	1.53469	1.16602	0.696524	0.716697	1.49023	0.612281	1.08199	1.48339	1.2533	1.41817	1.23337	0.143181	0.468068	-0.0471959	0.0830029	0.380298	0.250839	1.58036	0.0419608	0.0832506	2.17117		1	1	1
Cacybp	1.1465	0.8	1.36652	1.44905	0.767347	0.291506	2.7861	1.43339	1.49023	2.44912	1.08199	0.741694	1.2533	1.41817	0.616684	0.143181	-0.258481	0.928456	0.510222	0.132313	0.250839	0.186497	0.957247	0.335585	0.146105		1	1	1
Dhx8	1.1465	1.6	1.36652	0.362263	0.767347	1.16602	1.39305	1.43339	1.49023	1.22456	1.08199	1.48339	1.2533	0.709083	1.23337	0.455233	-0.386071	0.524956	0.337213	0.0911918	1.32627	0.433182	4.00293	1.05309	0.13504		1	1	1
Pcbp1	1.1465	0.8	1.36652	2.8981	0.383673	0.583012	1.8574	0.955596	1.49023	1.83684	1.08199	0.741694	1.2533	0.945444	1.23337	0.143181	0.365426	0.520454	0.287089	0.194133	0.250839	0.131367	0.763419	0.272782	0.655317		1	1	1
Bdh1	1.1465	0.8	1.36652	1.44905	1.53469	1.16602	0.835829	5.73358	0.745113	1.22456	0.540996	0.988926	1.2533	0.236361	1.85005	0.143181	0.468068	1.2858	-0.123181	0.154761	0.250839	1.58036	0.364445	0.152417	0.0852077		1	1	1
Dpysl5	1.1465	0.8	1.36652	2.8981	0.767347	1.16602	2.7861	0.238899	0.745113	1.83684	0.432797	0.741694	2.5066	1.41817	1.23337	0.143181	0.6875	0.329643	0.00543987	0.781886	0.250839	0.394233	0.120244	0.00289828	0.840536		1	1	1
Srek1	1.1465	0.8	1.36652	1.44905	0.767347	1.16602	2.08957	4.30018	1.49023	1.22456	0.270498	2.96678	0.313325	0.945444	0.616684	0.143181	0.173093	1.39323	0.572675	-0.677724	0.250839	0.256296	0.887126	0.243793	0.961643		1	1	1
Mpc2	1.1465	0.8	1.36652	0.362263	1.53469	1.16602	1.39305	2.86679	1.49023	0.816374	1.08199	0.741694	0.626649	1.41817	1.23337	0.143181	0.0299732	0.938615	-0.184391	0.127934	0.250839	0.0202028	0.898421	0.508809	0.143956		1	1	1
Gaa	1.1465	0.8	1.36652	1.44905	1.53469	1.16602	1.39305	1.43339	1.49023	0.612281	1.08199	0.741694	0.626649	0.472722	2.46674	0.143181	0.468068	0.524956	-0.300468	0.249388	0.250839	1.58036	4.00293	0.60094	0.106259		1	1	1
Prkcg	1.1465	0.8	1.36652	1.44905	1.53469	1.16602	4.17914	0.716697	2.23534	1.22456	0.270498	3.9557	0.835532	0.11818	1.23337	0.143181	0.468068	1.24918	0.861496	-0.455956	0.250839	1.58036	0.617388	0.300593	0.343918		1	1	1
Rab1b	1.1465	0.4	0.683258	1.44905	1.53469	1.16602	1.74131	1.79174	1.49023	0.699749	0.772851	1.48339	0.71617	1.1818	1.23337	-0.428077	0.468068	0.743667	-0.0213214	0.0618193	0.518039	1.58036	2.71252	0.0195388	0.0951444		1	1	1
Myh10	1.1465	0.8	1.36652	5.7962	9.20816	1.16602	0.696524	0.358349	2.98045	0.489825	0.721328	0.741694	0.626649	0.236361	1.23337	0.143181	2.43032	0.427722	-0.619384	-0.517063	0.250839	0.877153	0.156966	1.90533	0.446455		1	1	1
Krt16	1.1465	0.8	0.455505	1.44905	2.30204	1.16602	2.7861	0.860036	2.48371	0.30614	1.08199	1.48339	1.2533	0.354541	1.23337	-0.320725	0.712849	1.03089	-0.0631474	-0.078458	0.426894	0.871063	0.806851	0.0422313	0.0620244		1	1	1
Otub1	1.1465	0.8	1.36652	1.44905	1.53469	1.16602	0.696524	0.358349	0.745113	1.22456	0.540996	2.96678	1.2533	1.41817	1.23337	0.143181	0.468068	-0.736977	0.65759	0.380298	0.250839	1.58036	1.51919	0.329083	2.17117		1	1	1
Ube2d3	1.1465	0.8	1.36652	1.44905	1.53469	0.583012	0.696524	1.43339	0.745113	1.22456	0.540996	1.48339	1.2533	1.41817	1.23337	0.143181	0.24965	-0.061385	0.115009	0.380298	0.250839	0.24571	0.0607164	0.106499	2.17117		1	1	1
Elof1	1.1465	0.8	1.36652	0.724525	1.53469	0.583012	1.39305	1.43339	1.49023	1.22456	0.540996	0.741694	1.2533	1.41817	1.23337	0.143181	-0.0779389	0.524956	-0.258856	0.380298	0.250839	0.0615679	4.00293	0.333919	2.17117		1	1	1
Snrpd3	1.1465	0.8	1.36652	1.44905	1.53469	1.16602	1.39305	0.716697	1.49023	1.22456	1.08199	0.741694	0.626649	1.41817	0.616684	0.143181	0.468068	0.263023	0.0230176	-0.172724	0.250839	1.58036	0.339891	0.0381001	0.159437		1	1	1
Ldha	1.1465	0.8	1.36652	1.44905	1.53469	1.16602	1.39305	1.43339	1.49023	1.22456	0.270498	1.48339	2.5066	0.354541	0.616684	0.143181	0.468068	0.524956	-0.0104017	0.213222	0.250839	1.58036	4.00293	0.00639099	0.083134		1	1	1
Ddx21	1.1465	0.8	1.36652	0.966033	0.383673	0.874517	0.696524	1.43339	1.49023	1.22456	1.08199	1.48339	1.2533	1.41817	1.23337	0.143181	-0.43166	0.271085	0.337213	0.380298	0.250839	0.646106	0.33343	1.05309	2.17117		1	1	1
Myh9	1.1465	0.8	1.36652	2.8981	1.53469	1.16602	0.557219	0.716697	1.49023	1.22456	0.540996	1.48339	0.626649	0.709083	1.23337	0.143181	0.90016	-0.118131	0.115009	-0.223699	0.250839	0.755914	0.0977447	0.106499	0.308263		1	1	1
Ckb	1.1465	0.8	1.36652	5.7962	1.53469	0.583012	0.557219	0.358349	0.372556	4.89825	1.08199	0.370847	1.2533	0.531812	3.08342	0.143181	1.39943	-1.21969	1.08204	0.698524	0.250839	0.438191	3.0567	0.326702	0.338964		1	1	1
Rhoa	1.1465	0.8	2.73303	1.44905	3.06939	1.16602	0.27861	0.358349	0.745113	0.408187	1.08199	2.96678	0.417766	1.89089	1.85005	0.641401	0.922061	-1.11813	0.571096	0.471172	0.397866	0.686619	1.6977	0.25153	0.328011		1	1	1
Pura	1.1465	0.8	1.36652	1.44905	1.53469	1.16602	1.39305	2.86679	1.49023	1.22456	0.270498	0.741694	0.417766	1.13453	0.822246	0.143181	0.468068	0.938615	-0.423556	-0.337312	0.250839	1.58036	0.898421	0.389441	0.429655		1	1	1
Map4	1.1465	0.8	1.36652	0.724525	3.06939	1.16602	0.348262	0.716697	1.49023	0.816374	1.08199	1.48339	1.2533	0.709083	1.23337	0.143181	0.725359	-0.231535	0.17281	0.0911918	0.250839	0.381761	0.166058	0.261668	0.13504		1	1	1
Rab13	1.1465	0.4	1.36652	0.724525	0.767347	1.16602	2.7861	0.716697	1.49023	1.22456	2.16398	0.741694	0.417766	1.41817	1.23337	-0.0424505	-0.174678	0.73495	0.461263	0.0329472	0.0334833	0.334651	0.477678	0.378875	0.0251688		1	1	1
Zfp41	1.1465	0.8	1.36652	0.86943	1.53469	1.16602	0.696524	0.716697	1.49023	0.612281	0.270498	0.741694	1.2533	2.83633	2.46674	0.143181	0.251021	-0.0471959	-0.884991	1.12793	0.250839	0.421103	0.0419608	1.50841	1.16584		1	1	1
Rbmx	2.57962	4	1.1957	0.57962	1.53469	0.777349	0.696524	1.43339	0.745113	0.204094	2.16398	1.48339	1.2533	0.236361	1.23337	1.37394	-0.0530632	-0.061385	0.360445	-0.139751	0.918332	0.0422771	0.0607164	0.188972	0.0985819		1	1	1
Syn1	1.1465	0.8	1.36652	1.44905	1.53469	1.16602	0.696524	1.43339	0.248371	2.44912	0.540996	0.741694	1.67106	0.850899	1.23337	0.143181	0.468068	-0.335038	0.314914	0.323978	0.250839	1.58036	0.235896	0.150219	0.458607		1	1	1
Rpl13	1.1465	0.8	1.36652	0.483017	1.53469	0.583012	1.04479	2.15009	1.49023	1.22456	1.29839	0.247231	2.5066	1.41817	0.411123	0.143181	-0.20605	0.643118	-0.114981	0.531364	0.250839	0.147793	0.809354	0.0797839	0.298788		1	1	1
Map1a	0.573248	1.6	1.36652	1.44905	1.53469	1.16602	2.7861	1.43339	1.49023	1.22456	1.08199	0.0741694	1.2533	0.709083	0.616684	0.238691	0.468068	0.928456	-0.333563	-0.218114	0.226493	1.58036	0.957247	0.222524	0.284947		1	1	1
Rps13	1.1465	0.8	1.36652	1.08679	0.767347	1.16602	0.696524	0.716697	1.49023	1.22456	4.32797	0.370847	0.626649	0.709083	1.23337	0.143181	0.00966137	-0.0471959	0.981457	-0.223699	0.250839	0.0183311	0.0419608	0.334311	0.308263		1	1	1
Ppia	1.1465	0.8	1.36652	2.8981	3.06939	0.388674	0.696524	0.716697	0.745113	2.44912	1.08199	0.370847	1.2533	0.177271	2.46674	0.143181	1.08319	-0.475044	0.379237	0.377515	0.250839	0.57478	4.42512	0.188532	0.171015		1	1	1
Rbmxl1	3.82166	4.8	1.06285	0.57962	0.767347	0.777349	0.835829	1.43339	0.745113	0.204094	2.16398	1.18671	1.2533	0.177271	1.23337	1.69072	-0.497964	0.00687765	0.244801	-0.171402	0.930843	1.97862	0.00726902	0.119094	0.114429		1	1	1
Snrpe	0.286624	0.8	1.36652	0.724525	1.53469	0.291506	0.696524	2.86679	1.49023	1.22456	2.16398	0.741694	1.2533	1.41817	0.616684	-0.290333	-0.234055	0.752331	0.461263	0.132313	0.228958	0.153594	0.467202	0.378875	0.146105		1	1	1
Hadha	1.1465	0.8	1.36652	2.8981	1.53469	1.16602	0.535788	0.955596	0.745113	0.612281	0.811494	0.741694	0.501319	0.78787	1.48004	0.143181	0.90016	-0.423722	-0.470283	-0.115477	0.250839	0.755914	0.984439	2.05245	0.0946047		1	1	1
Prpf38b	0.191083	0.8	1.63982	1.19334	3.06939	1.16602	1.02157	1.22862	1.11767	0.445295	0.540996	1.48339	0.939974	1.21557	0.822246	-0.189405	0.855657	0.16687	-0.280639	-0.0107206	0.105612	0.571693	0.959697	0.206321	0.0211808		1	1	1
Pdha1	1.1465	0.8	1.36652	1.44905	1.53469	1.16602	0.464349	0.358349	2.98045	0.699749	0.811494	0.674268	0.417766	1.41817	1.23337	0.143181	0.468068	0.342232	-0.456992	0.0329472	0.250839	1.58036	0.113322	2.52477	0.0251688		1	1	1
Rtn1	1.1465	0.4	1.36652	1.44905	1.53469	1.16602	0.557219	0.477798	1.49023	0.918421	1.08199	0.370847	1.2533	0.709083	1.23337	-0.0424505	0.468068	-0.24854	-0.339309	0.0911918	0.0334833	1.58036	0.185864	0.414618	0.13504		1	1	1
Srsf9	1.1465	0.4	1.36652	0.724525	1.53469	1.16602	0.348262	0.477798	0.745113	1.22456	1.08199	0.741694	1.2533	1.41817	1.23337	-0.0424505	0.191243	-0.933121	0.0230176	0.380298	0.0334833	0.238325	1.81976	0.0381001	2.17117		1	1	1
Hnrnpf	0.764331	1.2	4.09955	1.44905	1.53469	0.291506	1.39305	0.477798	0.496742	1.22456	0.432797	0.247231	1.2533	1.06362	1.23337	1.01528	0.126642	-0.341544	-0.655482	0.242975	0.415156	0.0808191	0.281019	0.537595	1.41908		1	1	1
Ythdf1	0.573248	0.8	1.36652	1.44905	0.767347	0.583012	1.39305	1.43339	0.745113	1.22456	0.540996	0.741694	1.2533	0.354541	1.23337	-0.130911	-0.0998404	0.25159	-0.258856	-0.078458	0.135663	0.0903805	0.355486	0.333919	0.0620244		1	1	1
Mapre1	1.1465	0.8	1.36652	1.44905	0.511565	0.583012	0.464349	1.43339	0.745113	1.22456	1.08199	0.741694	1.2533	0.709083	0.616684	0.143181	-0.238076	-0.182865	0.0230176	-0.218114	0.250839	0.193702	0.154646	0.0381001	0.284947		1	1	1
Pdhb	1.1465	0.8	1.36652	1.44905	1.53469	1.16602	0.464349	2.86679	0.745113	0.30614	0.540996	0.847651	0.417766	0.567266	1.23337	0.143181	0.468068	0.44228	-0.823859	-0.435442	0.250839	1.58036	0.17991	1.30042	0.446871		1	1	1
Sfxn3	1.1465	0.8	1.36652	1.44905	0.767347	0.583012	0.696524	0.716697	0.745113	0.489825	0.649195	0.741694	1.2533	0.945444	0.822246	0.143181	-0.0998404	-0.475044	-0.673682	0.0100577	0.250839	0.0903805	4.42512	2.14753	0.0181393		1	1	1
Fasn	1.1465	0.8	1.36652	0.724525	1.53469	1.16602	0.995034	0.358349	0.745113	0.30614	0.360664	2.96678	1.2533	0.236361	1.23337	0.143181	0.191243	-0.515607	0.27643	-0.139751	0.250839	0.238325	0.744705	0.0852741	0.0985819		1	1	1
Hnrnpa2b1	0.573248	0.8	2.04977	1.44905	0.767347	0.388674	0.796028	1.43339	0.372556	1.22456	1.08199	0.494463	1.2533	0.283633	1.23337	0.190308	-0.20364	-0.205354	-0.0990121	-0.11492	0.11123	0.159168	0.161702	0.107156	0.0847958		1	1	1
Rpl7	1.1465	0.8	0.546606	1.05385	1.15102	0.233205	1.04479	1.43339	0.894135	1.02047	0.757394	0.370847	0.939974	0.992716	0.880978	-0.26702	-0.299217	0.168777	-0.481492	-0.0925109	0.413215	0.255732	0.316143	0.684061	0.897546		1	1	1
Tnrc6a	1.1465	0.8	1.36652	0.483017	0.306939	1.16602	1.39305	1.43339	0.372556	1.22456	1.08199	0.741694	1.2533	0.354541	0.616684	0.143181	-0.617072	0.0926579	0.0230176	-0.431466	0.250839	0.593807	0.0666423	0.0381001	0.411662		1	1	1
Med19	0.573248	0.8	0.683258	1.44905	0.767347	0.583012	1.16087	0.716697	0.745113	0.612281	0.865594	0.370847	1.00264	0.709083	2.46674	-0.544767	-0.0998404	-0.193919	-0.698435	0.478008	2.06431	0.0903805	0.366096	1.26088	0.292511		1	1	1
Aco2	1.1465	0.8	1.36652	0.724525	1.53469	0.291506	0.633204	2.86679	0.372556	0.556619	0.540996	0.834406	0.939974	0.531812	1.00497	0.143181	-0.234055	0.368321	-0.634852	-0.276513	0.250839	0.153594	0.135545	1.69456	0.516917		1	1	1
Arglu1	1.1465	0.8	1.36652	0.362263	0.383673	1.16602	1.04479	0.716697	0.745113	0.612281	1.44266	1.48339	0.313325	0.236361	1.23337	0.143181	-0.649911	-0.259233	0.238104	-0.750612	0.250839	0.616011	0.716359	0.250594	0.562171		1	1	1
Mfap1a	1.1465	0.8	1.36652	0.596668	0.767347	1.16602	1.04479	1.43339	0.425779	0.612281	0.180332	1.48339	0.313325	0.945444	0.411123	0.143181	-0.245804	-0.0469414	-0.398461	-0.845209	0.250839	0.391852	0.0369837	0.249466	1.06062		1	1	1
Hmga1	1.1465	0.8	1.36652	0.905656	0.511565	0.583012	0.232175	0.955596	0.993484	0.174937	5.40996	0.741694	0.626649	0.472722	0.308342	0.143181	-0.584795	-0.459804	1.07647	-1.09161	0.250839	1.28885	0.478362	0.267292	2.35029		1	1	1
Tma7	0.573248	1.6	0.683258	2.57609	0.383673	1.16602	0.154783	0.955596	0.745113	0.612281	0.180332	0.370847	0.313325	0.354541	0.411123	-0.0707108	0.459706	-0.693161	-1.36654	-1.47528	0.0504771	0.229175	0.728922	2.09396	4.64306		1	1	1
Hnrnpk	0.143312	0.8	0.683258	1.81131	0.511565	0.194337	0.928699	1.07505	0.186278	0.816374	0.540996	0.494463	0.208883	0.128924	2.46674	-0.88313	-0.253134	-0.454017	-0.696008	-0.0971962	1.06371	0.118478	0.417949	1.72264	0.0285715		1	1	1
Nrxn3	2.29299	1.6	30.0633	23.1848	85.9429	18.6564	91.9412	77.4033	104.316	90.6175	77.9034	136.472	140.369	147.489	145.537	3.50065	5.4126	6.51128	6.66767	7.17458	0.47782	0.893076	3.50095	2.31837	6.5408		1	1	1
Slc25a5	0.382166	1.6	0.911011	0.922123	0.306939	0.777349	0.672506	1.21287	0.784329	0.816374	1.24593	0.741694	0.822477	1.58501	0.822246	-0.0523083	-0.580346	-0.168281	-0.0974768	0.106452	0.0341335	0.826614	0.2673	0.155599	0.108881		1	1	1
Rps3	0.286624	3.2	3.41629	2.48409	3.06939	1.86564	1.67166	2.86679	1.86278	1.10211	0.824375	1.81303	1.07426	1.11427	1.69588	1.20224	1.30628	1.09339	0.317887	0.372733	0.573783	1.87682	1.42362	0.347253	0.665318		1	1	1
Kctd12	9.17197	3.2	24.5973	17.3886	39.902	16.3243	25.0749	22.9343	29.8045	14.6947	17.3119	26.701	12.533	9.92716	17.2672	3.62329	4.61696	4.69699	4.29051	3.7271	0.822936	1.42486	3.59854	2.15427	2.32918		1	1	1
Nrcam	11.465	3.2	21.8643	115.924	58.3184	30.3166	86.369	88.8704	122.198	105.312	77.9034	100.87	110.29	69.4901	71.5354	3.60602	6.09141	6.63148	6.56522	6.38839	0.969607	1.25154	2.97824	3.41583	2.4726		1	1	1
Plxna4	48.1529	33.6	103.855	110.128	178.024	86.2857	150.449	137.606	199.69	151.846	112.527	133.505	135.356	106.362	96.2027	5.95115	6.96362	7.34502	7.05122	6.81558	1.33051	1.96742	2.98633	3.49915	3.16719		1	1	1
Slc4a4	1.1465	0.8	1.36652	2.8981	1.53469	1.16602	69.6524	68.8029	32.785	66.1263	88.7233	35.6013	75.1979	99.2716	54.2682	0.143181	0.90016	5.83492	5.98831	6.25259	0.250839	0.755914	2.00377	1.81376	2.3536		1	1	1
Ctnna2	55.0318	36.8	92.9231	156.497	150.4	76.9575	195.027	70.2363	119.218	127.354	114.691	169.106	120.317	60.9811	64.1352	5.94451	6.99945	7.00181	7.09856	6.35422	1.66797	2.1154	1.60505	2.93424	1.86085		1	1	1
Aplp2	1.1465	0.8	27.3303	17.3886	55.249	20.9884	2.7861	17.2007	23.8436	4.89825	6.49195	32.6346	5.01319	8.50899	29.6008	3.28672	4.96387	3.8689	3.87528	3.84542	0.425693	1.17722	1.0282	0.692636	0.805303		1	1	1
Tenm1	1.1465	0.8	10.9321	86.943	36.8327	9.32819	103.086	108.938	56.6286	75.9228	62.7555	71.2027	50.1319	45.3813	34.5343	2.10194	5.47145	6.48463	6.12847	5.43793	0.423003	0.889665	2.23058	4.24271	3.10586		1	1	1
Pcdh19	9.17197	6.4	19.1312	14.4905	18.4163	20.9884	6.26872	11.4672	14.9023	24.4912	8.65594	38.5681	7.51979	11.3453	7.40021	3.53203	4.16712	3.44352	4.57925	3.13012	1.28205	3.06994	1.76938	1.24476	2.40713		1	1	1
Epha7	2.29299	1.6	10.9321	17.3886	18.4163	9.32819	8.35829	20.0675	17.8827	7.34737	15.1479	14.8339	12.533	19.8543	12.3337	2.30501	3.91115	3.94824	3.63727	3.89792	0.586	2.09067	1.79812	1.96182	2.30746		1	1	1
Lrrc4c	1.1465	0.8	2.73303	20.2867	6.13878	4.66409	16.7166	22.9343	17.8827	9.79649	12.9839	11.8671	15.0396	17.018	17.2672	0.641401	3.3734	4.26137	3.52972	4.03928	0.397866	0.875314	3.16882	3.45613	4.59066		1	1	1
Spock3	1.1465	0.8	2.73303	2.8981	3.06939	2.33205	2.7861	11.4672	11.9218	2.44912	2.16398	1.48339	2.5066	2.83633	7.40021	0.641401	1.46807	3.12516	1.02302	2.08669	0.397866	2.86344	1.22102	1.64405	0.963114		1	1	1
Ywhaq	0.573248	0.8	5.46606	3.62263	2.55782	0.777349	1.39305	4.30018	1.86278	1.9593	0.540996	1.85424	0.835532	1.7018	2.46674	1.18889	1.21367	1.33266	0.537555	0.738139	0.330523	0.727821	0.776837	0.422049	0.639702		1	1	1
Krt17	2.29299	0.8	0.683258	0.207007	4.60408	0.583012	2.7861	0.238899	2.98045	0.612281	0.270498	1.48339	0.313325	0.709083	1.23337	0.331992	0.84642	1.00131	-0.34241	-0.411339	0.191265	0.221157	0.494775	0.22924	0.39303		1	1	1
Tenm4	6.87898	6.4	76.5249	127.516	131.984	37.3127	206.171	177.741	208.632	142.049	119.019	213.608	112.797	190.034	135.671	4.90374	6.62845	7.62581	7.30584	7.19148	0.549658	1.47272	4.41806	2.27937	2.49839		1	1	1
Ptprd	1.1465	0.8	10.9321	84.0449	64.4571	16.3243	103.086	100.338	113.257	88.1684	54.0996	71.2027	100.264	68.0719	46.868	2.10194	5.77984	6.72192	6.15293	6.1646	0.423003	1.25831	4.92607	2.68992	1.98451		1	1	1
Ephb2	48.1529	28.8	103.855	72.4525	138.122	72.2934	47.3636	65.9361	80.4722	34.2877	25.9678	83.0698	27.5726	79.4173	39.4678	5.91335	6.55902	6.01325	5.57819	5.60938	1.23721	1.88309	2.57276	1.23351	1.41979		1	1	1
Plxna1	11.465	11.2	51.9276	95.6373	98.2204	34.9807	147.663	108.938	122.198	95.5158	73.5755	127.571	85.2243	51.054	61.6684	4.636	6.25322	6.98033	6.62772	6.04401	0.816492	1.65951	3.41474	2.47442	2.52309		1	1	1
Dcc	16.051	8	68.3258	72.4525	92.0816	48.973	83.5829	63.0693	98.3549	61.2281	45.4437	130.538	67.6781	79.4173	61.6684	4.9445	6.15318	6.35172	6.30506	6.12077	0.720624	2.31043	2.85421	1.3931	3.7154		1	1	1
L1cam	4.58599	0.8	19.1312	121.72	73.6653	20.9884	62.6872	94.604	202.671	176.337	134.167	154.272	72.6913	93.5989	55.5016	3.03076	6.17242	6.90674	7.27543	6.2081	0.570945	1.14984	1.31556	3.64673	2.56884		1	1	1
Itgb1	4.58599	4.8	19.1312	43.4715	33.7633	13.9923	20.8957	28.6679	32.785	41.6351	45.4437	26.701	47.6253	62.3993	34.5343	3.2488	4.92643	4.77871	5.24514	5.59055	0.818338	1.56045	2.79101	2.52824	2.37406		1	1	1
U2af1	0.716561	1.44	0.854072	1.32119	0.767347	0.538165	1.30018	1.55284	0.931391	0.857193	0.911151	0.847651	0.674853	1.19999	1.37041	0.00510431	-0.191709	0.335107	-0.197603	0.113366	0.00523588	0.207062	0.6558	2.53284	0.14507		1	1	1
Gabbr2	1.1465	4.8	19.1312	28.981	39.902	13.9923	19.5027	20.0675	44.7068	19.593	15.1479	47.4684	12.533	39.7086	27.1341	3.06337	4.78791	4.8121	4.77627	4.72566	0.600266	1.62158	1.50778	1.22627	1.50021		1	1	1
Nlgn2	1.1465	0.8	2.73303	31.8791	33.7633	11.6602	19.5027	20.0675	44.7068	19.593	15.1479	35.6013	17.5462	28.3633	19.7339	0.641401	4.68748	4.8121	4.55136	4.45162	0.397866	1.60423	1.50778	1.64833	2.49487		1	1	1
Gabbr1	1.1465	1.6	5.46606	5.7962	27.6245	6.99614	19.5027	11.4672	29.8045	9.79649	12.9839	47.4684	2.5066	31.1996	27.1341	1.45287	3.75192	4.34043	4.54944	4.34199	0.562796	0.814938	1.65398	0.86445	1.00927		1	1	1
Ptk7	6.87898	0.8	1.36652	11.5924	15.3469	2.33205	30.6471	43.0018	8.94135	19.593	15.1479	8.90033	20.0528	31.1996	12.3337	1.59224	3.28646	4.78294	3.86266	4.40568	0.446936	1.06413	1.25104	1.92137	1.67662		1	1	1
Plxnc1	1.1465	0.8	1.36652	28.981	6.13878	1.16602	33.4332	37.2682	17.8827	31.8386	34.6237	14.8339	22.5594	2.83633	9.86695	0.143181	3.59637	4.88401	4.76015	3.55511	0.250839	0.577028	2.06727	1.8703	0.866905		1	1	1
Pcdha7	1.1465	0.8	5.46606	11.5924	4.60408	2.33205	5.57219	4.30018	4.47068	12.2456	1.62299	5.19186	5.01319	7.09083	2.46674	1.30501	2.62671	2.25732	2.66755	2.28004	0.417262	0.864005	3.16149	0.792004	1.3486		1	1	1
Gpc2	1.1465	0.8	8.1991	31.8791	18.4163	6.99614	8.35829	25.8011	11.9218	1.22456	1.08199	1.48339	1.2533	1.41817	1.23337	1.75782	4.25529	3.94114	0.337213	0.380298	0.421286	1.18313	1.26637	1.05309	2.17117		1	1	1
Sez6l2	1.1465	0.8	13.6652	8.6943	24.5551	4.66409	1.39305	1.43339	1.49023	1.22456	1.08199	11.8671	1.2533	1.41817	2.46674	2.37959	3.65968	0.524956	2.24018	0.776301	0.423953	0.893722	4.00293	0.448677	0.873045		1	1	1
Syt11	1.1465	0.8	1.36652	5.7962	3.06939	2.33205	1.39305	1.43339	5.9609	2.44912	1.08199	2.22508	1.2533	1.41817	9.86695	0.143181	1.90016	1.55046	0.940154	2.06332	0.250839	1.2186	0.565247	1.01869	0.486498		1	1	1
Xpr1	1.1465	0.8	2.73303	5.7962	3.06939	1.16602	2.7861	1.43339	1.49023	2.44912	1.08199	5.93355	1.2533	2.83633	1.23337	0.641401	1.74152	0.928456	1.65759	0.827276	0.397866	0.806788	0.957247	0.67783	0.660465		1	1	1
Rps11	0.573248	0.8	2.73303	1.73886	6.13878	0.583012	1.04479	3.34459	1.98697	2.44912	0.772851	5.93355	1.87995	1.01298	7.40021	0.45287	1.49581	1.08777	1.60968	1.77865	0.208283	0.46507	0.777126	0.604908	0.536013		1	1	1
Camkv	1.1465	0.8	1.36652	2.8981	6.13878	1.16602	0.696524	2.86679	3.72556	2.44912	0.270498	4.45017	2.5066	0.709083	1.23337	0.143181	1.76594	1.28073	1.25697	0.568534	0.250839	0.757443	0.726098	0.503588	0.380249		1	1	1
Gapdh	1.1465	0.2	10.9321	1.44905	0.511565	0.583012	1.39305	2.29343	1.49023	0.874687	1.5457	1.85424	1.46218	1.73331	1.23337	2.03311	-0.238076	0.787071	0.510835	0.561974	0.378552	0.193702	1.19536	0.666219	1.52232		1	1	1
Rab6b	1.1465	0.8	0.683258	1.93207	1.53469	0.777349	1.62522	1.1945	1.49023	1.04962	1.08199	1.27148	1.56662	1.7018	1.54171	-0.190034	0.500499	0.522706	0.181884	0.681114	0.371532	0.540645	1.57734	0.906238	3.57703		1	1	1
Rab6a	1.1465	0.8	0.683258	1.93207	1.53469	0.777349	1.21892	1.1945	1.49023	0.918421	0.946743	1.11254	1.87995	1.89089	1.54171	-0.190034	0.500499	0.379857	-0.0107614	0.824441	0.371532	0.540645	1.47383	0.0418068	2.59424		1	1	1
Rab1A	1.1465	0.4	0.683258	1.93207	1.53469	1.16602	1.39305	1.43339	1.49023	0.699749	0.90166	1.48339	1.2533	1.98543	0.986695	-0.428077	0.626917	0.524956	0.0402135	0.494134	0.518039	1.15711	4.00293	0.0409467	0.614229		1	1	1
Nop58	0.229299	2.13333	1.70814	1.31732	2.30204	1.16602	1.39305	1.14672	0.993484	1.22456	0.540996	0.741694	0.626649	0.236361	3.70011	0.440342	0.673672	0.236032	-0.258856	0.605057	0.244365	0.769459	0.695927	0.333919	0.18104		1	1	1
Rbm39	0.741851	1.52	1.36652	1.19921	1.11614	0.555249	1.3234	0.98214	0.894135	0.688816	0.50493	2.10147	0.808579	0.988418	0.935659	0.274358	-0.0636082	0.0929613	0.135409	-0.134658	0.368092	0.0749245	0.195239	0.0681299	0.768771		1	1	1
Atp1a1	32.1019	20.8	51.9276	72.4525	119.706	58.3012	14.8592	41.5684	17.8827	17.9602	44.3617	9.3948	29.4525	9.28254	6.57797	5.12694	6.38347	4.63053	4.57927	3.91689	1.69299	1.94668	1.31806	1.02188	0.912475		1	1	1
Slit2	2.29299	0.8	30.0633	46.3696	107.429	37.3127	16.7166	22.9343	47.6872	7.34737	10.8199	94.9369	5.01319	14.1817	74.0021	3.46625	5.9933	4.86358	5.23655	4.95725	0.455483	1.33256	1.38656	0.569919	0.625437		1	1	1
Plxnb2	38.9809	22.4	54.6606	107.23	104.359	51.305	103.086	140.473	98.3549	132.253	77.9034	80.103	97.7573	62.3993	64.1352	5.27353	6.45337	6.83252	6.59623	6.22427	1.80876	2.05184	2.97479	2.24216	2.51666		1	1	1
Fat4	20.6369	36.8	5.6763	9.74816	6.31933	79.2896	6.3848	4.94521	9.93484	58.7789	5.22963	5.31548	6.68426	18.4362	7.04782	4.39491	4.99031	2.82544	4.53032	3.4226	1.04748	0.576743	1.83038	0.548373	1.18474		1	1	1
Atp1b1	4.58599	3.2	16.3982	20.2867	30.6939	13.9923	6.96524	17.2007	17.8827	4.89825	4.32797	4.94463	2.92436	12.0544	4.52235	3.01103	4.4368	3.80903	2.23989	2.70052	0.777232	1.87802	1.67598	4.32479	0.912191		1	1	1
Grik2	1.1465	0.8	16.3982	5.7962	27.6245	20.9884	8.35829	5.73358	20.8632	1.22456	1.08199	20.7674	1.2533	11.3453	19.7339	2.61233	4.18081	3.54247	2.94323	3.42995	0.424556	1.24537	1.07264	0.438944	0.85016		1	1	1
Cyfip1	1.1465	0.8	1.36652	11.5924	6.13878	2.33205	9.75134	7.16697	20.8632	11.0211	4.32797	17.8007	1.87995	7.09083	12.3337	0.143181	2.74152	3.65464	3.46596	2.82812	0.250839	0.992515	1.29349	1.21418	0.94594		1	1	1
Rps2	0.573248	0.8	2.73303	2.41508	2.30204	0.777349	1.8574	2.38899	1.49023	1.42865	0.811494	1.97785	0.895213	1.41817	1.54171	0.45287	0.873019	0.935237	0.491597	0.361802	0.208283	0.720158	1.60247	0.530815	0.650363		1	1	1
Aldh2	1.1465	0.8	1.36652	13.0415	1.53469	0.583012	0.522393	1.43339	14.9023	0.489825	0.676245	0.741694	0.537128	0.202595	1.23337	0.143181	2.33716	2.4904	-0.65308	-0.604505	0.250839	0.433404	0.424075	2.07108	0.491338		1	1	1
Krt15	1.52866	0.8	0.683258	1.08679	2.55782	0.777349	2.7861	1.07505	1.49023	0.30614	1.08199	1.73062	1.2533	0.354541	1.23337	0.00572111	0.559723	0.834945	0.0560065	-0.078458	0.00492067	0.359708	0.69275	0.0324344	0.0620244		1	1	1
Plxna2	25.2229	20.8	90.19	107.23	125.845	46.6409	83.5829	91.7372	113.257	68.5754	56.2636	106.804	62.6649	62.3993	71.5354	5.50476	6.54285	6.58785	6.2708	6.03415	0.925055	1.74032	3.37289	2.12823	4.55754		1	1	1
Atp1a2	20.6369	14.4	35.5294	75.3506	73.6653	41.9768	16.1594	71.6697	18.2553	14.6947	15.8692	8.71491	30.7058	9.92716	6.88631	4.55595	5.99241	5.14411	3.71072	3.98548	1.64027	2.34971	0.881106	2.26178	0.926512		1	1	1
Atp1a3	25.2229	19.2	62.8597	113.026	162.678	81.6216	9.95034	61.6359	17.8827	13.6743	17.3119	9.76564	25.4837	10.3635	6.78353	5.16031	6.89613	4.89835	3.76383	3.82886	1.19608	2.12719	0.831673	2.35036	1.08371		1	1	1
Cntnap4	1.1465	1.6	8.1991	63.7582	21.4857	13.9923	47.3636	48.7354	41.7263	61.2281	45.4437	59.3355	35.0923	68.0719	64.1352	1.86732	5.04783	5.52173	5.79014	5.80133	0.50892	0.970042	4.51362	3.39853	2.20568		1	1	1
Sdk2	6.87898	3.2	35.5294	17.3886	55.249	27.9846	50.1497	65.9361	53.6481	66.1263	54.0996	127.571	75.1979	102.108	83.8691	3.92626	5.06784	5.82217	6.36805	6.44391	0.625407	1.34911	3.50245	1.63759	3.38807		1	1	1
Srsf3	1.1465	1.1	1.21468	1.19704	1.07429	1.07633	1.14722	0.792941	0.766402	0.634958	2.31855	1.11254	1.02543	1.01298	1.05717	0.2063	0.158189	-0.148503	0.438667	0.0452445	2.00392	1.33596	0.327743	0.28629	1.13866		1	1	1
Nfasc	4.58599	1.6	30.0633	130.415	73.6653	60.6332	175.524	151.94	146.042	151.846	170.955	136.472	145.383	89.3444	143.071	3.59492	6.46332	7.30228	7.25824	6.97651	0.542057	1.81838	4.19484	3.96716	2.6179		1	1	1
Hspa8	1.01911	1.46667	2.3426	2.8981	2.79035	1.5547	1.72082	2.10231	2.28501	2.28585	1.26232	2.47231	1.38522	1.59544	1.94742	0.686575	1.27165	1.02577	1.00492	0.716064	0.716827	1.51646	2.47188	1.25642	1.76282		1	1	1
Actg1	0.818926	1.12727	1.49074	1.59767	1.00967	1.0454	1.36341	1.29005	1.11176	1.25596	1.53181	0.923619	0.966084	1.02294	1.59612	0.196164	0.284016	0.327771	0.306997	0.25707	0.305508	0.499311	1.56964	0.604265	0.412015		1	1	1
Ncam1	82.5478	52.8	155.783	457.9	196.441	172.571	21.0224	45.6297	149.768	40.6146	61.0243	51.1769	22.4454	20.7407	71.5354	6.60056	8.10663	6.17273	5.67069	5.25703	1.4573	1.40074	0.836405	2.97353	1.05055		1	1	1
Cdh11	1.1465	0.8	5.46606	46.3696	15.3469	2.33205	55.7219	40.135	29.8045	34.2877	41.1157	26.701	42.6121	34.036	17.2672	1.30501	4.41613	5.38844	5.08894	4.96833	0.417262	0.711635	2.25276	2.86471	1.81812		1	1	1
Thsd7a	1.1465	0.8	5.46606	8.6943	67.5265	13.9923	19.5027	14.3339	38.7459	9.79649	4.32797	56.3688	10.0264	34.036	29.6008	1.30501	4.9103	4.59659	4.55445	4.61791	0.417262	0.706117	1.45064	0.611388	1.48006		1	1	1
Ntm	1.1465	0.8	8.1991	17.3886	15.3469	2.33205	22.2888	20.0675	17.8827	22.0421	19.4759	14.8339	17.5462	28.3633	19.7339	1.75782	3.5471	4.32766	4.23143	4.45162	0.421286	1.06534	3.93903	2.965	2.49487		1	1	1
Cnr1	1.1465	0.8	2.73303	14.4905	9.20816	2.33205	8.35829	11.4672	14.9023	12.2456	10.8199	23.7342	7.51979	9.92716	19.7339	0.641401	3.11718	3.53305	3.96347	3.63153	0.397866	1.02394	2.30062	1.63181	1.41998		1	1	1
Elfn2	1.1465	0.8	1.36652	20.2867	21.4857	6.99614	8.35829	20.0675	32.785	4.89825	4.32797	20.7674	5.01319	8.50899	7.40021	0.143181	4.02292	4.35075	3.32162	2.80201	0.250839	1.51809	1.28968	0.76904	2.35497		1	1	1
Efnb1	1.1465	0.8	2.73303	17.3886	6.13878	2.33205	19.5027	20.0675	14.9023	4.89825	8.65594	5.93355	12.533	8.50899	4.93347	0.641401	3.10766	4.18249	2.69953	3.11411	0.397866	0.776983	3.33065	2.09591	1.59952		1	1	1
Hspg2	1.1465	0.8	16.3982	121.72	1.53469	1.16602	16.7166	14.8117	20.8632	14.6947	19.4759	1.48339	7.51979	2.83633	1.23337	2.61233	5.37412	4.1263	3.57103	1.94978	0.424556	0.431599	3.1134	0.946458	0.691246		1	1	1
Gria4	1.1465	0.8	5.46606	5.7962	12.2776	6.99614	5.57219	2.86679	11.9218	9.79649	6.49195	11.8671	5.01319	8.50899	4.93347	1.30501	3.06292	2.76276	3.23039	2.62103	0.417262	1.6794	1.01198	2.23228	1.92216		1	1	1
Gria3	1.1465	0.8	5.46606	5.7962	9.20816	6.99614	5.57219	2.86679	11.9218	7.34737	6.49195	11.8671	5.01319	8.50899	7.40021	1.30501	2.8745	2.76276	3.09909	2.80201	0.417262	2.49851	1.01198	1.97857	2.35497		1	1	1
Syt1	1.1465	0.8	1.36652	11.5924	21.4857	2.33205	3.83088	17.2007	2.23534	9.18421	6.49195	1.23616	12.533	2.22855	1.11003	0.143181	3.56113	2.95525	2.49504	2.40341	0.250839	0.912004	0.642795	0.928673	0.518081		1	1	1
Csnk2b	1.1465	0.8	1.36652	5.7962	12.2776	2.33205	4.17914	5.73358	2.98045	7.34737	1.08199	2.96678	1.2533	2.83633	4.93347	0.143181	2.76594	2.10357	1.92551	1.58866	0.250839	0.930422	1.84158	0.686056	0.877091		1	1	1
Pcdhb6	1.1465	0.8	1.36652	5.7962	3.06939	1.16602	4.17914	2.86679	5.9609	2.44912	3.24598	2.96678	3.75989	2.83633	1.23337	0.143181	1.74152	2.11624	1.52972	1.38397	0.250839	0.806788	1.68887	2.89555	1.024		1	1	1
Pygl	1.1465	0.8	2.73303	5.7962	21.4857	4.66409	0.696524	14.3339	11.9218	2.44912	1.08199	1.48339	1.2533	0.709083	0.308342	0.641401	3.4126	3.16737	0.741144	-0.401811	0.397866	0.823534	0.885321	0.761349	0.371779		1	1	1
Aldh1a7	1.1465	0.8	1.36652	11.5924	6.13878	2.33205	1.39305	8.60036	5.9609	1.22456	2.16398	1.48339	1.2533	0.709083	1.23337	0.143181	2.74152	2.41091	0.699532	0.0911918	0.250839	0.992515	0.96038	1.04634	0.13504		1	1	1
Eif2s3x	1.1465	0.8	2.73303	2.17358	7.67347	6.99614	2.08957	3.58349	2.98045	1.83684	0.540996	1.48339	0.626649	1.41817	0.822246	0.641401	2.48913	1.52832	0.364097	-0.0653903	0.397866	1.25105	1.91279	0.301784	0.0648073		1	1	1
Rps26	1.1465	0.8	1.36652	1.08679	1.02313	1.16602	2.7861	14.3339	5.9609	1.83684	0.540996	1.48339	1.67106	1.06362	0.822246	0.143181	0.126946	2.94367	0.364097	0.245672	0.250839	1.04543	0.906949	0.301784	0.298428		1	1	1
Rps6	1.1465	0.8	2.73303	2.8981	4.60408	1.74903	1.39305	3.34459	1.49023	4.89825	0.270498	2.22508	0.835532	0.850899	0.822246	0.641401	1.62468	1.05377	1.30136	-0.258036	0.397866	1.18118	0.78146	0.473385	4.41432		1	1	1
Krt84	2.29299	0.8	0.683258	1.44905	3.06939	1.16602	5.57219	0.716697	1.49023	2.44912	1.08199	1.48339	2.5066	0.709083	1.23337	0.331992	0.922061	1.37464	0.741144	0.568534	0.191265	0.686619	0.456103	0.761349	0.380249		1	1	1
Rpl14	1.1465	1.6	1.36652	1.44905	1.53469	0.777349	1.04479	2.15009	1.49023	1.63275	1.08199	0.741694	1.67106	1.41817	1.23337	0.455233	0.326189	0.643118	0.204322	0.526936	1.32627	0.45703	0.809354	0.229657	1.59409		1	1	1
Prpf40a	1.1465	0.8	1.36652	1.44905	3.06939	1.16602	1.39305	2.86679	1.49023	1.22456	0.540996	0.741694	1.2533	0.709083	1.23337	0.143181	0.922061	0.938615	-0.258856	0.0911918	0.250839	0.686619	0.898421	0.333919	0.13504		1	1	1
Rab3c	1.1465	0.8	0.683258	1.44905	6.13878	1.16602	1.16087	1.14672	0.993484	0.765351	0.540996	1.90721	1.07426	1.01298	1.48004	-0.190034	1.54495	0.137972	0.0992103	0.249859	0.371532	0.522813	0.871509	0.0582295	0.574335		1	1	1
Ssrp1	0.573248	1.6	0.683258	3.62263	1.53469	0.388674	2.7861	1.43339	1.49023	1.22456	1.08199	0.741694	1.2533	1.41817	0.616684	-0.0707108	0.886483	0.928456	0.0230176	0.132313	0.0504771	0.376053	0.957247	0.0381001	0.146105		1	1	1
Rpl22	0.764331	0.8	1.02489	1.03504	1.53469	1.16602	1.39305	0.860036	1.49023	1.22456	1.08199	1.11254	1.2533	1.41817	1.23337	-0.212446	0.316436	0.319352	0.188652	0.380298	0.773452	0.753423	0.561315	1.49248	2.17117		1	1	1
Rps23	0.191083	2.4	1.02489	1.61006	1.15102	1.5547	1.95027	2.45725	1.49023	2.04094	0.216398	0.741694	1.09664	1.06362	1.54171	0.26942	0.524657	0.9752	-0.000467309	0.303331	0.115875	1.41209	1.5876	0.000194577	0.691114		1	1	1
Rab14	1.1465	0.8	0.683258	1.73886	6.13878	1.16602	1.08348	0.955596	2.23534	1.22456	0.463711	0.988926	0.578445	0.709083	1.23337	-0.190034	1.59194	0.510765	-0.164239	-0.251026	0.371532	0.570321	0.449199	0.182246	0.328318		1	1	1
Hnrnph1	0.764331	1.4	2.27753	1.44905	1.27891	0.971686	1.67166	1.72007	0.745113	1.02047	0.961771	0.247231	1.2533	0.992716	1.54171	0.566201	0.302425	0.463568	-0.428262	0.336369	0.475229	0.768727	0.525426	0.443941	0.761852		1	1	1
Hnrnph2	0.764331	1.6	2.73303	1.44905	1.15102	0.874517	2.32175	1.91119	0.745113	1.22456	0.946743	0.185424	1.04442	0.709083	1.23337	0.764789	0.211879	0.730619	-0.348177	-0.0063298	0.541205	0.404192	0.628667	0.277407	0.00940111		1	1	1
Rps7	0.573248	2.4	1.36652	1.44905	1.15102	0.874517	1.8574	2.86679	0.745113	1.83684	0.360664	0.494463	0.626649	1.41817	0.822246	0.532654	0.211879	0.866393	-0.156301	-0.0653903	0.350696	0.404192	0.60153	0.0766438	0.0648073		1	1	1
Cherp	0.191083	0.8	0.683258	1.33758	2.30204	6.99614	0.835829	1.72007	0.372556	0.612281	0.772851	2.22508	0.626649	1.62076	1.64449	-0.841369	1.82589	-0.0348212	0.267122	0.375513	1.11371	0.659503	0.0200941	0.147553	0.37113		1	1	1
Krt13	1.71975	0.533333	0.683258	2.17358	2.30204	2.33205	2.7861	0.716697	0.745113	0.612281	1.08199	2.07674	0.626649	0.354541	0.616684	-0.0309452	1.1822	0.501789	0.329991	-0.908808	0.0189251	4.89365	0.239181	0.233825	2.19973		1	1	1
Rab10	1.1465	0.4	0.683258	1.03504	2.30204	1.5547	1.21892	1.11486	2.04906	1.22456	0.540996	1.29797	0.398777	1.41817	1.0792	-0.428077	0.705395	0.546903	0.0302289	-0.0508313	0.518039	0.79179	0.71241	0.0295522	0.0392391		1	1	1
Rps4x	1.1465	1.6	0.683258	1.20754	0.920816	0.233205	1.08348	2.50844	1.86278	5.51053	0.946743	0.296678	1.07426	0.472722	1.23337	0.193143	-0.345221	0.862538	1.17077	-0.109698	0.209685	0.298877	0.928275	0.311514	0.114789		1	1	1
Rps16	1.1465	0.4	1.36652	2.17358	0.767347	2.33205	1.04479	0.955596	2.23534	2.44912	1.08199	0.494463	0.417766	0.709083	0.616684	-0.0424505	0.813653	0.497645	0.424233	-0.782949	0.0334833	0.69407	0.426502	0.231611	2.08605		1	1	1
Prdx5	1.1465	0.8	1.36652	1.44905	1.53469	1.16602	1.39305	0.358349	1.49023	0.612281	1.08199	0.890033	1.67106	0.354541	1.23337	0.143181	0.468068	0.111753	-0.215186	0.119455	0.250839	1.58036	0.0783578	0.435368	0.078597		1	1	1
Dclk1	0.573248	1.2	1.36652	0.966033	1.02313	0.932819	1.21892	0.573358	1.78827	1.22456	0.90166	0.741694	0.835532	1.1818	0.925026	0.0656937	-0.0380156	0.255217	-0.0649599	-0.0279872	0.0673088	0.420325	0.214169	0.112372	0.0644259		1	1	1
Stxbp1	1.1465	0.8	1.36652	1.44905	0.383673	2.33205	0.835829	0.716697	0.372556	0.612281	0.360664	0.445017	1.00264	1.89089	0.704782	0.143181	0.473274	-0.640042	-1.08114	0.262356	0.250839	0.276922	1.21221	2.68963	0.217904		1	1	1
Cpeb4	1.1465	0.8	1.36652	0.362263	0.0852608	0.932819	1.39305	0.716697	0.496742	1.22456	1.08199	0.741694	1.2533	0.709083	0.616684	0.143181	-1.11994	-0.202856	0.0230176	-0.218114	0.250839	1.01556	0.185655	0.0381001	0.284947		1	1	1
Cct6a	0.573248	0.8	8.1991	0.966033	0.255782	0.583012	1.67166	1.91119	0.894135	0.612281	0.463711	0.185424	0.751979	0.11818	0.616684	1.67391	-0.733102	0.577565	-1.24992	-1.01271	0.365339	0.905794	0.735101	2.00921	1.22937		1	1	1
Actb	0.830222	1.11304	1.48534	1.59767	1.02313	1.04942	1.36403	1.29355	1.11767	1.25518	1.56151	0.923619	0.971946	1.03999	1.54171	0.192661	0.290904	0.331608	0.318194	0.244337	0.306907	0.524559	1.61471	0.599671	0.440842		1	1	1
Ptn	1.1465	0.8	1.36652	0.745226	1.53469	1.16602	1.24641	0.955596	0.609638	1.04962	0.432797	0.0824105	0.268564	1.41817	0.308342	0.143181	0.199936	-0.0935479	-0.938955	-0.588522	0.250839	0.259559	0.124839	0.780195	0.372457		1	1	1
Tenm2	6.87898	1.6	65.5928	170.988	113.567	51.305	175.524	154.807	99.8451	122.456	73.5755	133.505	50.1319	79.4173	81.4023	4.62589	6.80675	7.16382	6.77933	6.13581	0.505403	1.48716	2.49042	2.38718	2.6256		1	1	1
Cdh2	18.3439	11.2	30.0633	72.4525	46.0408	25.6525	78.0107	88.8704	77.4917	73.4737	69.2475	74.1694	100.264	20.5634	54.2682	4.31245	5.58642	6.34798	6.17586	5.86704	1.57684	1.5932	4.57302	5.88781	1.16777		1	1	1
Gria1	1.1465	0.8	13.6652	14.4905	42.9714	18.6564	22.2888	14.3339	29.8045	17.1439	15.1479	32.6346	7.51979	34.036	39.4678	2.37959	4.66521	4.46874	4.43577	4.75531	0.423953	1.28672	2.04188	1.69454	1.23755		1	1	1
Lrp1	2.29299	4.8	106.588	188.377	162.678	67.6293	60.8298	13.2313	113.257	244.912	27.8613	172.073	115.303	16.4862	103.603	5.24389	7.12475	5.96439	7.2122	6.29396	0.464284	1.70882	0.997607	1.08571	1.16848		1	1	1
Dchs1	9.17197	8	16.3982	18.8377	19.951	23.3205	6.96524	6.75743	23.8436	56.3298	6.22145	26.701	5.01319	7.94173	6.16684	3.48415	4.37177	3.6464	4.89485	2.67218	1.74876	3.89517	0.952586	0.923513	2.49128		1	1	1
Gnao1	1.1465	3.2	5.46606	5.7962	2.30204	1.16602	2.55392	5.01688	4.09812	1.68377	1.08199	2.33104	1.43234	1.41817	4.93347	1.70967	1.62671	1.95964	0.76463	1.37555	0.845234	0.681305	1.80002	0.904257	0.611933		1	1	1
Hspa5	0.573248	1.6	2.73303	5.7962	4.60408	0.583012	1.62522	3.58349	1.86278	1.57444	1.32243	2.07674	2.19327	1.0909	2.05561	0.709667	1.87228	1.23705	0.729332	0.831818	0.43661	0.777798	1.03298	1.38451	1.05676		1	1	1
Rps27a	1.33758	1.2	1.56173	1.3766	2.51132	1.31178	1.69588	1.54366	1.69344	2.26073	0.998762	1.25518	1.18367	1.96361	1.00211	0.450419	0.793463	0.717496	0.589657	0.467939	1.59446	0.876498	3.66808	0.584964	0.578807		1	1	1
Actbl2	0.764331	0.888889	1.21468	1.73886	0.837106	1.16602	1.62522	1.57673	0.917062	1.66986	1.21724	1.14107	0.989446	1.01298	1.50745	-0.0649674	0.318843	0.457338	0.425161	0.226456	0.119537	0.396842	0.750112	0.972936	0.430416		1	1	1
Hnrnpu	1.96542	0.533333	1.07369	2.17358	2.41166	0.777349	1.16087	1.63816	1.19218	0.779266	0.405747	1.31857	0.358085	0.42545	0.822246	0.25195	0.837966	0.411867	-0.260969	-0.901688	0.173028	0.704989	1.00568	0.247083	1.48669		1	1	1
Ctnnb1	38.9809	32	71.0588	57.2375	141.192	62.9653	19.5027	15.2298	108.786	325.733	93.5923	160.206	35.4057	21.2725	125.804	5.56519	6.44512	5.58013	7.59378	5.92665	1.7389	1.47473	0.700304	1.3047	0.848647		1	1	1
Igsf8	11.465	8	35.5294	26.0829	42.9714	20.9884	72.4385	65.9361	59.609	48.9825	64.9195	35.6013	57.6517	70.9083	37.0011	4.19625	4.90758	6.04428	5.63907	5.78626	0.936111	1.92108	4.20817	2.34689	2.27132		1	1	1
Itgav	1.1465	0.8	1.36652	31.8791	3.06939	4.66409	45.9706	58.7692	56.6286	100.414	60.5915	53.402	42.6121	104.944	78.9356	0.143181	3.72292	5.74925	6.15925	6.23835	0.250839	0.582081	3.73825	2.06937	1.83578		1	1	1
Nrp2	13.758	6.4	54.6606	34.7772	36.8327	23.3205	72.4385	37.2682	50.6677	31.8386	32.4598	71.2027	37.5989	79.4173	71.5354	4.64036	4.98383	5.74034	5.4972	5.97385	0.73049	2.72533	2.16165	1.56119	2.06975		1	1	1
Acta2	0.881921	0.945455	1.36652	1.5215	1.06248	1.16602	1.39305	1.09211	0.827903	1.35346	1.8484	1.30887	0.902375	1.24089	1.35671	0.0903526	0.32193	0.143202	0.588401	0.222382	0.159475	0.834206	0.253782	1.3609	0.539761		1	1	1
Actg2	0.881921	0.945455	1.36652	1.5215	1.06248	1.16602	1.39305	1.09211	0.827903	1.35346	1.8484	1.30887	0.902375	1.24089	1.35671	0.0903526	0.32193	0.143202	0.588401	0.222382	0.159475	0.834206	0.253782	1.3609	0.539761		1	1	1
Tubb3	0.802548	0.888889	1.68187	1.76406	1.53469	0.842128	1.09617	1.22104	1.21571	1.50108	1.35249	1.40922	1.38758	1.19424	1.42312	0.169199	0.464976	0.235898	0.506834	0.416819	0.167778	0.616408	1.9178	3.20313	2.03454		1	1	1
Cxadr	27.5159	19.2	40.9955	86.943	64.4571	41.9768	86.369	35.8349	65.5699	39.186	86.5594	38.5681	42.6121	25.527	19.7339	4.86973	6.01031	5.96789	5.77534	4.87239	1.94781	2.09101	1.86349	1.55734	1.83516		1	1	1
Plxna3	9.17197	8	24.5973	26.0829	46.0408	11.6602	27.861	22.9343	35.7654	19.593	19.4759	35.6013	32.5858	28.3633	17.2672	3.79941	4.80364	4.85068	4.6375	4.70443	1.13645	1.26755	2.76162	1.95254	2.27016		1	1	1
Ephb3	4.58599	3.2	8.1991	14.4905	9.20816	6.99614	8.35829	11.4672	23.8436	12.2456	6.49195	11.8671	5.01319	17.018	4.93347	2.41369	3.35496	3.86358	3.35072	3.16804	1.35746	1.84676	1.34067	2.1108	0.929955		1	1	1
Epha6	4.58599	3.2	10.9321	14.4905	12.2776	9.32819	8.35829	8.60036	8.94135	9.79649	6.49195	8.90033	7.51979	11.3453	7.40021	2.6414	3.58881	3.10992	3.06975	3.13012	1.03372	2.74499	5.84133	2.77105	2.40713		1	1	1
Slc39a10	1.1465	0.8	10.9321	20.2867	18.4163	11.6602	16.7166	17.2007	17.8827	22.0421	8.65594	14.8339	25.066	11.3453	14.8004	2.10194	4.06934	4.10992	3.92384	4.09344	0.423003	2.41773	5.95138	1.66794	1.75608		1	1	1
App	1.1465	0.8	30.0633	20.2867	46.0408	18.6564	5.57219	14.3339	44.7068	9.79649	4.32797	32.6346	5.01319	5.67266	9.86695	3.41548	4.82415	4.42879	3.96221	2.7763	0.425841	1.43316	0.800508	0.775345	1.73725		1	1	1
Slit1	1.1465	0.8	16.3982	37.6753	73.6653	20.9884	5.57219	22.9343	23.8436	1.22456	1.08199	56.3688	1.2533	1.41817	41.9345	2.61233	5.46302	4.12516	4.28972	3.8942	0.424556	1.29975	1.2969	0.431398	0.439634		1	1	1
Fam171a2	1.1465	0.8	8.1991	11.5924	18.4163	1.16602	13.9305	14.3339	17.8827	7.34737	8.65594	11.8671	5.01319	11.3453	7.40021	1.75782	3.37734	3.94321	3.2157	2.98542	0.421286	0.871416	3.47955	2.45653	1.69931		1	1	1
Lrrc4	1.1465	0.8	5.46606	8.6943	9.20816	4.66409	8.35829	8.60036	11.9218	4.89825	6.49195	5.93355	10.0264	11.3453	9.86695	1.30501	2.91115	3.26706	2.52972	3.3803	0.417262	1.9788	2.77278	3.28796	4.44109		1	1	1
Podxl2	1.1465	0.8	2.73303	17.3886	18.4163	6.99614	16.7166	5.73358	17.8827	4.89825	4.32797	8.90033	2.5066	2.83633	4.93347	0.641401	3.83461	3.74892	2.59507	1.7763	0.397866	1.65723	1.48923	1.60587	1.47925		1	1	1
Robo2	1.1465	0.8	1.36652	17.3886	9.20816	1.16602	19.5027	17.2007	14.9023	14.6947	6.49195	2.96678	5.01319	2.83633	9.86695	0.143181	3.21012	4.10449	3.0092	2.56206	0.250839	0.815991	3.58649	0.949757	1.1101		1	1	1
Spock1	1.1465	0.8	5.46606	8.6943	3.06939	4.66409	2.7861	11.4672	23.8436	2.44912	4.32797	1.48339	1.2533	2.83633	4.93347	1.30501	2.4531	3.66664	1.46126	1.58866	0.417262	1.25522	0.892645	0.984237	0.877091		1	1	1
Krt71	1.71975	0.8	0.683258	2.8981	1.53469	1.74903	1.39305	1.43339	2.98045	2.44912	0.721328	1.48339	0.835532	1.41817	1.23337	0.0944627	1.04307	0.952804	0.633459	0.217051	0.0723598	1.17805	0.830159	0.478823	0.399678		1	1	1
Rps25	2.29299	2	1.63982	0.966033	2.04626	1.16602	1.39305	1.43339	0.894135	0.816374	1.08199	0.890033	0.417766	1.41817	1.64449	0.983754	0.477959	0.310564	-0.105525	0.2143	2.17872	0.519915	0.622913	0.37332	0.15941		1	1	1
Dek	0.573248	0.8	1.36652	1.08679	1.02313	1.74903	2.7861	5.73358	1.49023	1.22456	1.08199	0.370847	1.2533	0.709083	1.23337	-0.130911	0.363246	1.73839	-0.16413	0.0911918	0.135663	0.545364	0.865748	0.152017	0.13504		1	1	1
Tuba4a	0.900819	0.861538	1.53733	1.71251	1.42101	0.763946	1.27191	1.40154	1.61705	1.22456	1.06365	1.05399	1.43234	1.06362	1.14201	0.137367	0.377576	0.516186	0.155836	0.278172	0.172651	0.46052	1.88898	0.965765	0.883367		1	1	1
Krt19	2.29299	0.8	0.683258	0.724525	4.60408	0.583012	2.7861	0.716697	0.745113	0.612281	2.16398	1.85424	1.2533	0.709083	1.23337	0.331992	0.978591	0.501789	0.626206	0.0911918	0.191265	0.299145	0.239181	0.500906	0.13504		1	1	1
Rab35	1.1465	0.4	0.683258	1.93207	2.30204	1.16602	1.67166	1.14672	1.86278	1.02047	0.721328	1.48339	0.71617	1.13453	1.64449	-0.428077	0.848032	0.641902	0.104419	0.22041	0.518039	1.12474	1.22963	0.123822	0.242721		1	1	1
Tubb6	0.955414	0.685714	1.51835	1.65606	0.920816	0.742015	0.917373	1.27413	1.28701	1.28901	1.42978	1.35977	1.50396	1.15226	1.12124	0.0747243	0.145738	0.213509	0.443097	0.332454	0.0762261	0.140729	0.587951	3.04525	0.990097		1	1	1
Rpl17	1.1465	0.8	2.04977	1.03504	1.91837	0.932819	1.23827	1.22862	1.49023	0.918421	0.721328	0.741694	0.835532	1.41817	1.23337	0.413692	0.373406	0.399486	-0.333126	0.217051	0.3736	0.399524	1.69082	1.5217	0.399678		1	1	1
Rab15	1.1465	0.4	0.683258	1.44905	1.53469	1.16602	1.8574	1.07505	1.49023	0.918421	1.62299	1.11254	0.751979	1.41817	0.822246	-0.428077	0.468068	0.559955	0.284495	-0.00366426	0.518039	1.58036	0.983657	0.445973	0.00392736		1	1	1
Rab8b	1.1465	0.4	0.683258	1.44905	1.53469	1.16602	1.8574	1.07505	1.49023	0.734737	1.62299	1.11254	0.751979	1.06362	1.23337	-0.428077	0.468068	0.559955	0.210084	0.0233602	0.518039	1.58036	0.983657	0.240051	0.0393436		1	1	1
Rab8a	1.1465	0.4	0.683258	1.44905	1.53469	1.16602	1.8574	1.07505	1.49023	0.734737	1.62299	1.11254	0.626649	1.06362	1.23337	-0.428077	0.468068	0.559955	0.210084	-0.037196	0.518039	1.58036	0.983657	0.240051	0.0482725		1	1	1
Krt42	3.43949	0.8	0.683258	0.120754	3.06939	0.583012	2.7861	0.286679	4.47068	0.612281	0.540996	1.21368	0.626649	0.709083	1.23337	0.714501	0.330808	1.33026	-0.341928	-0.223699	0.287618	0.101105	0.551694	0.421805	0.308263		1	1	1
Ppil4	0.429936	1.4	1.2614	1.1081	0.57551	0.583012	0.886485	1.01532	1.01963	0.470985	0.499381	0.791141	0.683617	0.992716	0.863358	0.0432678	-0.404421	-0.0382858	-0.768153	-0.24031	0.0339634	0.623758	0.235737	1.80494	0.790329		1	1	1
Ncam2	2.29299	3.2	24.5973	60.8601	95.151	34.9807	47.3636	48.7354	80.4722	90.6175	32.4598	103.837	42.6121	65.2356	83.8691	3.32626	5.9924	5.87914	6.24104	5.99787	0.548083	1.6413	2.23015	1.56597	2.20782		1	1	1
Adgrl1	1.1465	0.8	16.3982	55.0639	79.8041	25.6525	83.5829	65.9361	89.4135	66.1263	43.2797	97.9037	55.1451	65.2356	34.5343	2.61233	5.74165	6.3155	6.11068	5.69037	0.424556	1.54601	3.43283	1.89799	2.30312		1	1	1
Tuba1b	0.89172	0.85	1.51293	1.59767	1.48673	0.756339	1.26194	1.3822	1.70699	1.13385	1.12973	1.02189	1.38385	1.08051	1.19226	0.117539	0.356424	0.536426	0.131137	0.285546	0.147316	0.45826	1.55953	1.21975	1.16199		1	1	1
Srsf10	0.716561	1.06667	1.15628	1.20754	0.976623	0.777349	1.02157	1.32313	1.27734	0.952437	0.540996	1.11254	0.783311	1.24089	1.11003	-0.0293869	-0.0186276	0.271839	-0.20314	0.0631521	0.051683	0.0349092	1.03795	0.315678	0.119894		1	1	1
Tuba8	0.687898	0.8	1.46412	1.81131	1.75394	0.874517	1.24794	1.3886	1.68251	1.30901	0.870872	0.988926	1.29972	1.01298	1.06892	-0.0232589	0.565521	0.525752	0.0789792	0.172748	0.022035	0.724529	1.57791	0.161527	0.656029		1	1	1
Ly6h	2.29299	4.8	16.3982	52.1658	24.5551	16.3243	13.9305	17.2007	14.9023	12.2456	8.65594	26.701	8.77309	34.036	11.1003	2.96909	4.9549	3.93965	3.988	4.1675	0.718931	1.2978	3.91535	1.26498	0.986935		1	1	1
Hist1h4a	2.00637	0.7	6.83258	1.81131	1.91837	0.728764	0.605673	0.43625	0.532223	1.83684	1.62299	1.05956	0.626649	1.13453	1.85005	1.66887	0.571578	-0.930392	0.591167	0.26753	0.512272	0.568803	3.19726	1.02573	0.224314		1	1	1
Tuba1a	0.905129	0.847059	1.4106	1.66487	1.4068	0.747451	1.21892	1.29005	1.64141	1.18159	1.34555	0.927118	1.39518	1.11427	1.1538	0.0762329	0.348278	0.468281	0.203417	0.288162	0.109667	0.427043	1.37109	0.550601	1.18389		1	1	1
Neo1	13.758	9.6	38.2624	113.026	52.1796	32.6486	37.6123	126.139	143.062	112.66	69.2475	91.9701	135.356	90.7626	69.0686	4.36037	6.04333	6.67625	6.51242	6.62052	1.02596	1.25946	1.43991	2.70559	2.12287		1	1	1
Edil3	18.3439	11.2	49.1946	28.981	98.2204	51.305	16.7166	25.8011	44.7068	12.2456	8.65594	68.2359	20.0528	31.1996	61.6684	4.71404	5.89487	4.8617	4.893	5.23421	1.01643	1.34108	1.56636	0.676034	1.37532		1	1	1
Grm5	1.1465	0.8	1.36652	60.8601	42.9714	16.3243	89.1551	74.5365	71.5308	63.6772	45.4437	77.1362	87.7309	76.5809	32.0676	0.143181	5.3238	6.29292	5.95619	6.03254	0.250839	1.40634	3.84768	2.57635	1.7155		1	1	1
Cadm3	9.17197	3.2	10.9321	26.0829	18.4163	9.32819	39.0053	28.6679	35.7654	24.4912	10.8199	29.6678	17.5462	25.527	24.6674	2.95755	4.16531	5.10767	4.43694	4.49698	1.35212	1.60337	3.40596	1.67157	2.98489		1	1	1
Nectin1	6.87898	1.6	13.6652	11.5924	24.5551	9.32819	13.9305	11.4672	11.9218	14.6947	6.49195	26.701	12.533	22.6906	14.8004	2.88389	3.92206	3.63689	3.99662	4.05959	0.848795	1.39206	3.95216	1.19846	2.15352		1	1	1
Tfrc	2.29299	1.6	8.1991	14.4905	15.3469	6.99614	22.2888	34.4015	29.8045	31.8386	14.0659	11.8671	13.7863	14.1817	24.6674	2.01103	3.61799	4.84958	4.26733	4.133	0.654975	1.88148	2.85395	1.34998	2.01289		1	1	1
Cspg4	1.1465	0.8	1.36652	2.8981	1.53469	1.16602	25.0749	43.0018	41.7263	29.3895	23.8038	91.9701	25.066	90.7626	11.9226	0.143181	0.90016	5.19381	5.59657	5.41223	0.250839	0.755914	2.45413	1.01796	0.786863		1	1	1
Flrt3	4.58599	3.2	24.5973	17.3886	30.6939	16.3243	5.57219	14.3339	20.8632	1.22456	4.32797	20.7674	2.5066	5.67266	2.46674	3.43221	4.42418	3.76445	3.13312	1.82728	0.639228	1.94156	1.33004	0.570063	1.12856		1	1	1
Grm3	1.1465	0.8	1.36652	23.1848	6.13878	6.99614	19.5027	22.9343	14.9023	22.0421	12.9839	8.90033	20.0528	8.50899	1.23337	0.143181	3.59772	4.25649	3.87205	3.31204	0.250839	0.936652	2.8331	1.609	0.748597		1	1	1
Npm1	0.573248	1.6	1.36652	8.6943	3.06939	4.66409	4.17914	17.2007	2.98045	4.89825	3.24598	0.370847	3.75989	0.354541	0.822246	0.238691	2.4531	3.0215	1.50506	0.718579	0.226493	1.25522	0.71458	0.625364	0.238536		1	1	1
Rplp0	1.1465	0.8	1.36652	14.4905	1.53469	1.16602	2.08957	2.15009	8.94135	1.22456	0.721328	1.48339	2.5066	0.354541	4.93347	0.143181	2.51864	2.13543	0.192942	1.37751	0.250839	0.467191	0.678057	0.253961	0.532456		1	1	1
Tubal3	0.764331	0.8	2.04977	1.93207	1.53469	0.233205	0.995034	1.07505	1.11767	1.22456	1.08199	1.48339	1.67106	1.41817	1.23337	0.268676	0.302549	0.0875756	0.337213	0.526936	0.184764	0.172076	0.805075	1.05309	1.59409		1	1	1
Top1	0.143312	6.4	1.00691	1.01825	1.02313	0.932819	1.18106	1.56612	1.25179	1.17558	0.649195	0.741694	0.824538	0.763628	0.840933	1.33156	-0.0124612	0.414665	-0.225178	-0.304541	0.317218	0.105742	1.31762	0.37319	2.89704		1	1	1
Igsf3	48.1529	27.2	95.6561	86.943	95.151	65.2973	78.0107	74.5365	92.394	53.8807	25.9678	91.9701	17.5462	25.527	51.8015	5.83297	6.36569	6.35133	5.83978	4.98299	1.29614	3.10113	3.91063	1.37353	1.38116		1	1	1
Acta1	0.818926	0.866667	1.49074	1.32305	1.20583	1.16602	1.22419	1.15774	0.86641	1.17746	1.71151	1.31857	0.877309	1.1196	1.23337	0.0824017	0.300573	0.114743	0.488016	0.106697	0.0972498	2.09918	0.307055	1.18434	0.296499		1	1	1
Actc1	0.818926	0.866667	1.49074	1.32305	1.20583	1.16602	1.22419	1.15774	0.86641	1.17746	1.71151	1.31857	0.877309	1.1196	1.23337	0.0824017	0.300573	0.114743	0.488016	0.106697	0.0972498	2.09918	0.307055	1.18434	0.296499		1	1	1
Hp1bp3	0.286624	0.8	0.227753	1.44905	1.38122	0.627859	0.773916	1.04247	0.458531	0.979649	1.08199	0.741694	0.696277	1.1818	0.986695	-1.19058	0.205031	-0.39915	-0.0978181	-0.0665401	1.43756	0.227071	0.64717	0.258895	0.116166		1	1	1
Tuba1c	0.876733	0.8	1.42118	1.56345	1.53469	0.754486	1.21671	1.35226	1.73353	1.17458	1.06425	1.02696	1.37266	1.13453	1.14201	0.0463324	0.36088	0.520212	0.122472	0.282618	0.057726	0.463589	1.31427	0.934687	1.29758		1	1	1
Eef2	1.1465	0.8	1.36652	2.60829	6.13878	0.583012	1.95027	2.00675	1.19218	4.89825	0.865594	1.97785	2.5066	0.607785	1.43893	0.143181	1.63693	0.779386	1.36769	0.601954	0.250839	0.579211	1.27939	0.586677	0.398532		1	1	1
Egfr	1.1465	0.8	1.36652	81.1468	9.20816	11.6602	69.6524	103.204	77.4917	68.5754	75.7394	56.3688	52.6385	76.5809	69.0686	0.143181	5.08768	6.38283	6.06382	6.04649	0.250839	0.630401	2.9061	3.50865	3.11189		1	1	1
Ppib	0.764331	0.914286	1.36652	0.966033	0.934161	1.02884	1.22916	1.36172	1.39088	0.841886	1.02505	0.741694	0.968458	1.04277	1.17731	0.0215426	-0.0345352	0.408444	-0.201673	0.0879302	0.027914	0.353588	2.55789	0.719159	0.441346		1	1	1
Map1b	0.700637	1.04615	1.78698	1.44905	2.50397	1.4702	0.953138	2.15009	3.87459	1.92431	0.180332	0.936877	1.2533	0.709083	1.02781	0.236247	0.854189	1.21781	0.0198299	-0.00472631	0.215869	1.09077	0.714626	0.00901984	0.00680056		1	1	1
Lrrc8a	1.1465	0.8	2.73303	23.1848	21.4857	6.99614	19.5027	31.5347	14.9023	22.0421	28.1318	29.6678	40.1055	76.5809	44.4013	0.641401	4.1062	4.45811	4.73411	5.74674	0.397866	1.46543	1.87423	3.411	1.9916		1	1	1
Kctd16	2.29299	0.8	2.73303	1.44905	6.13878	1.16602	1.39305	1.43339	5.9609	1.22456	2.16398	20.7674	1.2533	11.3453	2.46674	0.957549	1.54495	1.55046	3.00935	2.3282	0.738488	0.522813	0.565247	0.481587	0.561008		1	1	1
Rack1	0.286624	3.2	1.36652	2.07007	1.53469	1.16602	1.04479	1.02385	0.993484	1.11324	0.618281	1.29797	1.06048	0.981807	1.05717	0.693956	0.669265	0.0295696	0.0141095	0.0470558	0.294301	1.05681	0.625682	0.0160623	0.574422		1	1	1
Crmp1	0.143312	0.8	1.36652	1.93207	1.72653	1.16602	1.57879	3.15347	0.869298	2.44912	0.515234	0.847651	0.167106	0.945444	1.54171	-0.377177	0.685453	0.900864	0.345589	-0.176652	0.25917	1.2474	0.571506	0.171485	0.104288		1	1	1
Epha4	13.758	8	30.0633	23.1848	64.4571	25.6525	13.9305	25.8011	47.6872	12.2456	17.3119	47.4684	2.5066	56.7266	22.2006	4.11051	5.23897	4.86491	4.68231	4.76259	1.15822	1.28961	1.33186	1.05457	0.758693		1	1	1
Cadm1	6.87898	1.6	21.8643	37.6753	33.7633	16.3243	27.861	28.6679	26.8241	19.593	15.1479	23.7342	22.5594	22.6906	19.7339	3.33834	4.87058	4.7962	4.28479	4.43705	0.682815	1.89983	6.02551	2.76285	4.55165		1	1	1
Dag1	4.58599	3.2	13.6652	23.1848	24.5551	13.9923	25.0749	37.2682	20.8632	39.186	12.9839	23.7342	25.066	36.8723	19.7339	2.83802	4.36299	4.79366	4.66114	4.76681	0.872244	2.38511	2.25484	1.48102	2.17968		1	1	1
Rpl4	2.29299	1.6	1.09321	1.44905	2.14857	0.583012	1.70261	1.61257	1.15906	2.20421	1.20221	0.659284	1.75462	1.13453	1.23337	0.73298	0.478759	0.576682	0.438544	0.458563	0.887237	0.362705	1.36481	0.32211	0.907887		1	1	1
Rpl24	0.286624	1.6	1.36652	1.26792	1.27891	1.16602	0.995034	1.67229	1.49023	1.22456	1.08199	1.27148	1.2533	1.41817	1.40956	0.11687	0.307566	0.470772	0.254203	0.44397	0.0731628	2.56665	0.888675	1.55689	2.59415		1	1	1
Eef1a2	0.764331	2	0.683258	1.31732	1.02313	0.932819	2.32175	1.43339	1.19218	1.02047	1.83939	1.29797	0.156662	0.945444	1.43893	0.200625	0.125768	0.721685	0.470865	-0.239546	0.128509	0.321942	0.880221	0.735747	0.153033		1	1	1
Atp5b	0.573248	0.2	1.36652	0.966033	0.383673	0.518233	1.19404	1.63816	1.15906	1.22456	0.850137	0.872582	0.91149	1.15226	0.888025	-0.487511	-0.683515	0.411885	-0.0255786	-0.0233801	0.345495	1.00576	1.00535	0.0497506	0.0663679		1	1	1
Luc7l2	0.773885	1.14286	1.14341	1.02354	0.873188	0.914528	0.972505	1.21174	0.745113	0.699749	1.10974	1.14753	0.741198	1.10116	1.01247	0.0286416	-0.0937501	-0.0343803	-0.0208225	-0.0715585	0.0562633	0.632156	0.0606177	0.033765	0.168728		1	1	1
Nlgn3	1.1465	0.8	10.9321	43.4715	39.902	16.3243	50.1497	65.9361	65.5699	36.7368	23.8038	53.402	37.5989	56.7266	34.5343	2.10194	5.05453	5.9201	5.2472	5.4247	0.423003	1.71313	3.47847	1.9038	2.42208		1	1	1
Slc1a3	1.1465	0.8	1.36652	20.2867	6.13878	2.33205	11.1444	11.4672	44.7068	7.34737	4.32797	8.15864	6.26649	7.56355	5.8585	0.143181	3.26091	4.48796	2.72494	2.71432	0.250839	0.718794	0.898054	2.06774	3.38342		1	1	1
Hsp90aa1	1.1465	0.8	2.73303	6.08601	21.4857	2.33205	0.975134	4.87354	3.72556	4.08187	1.08199	3.9557	1.2533	0.472722	3.28898	0.641401	3.31729	1.6742	1.604	0.741288	0.397866	0.697516	0.88258	0.975738	0.32932		1	1	1
Nrxn1	16.051	8	49.1946	84.0449	162.678	72.2934	153.235	129.005	152.003	203.277	138.495	213.608	177.968	73.7446	106.07	4.60971	6.73252	7.1774	7.53237	6.89798	0.863923	1.686	4.27496	2.84339	1.73359		1	1	1
Rpl7a	2.29299	0.8	2.04977	0.805028	1.27891	1.5547	1.79106	1.43339	1.30395	1.22456	0.927422	1.05956	1.0183	1.0909	1.64449	0.777582	0.278436	0.59404	0.0983057	0.323348	0.704696	0.413523	1.60283	0.33908	0.564189		1	1	1
Sub1	0.917197	1.12	1.1713	1.00803	1.36417	0.932819	0.964418	1.69401	1.06445	0.753576	0.721328	1.15375	0.958404	1.41817	1.23337	0.096935	0.139699	0.311455	-0.19064	0.267012	0.375755	0.312211	0.454864	0.372899	0.693299		1	1	1
Ddx46	0.404646	1	1.04115	0.865105	0.818503	0.795016	0.877104	1.39358	0.993484	1.16625	0.644043	0.902932	0.739125	0.877912	0.901308	-0.294656	-0.275423	0.121752	-0.144954	-0.252487	0.376933	2.96642	0.219313	0.251455	1.4712		1	1	1
Alb	1.3758	1.2	2.04977	3.98489	5.37143	2.91506	5.57219	2.86679	4.76872	9.79649	2.52465	1.78007	1.67106	1.89089	1.64449	0.624669	2.03226	2.13835	2.23278	0.795336	0.980629	1.91391	1.87796	0.654788	3.1499		1	1	1
Hdgfl3	0.970113	1.12	1.78698	0.905656	1.11614	1.41589	1.04479	1.52895	1.01963	0.857193	0.68854	0.593355	1.14886	1.08448	1.04362	0.370014	0.196474	0.260374	-0.487966	0.127394	0.510127	0.420024	0.524811	1.68881	1.40451		1	1	1
Atp6v0a1	1.52866	2.8	1.06945	0.847558	0.867436	0.859175	1.0193	1.11088	1.39408	0.816374	0.865594	1.77183	0.899804	1.07585	1.15114	0.847492	-0.220856	0.23236	0.203219	0.0597233	0.704729	4.79173	0.707161	0.185924	0.221348		1	1	1
U2af2	0.790687	1.08	1.20884	1.33758	1.15102	1.00845	1.27013	1.53828	1.03403	0.948048	0.601107	0.741694	0.964076	1.19424	1.04362	0.0377469	0.221179	0.357061	-0.38908	0.0939836	0.0753524	0.803871	0.899203	1.10325	0.425923		1	1	1
Srsf1	0.99951	1.01176	1.40068	1.25055	1.23524	0.862857	1.6407	1.99083	1.78827	0.964806	1.11047	1.08541	1.2533	1.28521	1.08654	0.185635	0.158617	0.853276	0.0752714	0.273038	0.448468	0.386052	2.86734	0.523711	1.55714		1	1	1
Ahcy	1.1465	0.8	8.1991	6.76223	30.6939	20.9884	5.57219	5.25578	20.8632	1.22456	12.9839	8.90033	5.01319	1.41817	7.40021	1.75782	4.28403	3.40104	2.94541	2.20493	0.421286	1.24854	0.863594	0.907533	0.972991		1	1	1
Lamc1	4.58599	0.8	40.0845	17.2276	20.2301	59.4672	17.1809	19.658	14.9023	61.2281	88.7233	21.2619	70.1847	2.83633	91.2693	3.92189	5.01383	4.10828	5.83469	5.77514	0.493378	1.08166	3.53435	1.3392	0.943068		1	1	1
Lama1	4.58599	0.8	35.8027	16.1953	25.3224	43.1429	13.234	11.8255	11.9218	85.7193	29.2138	37.8264	82.7177	2.22855	76.4688	3.77921	4.81866	3.62376	5.67016	5.74967	0.501639	1.58014	4.81365	1.32919	0.956205		1	1	1
Igf1r	27.5159	17.6	35.5294	17.3886	49.1102	6.99614	13.9305	25.8011	2.98045	46.5333	8.65594	20.7674	20.0528	17.018	1.23337	4.74856	4.61461	3.83161	4.66214	3.67447	2.12279	0.862758	0.939488	1.0222	0.943688		1	1	1
Nid1	1.1465	0.8	21.5226	46.3696	141.192	60.6332	78.0107	15.7673	5.9609	51.4316	58.4276	29.6678	60.1583	5.67266	54.2682	2.96773	6.37037	5.05512	5.53944	5.32312	0.425244	1.29763	0.645655	2.20246	1.06253		1	1	1
Lamb1	1.1465	0.8	16.3982	11.3992	12.4481	64.1313	19.5027	8.83926	8.94135	68.5754	67.0835	151.306	75.1979	2.50264	81.4023	2.61233	4.87412	3.63549	6.57977	5.72885	0.424556	0.747221	1.49534	1.56473	0.961961		1	1	1
Efnb3	2.29299	1.6	10.9321	5.7962	24.5551	16.3243	30.6471	37.2682	32.785	12.2456	15.1479	20.7674	15.0396	2.83633	9.86695	2.30501	3.95963	5.06896	4.00483	3.20908	0.586	1.25863	4.1223	2.41569	1.09661		1	1	1
Plxnb1	1.1465	0.8	1.36652	14.4905	1.53469	1.16602	41.7914	51.6022	11.9218	61.2281	41.1157	5.93355	47.6253	73.7446	14.8004	0.143181	2.51864	5.13361	5.17362	5.50431	0.250839	0.467191	1.33709	1.01944	1.22295		1	1	1
Ddr1	1.1465	0.8	1.36652	14.4905	6.13878	2.33205	27.861	37.2682	5.9609	41.6351	23.8038	11.8671	32.5858	51.054	14.8004	0.143181	2.93617	4.56661	4.68755	5.03621	0.250839	0.861704	1.15086	1.33952	1.4155		1	1	1
Cntfr	1.1465	0.8	2.73303	20.2867	9.20816	2.33205	9.75134	37.2682	23.8436	36.7368	17.3119	20.7674	20.0528	10.6362	12.3337	0.641401	3.40721	4.562	4.64032	3.84206	0.397866	0.853718	1.33242	1.79281	1.99997		1	1	1
Gabrg2	1.1465	0.8	8.1991	8.6943	30.6939	6.99614	11.1444	11.4672	32.785	9.79649	6.49195	20.7674	7.51979	11.3453	7.40021	1.75782	3.9506	4.20676	3.62667	3.13012	0.421286	0.882678	1.14709	1.23568	2.40713		1	1	1
Tnc	1.1465	0.4	1.36652	57.962	1.53469	1.16602	69.6524	83.1369	1.49023	102.863	28.1318	1.48339	50.1319	99.2716	2.46674	-0.0424505	4.33778	5.68444	5.46465	5.66173	0.0334833	0.436506	0.932888	0.642087	0.822634		1	1	1
Notch1	1.1465	0.8	1.36652	17.3886	1.53469	1.16602	27.861	37.2682	5.9609	19.593	17.3119	5.93355	25.066	51.054	14.8004	0.143181	2.74339	4.56661	3.83587	4.92157	0.250839	0.459967	1.15086	1.45924	1.27425		1	1	1
Nlgn1	1.1465	0.8	1.36652	20.2867	15.3469	4.66409	13.9305	8.60036	23.8436	14.6947	6.49195	14.8339	7.51979	14.1817	7.40021	0.143181	3.74766	3.9503	3.58579	3.27807	0.250839	1.26536	1.49818	1.7892	1.74959		1	1	1
Plxnd1	1.1465	0.8	1.36652	46.3696	12.2776	1.16602	47.3636	45.8686	50.6677	26.9404	10.8199	2.96678	5.01319	1.41817	2.46674	0.143181	4.31743	5.58396	3.76295	1.56853	0.250839	0.626756	5.30518	0.825919	0.856071		1	1	1
Adgrl2	1.1465	0.8	2.73303	8.6943	6.13878	2.33205	25.0749	40.135	14.9023	22.0421	8.65594	2.96678	12.533	14.1817	2.46674	0.641401	2.51645	4.73899	3.48821	3.28201	0.397866	1.20061	1.6066	0.838902	1.12097		1	1	1
Megf10	1.1465	0.8	1.36652	1.44905	1.53469	1.16602	8.35829	37.2682	1.49023	48.9825	30.2958	2.96678	40.1055	59.5629	12.3337	0.143181	0.468068	3.97321	4.77689	5.22242	0.250839	1.58036	0.60057	0.923665	1.24486		1	1	1
Dcbld2	1.1465	0.8	1.36652	8.6943	1.53469	1.16602	13.9305	17.2007	11.9218	9.79649	10.8199	11.8671	20.0528	17.018	7.40021	0.143181	1.92537	3.84308	3.43667	3.88983	0.250839	0.498727	3.0132	4.09624	1.6524		1	1	1
Atp1b2	1.1465	0.8	2.73303	1.44905	6.13878	1.16602	13.9305	14.3339	11.9218	12.2456	8.65594	8.90033	10.0264	19.8543	7.40021	0.641401	1.54495	3.74367	3.31237	3.6354	0.397866	0.522813	4.11446	2.81836	1.40491		1	1	1
Mrc2	1.1465	0.8	1.36652	1.44905	1.53469	1.16602	41.7914	48.7354	1.49023	24.4912	21.6398	1.48339	37.5989	31.1996	1.23337	0.143181	0.468068	4.93887	3.98837	4.54498	0.250839	1.58036	0.942377	0.961702	0.931867		1	1	1
Cntn2	2.29299	0.8	8.1991	1.44905	15.3469	1.16602	8.35829	5.73358	11.9218	2.44912	6.49195	20.7674	1.2533	14.1817	7.40021	1.91228	2.58191	3.11624	3.30784	2.92822	0.540202	0.460082	1.89045	0.734364	0.820203		1	1	1
Slc8a1	1.1465	0.8	1.36652	2.8981	9.20816	2.33205	11.1444	8.60036	5.9609	12.2456	2.16398	14.8339	2.5066	8.50899	19.7339	0.143181	2.26687	3.09905	3.28508	3.35753	0.250839	0.799531	2.14316	1.06373	0.851151		1	1	1
Heg1	1.1465	0.8	1.36652	2.8981	1.53469	1.16602	8.35829	17.2007	2.98045	17.1439	8.65594	1.48339	17.5462	25.527	9.86695	0.143181	0.90016	3.24992	3.18498	4.14133	0.250839	0.755914	0.961613	0.829065	1.6744		1	1	1
Fxyd6	4.58599	0.8	5.46606	2.8981	9.20816	4.66409	8.35829	11.4672	5.9609	2.44912	4.32797	2.96678	5.01319	2.83633	1.23337	1.85493	2.48288	3.10357	1.69953	1.59819	0.849336	1.14851	2.05202	1.79671	0.860741		1	1	1
Itih5	1.1465	0.8	1.36652	1.44905	1.53469	1.16602	5.57219	11.4672	2.98045	12.2456	15.1479	1.48339	25.066	31.1996	4.93347	0.143181	0.468068	2.73839	3.26688	4.35048	0.250839	1.58036	1.06178	0.972264	1.14998		1	1	1
Folh1	1.1465	0.8	1.36652	1.44905	1.53469	1.16602	2.7861	2.86679	2.98045	19.593	8.65594	2.96678	30.0792	31.1996	12.3337	0.143181	0.468068	1.52496	3.37924	4.61692	0.250839	1.58036	5.31472	0.899191	1.73823		1	1	1
Cd81	1.1465	0.8	1.36652	5.7962	1.53469	1.16602	8.35829	8.60036	5.9609	9.79649	2.16398	5.93355	7.51979	11.3453	7.40021	0.143181	1.50198	2.93354	2.57644	3.13012	0.250839	0.54515	2.85367	1.05882	2.40713		1	1	1
Adcy3	1.1465	0.8	2.73303	2.8981	6.13878	2.33205	5.57219	5.73358	5.9609	4.89825	1.08199	29.6678	5.01319	8.50899	2.46674	0.641401	1.92206	2.52496	3.57079	2.41404	0.397866	1.10618	5.72385	0.535591	1.16246		1	1	1
Notch3	1.1465	0.8	1.36652	1.44905	1.53469	1.16602	8.35829	11.4672	14.9023	7.34737	4.32797	5.93355	1.2533	19.8543	12.3337	0.143181	0.468068	3.53305	2.55327	3.4786	0.250839	1.58036	2.30062	2.29696	0.874369		1	1	1
Nxph1	1.1465	0.8	1.36652	1.44905	1.53469	1.16602	2.7861	5.73358	8.94135	7.34737	4.32797	8.90033	10.0264	11.3453	12.3337	0.143181	0.468068	2.5411	2.7779	3.48995	0.250839	1.58036	1.27225	1.92006	3.97449		1	1	1
Erbb2	1.1465	0.8	1.36652	5.7962	3.06939	2.33205	1.39305	5.73358	2.98045	4.89825	8.65594	5.93355	7.51979	11.3453	4.93347	0.143181	1.90016	1.75233	2.69953	2.98784	0.250839	1.2186	0.869382	2.09591	1.68973		1	1	1
Elfn1	1.1465	0.8	1.36652	5.7962	3.06939	2.33205	2.7861	2.86679	5.9609	2.44912	6.49195	8.90033	2.5066	17.018	7.40021	0.143181	1.90016	1.9528	2.57219	3.1659	0.250839	1.2186	1.2881	1.23449	0.870703		1	1	1
Adam11	1.1465	0.8	1.36652	1.44905	1.53469	1.16602	1.39305	2.86679	8.94135	4.89825	4.32797	29.6678	7.51979	19.8543	9.86695	0.143181	0.468068	2.13763	3.69651	3.63386	0.250839	1.58036	0.667585	0.647207	1.40639		1	1	1
Grm2	1.1465	0.8	1.36652	5.7962	1.53469	1.16602	13.9305	11.4672	8.94135	17.1439	4.32797	2.96678	7.51979	2.83633	1.23337	0.143181	1.50198	3.51681	3.02613	1.94978	0.250839	0.54515	2.71705	0.724193	0.691246		1	1	1
Itga3	1.1465	0.8	5.46606	5.7962	3.06939	2.33205	5.57219	8.60036	8.94135	4.89825	4.32797	2.96678	2.5066	2.83633	2.46674	1.30501	1.90016	2.94573	2.02302	1.3803	0.417262	1.2186	2.47905	2.22976	3.78257		1	1	1
Cdh20	1.1465	0.8	2.73303	5.7962	9.20816	1.16602	5.57219	5.73358	5.9609	2.44912	2.16398	5.93355	5.01319	5.67266	2.46674	0.641401	2.43032	2.52496	1.81375	2.13231	0.397866	0.877153	5.72385	0.972577	1.58898		1	1	1
Megf8	1.1465	0.8	1.36652	1.44905	15.3469	1.16602	5.57219	8.60036	5.9609	2.44912	1.08199	23.7342	2.5066	5.67266	7.40021	0.143181	2.58191	2.74656	3.18403	2.37661	0.250839	0.460082	2.41191	0.478933	1.36686		1	1	1
Lrp8	1.1465	0.8	8.1991	5.7962	15.3469	4.66409	5.57219	2.86679	5.9609	1.22456	8.65594	1.48339	1.2533	8.50899	1.23337	1.75782	3.10474	2.26302	1.92142	1.8739	0.421286	1.05433	1.7578	0.500171	0.477684		1	1	1
Mxra8	1.1465	0.8	1.36652	1.44905	1.53469	1.16602	2.7861	2.86679	1.49023	12.2456	10.8199	1.48339	15.0396	25.527	12.3337	0.143181	0.468068	1.25159	3.03263	4.14024	0.250839	1.58036	1.43952	0.998268	1.84031		1	1	1
Fzd3	1.1465	0.8	1.36652	2.8981	6.13878	1.16602	8.35829	5.73358	2.98045	4.89825	6.49195	8.90033	7.51979	1.41817	2.46674	0.143181	1.76594	2.50862	2.75777	1.92659	0.250839	0.757443	1.40765	2.11151	0.675445		1	1	1
Sdc4	1.1465	0.8	1.36652	1.44905	1.53469	1.16602	11.1444	8.60036	1.49023	3.67368	6.49195	2.96678	10.0264	8.50899	9.86695	0.143181	0.468068	2.82341	2.1301	3.24297	0.250839	1.58036	0.986372	1.45645	4.21203		1	1	1
Pdgfrb	1.1465	0.8	1.36652	2.8981	3.06939	2.33205	8.35829	8.60036	1.49023	9.79649	4.32797	2.96678	1.2533	14.1817	2.46674	0.143181	1.46807	2.6205	2.51022	2.57706	0.250839	2.86344	1.03771	1.05756	0.53075		1	1	1
Cdh7	1.1465	0.8	5.46606	8.6943	15.3469	4.66409	5.57219	2.86679	14.9023	2.44912	1.08199	2.96678	1.2533	1.41817	1.23337	1.30501	3.25828	2.95985	1.11501	0.380298	0.417262	1.28969	0.865139	0.9716	2.17117		1	1	1
Plxnb3	1.1465	0.8	2.73303	2.8981	3.06939	2.33205	2.7861	5.73358	2.98045	2.44912	2.16398	5.93355	5.01319	11.3453	2.46674	0.641401	1.46807	1.93862	1.81375	2.64963	0.397866	2.86344	1.3887	0.972577	0.934353		1	1	1
Astn2	1.1465	0.8	1.36652	2.8981	3.06939	1.16602	5.57219	8.60036	5.9609	2.44912	12.9839	2.96678	2.5066	8.50899	1.23337	0.143181	1.24965	2.74656	2.61666	2.02962	0.250839	1.06519	2.41191	0.6805	0.617403		1	1	1
Lrp4	1.1465	0.8	1.36652	5.7962	1.53469	1.16602	8.35829	17.2007	1.49023	9.79649	2.16398	1.48339	15.0396	5.67266	1.23337	0.143181	1.50198	3.17255	2.16391	2.8709	0.250839	0.54515	0.81619	0.582563	0.70857		1	1	1
Abca1	1.1465	0.8	1.36652	1.44905	1.53469	1.16602	16.7166	17.2007	1.49023	24.4912	6.49195	1.48339	1.2533	14.1817	1.23337	0.143181	0.468068	3.56102	3.43592	2.47407	0.250839	1.58036	0.981625	0.633691	0.45549		1	1	1
Dpp6	1.1465	0.8	1.36652	1.44905	3.06939	1.16602	16.7166	8.60036	2.98045	7.34737	1.08199	5.93355	5.01319	1.41817	7.40021	0.143181	0.922061	3.23763	2.25931	2.20493	0.250839	0.686619	0.991747	0.933317	0.972991		1	1	1
Dpp10	1.1465	0.8	1.36652	1.44905	3.06939	1.16602	5.57219	1.43339	1.49023	12.2456	4.32797	5.93355	7.51979	5.67266	4.93347	0.143181	0.922061	1.50179	2.90735	2.59502	0.250839	0.686619	0.598245	1.26273	2.55285		1	1	1
Pcdhb14	1.1465	0.8	1.36652	5.7962	3.06939	1.16602	2.7861	2.86679	5.9609	4.89825	2.16398	5.93355	3.75989	5.67266	2.46674	0.143181	1.74152	1.9528	2.11501	1.98784	0.250839	0.806788	1.2881	1.38278	1.4768		1	1	1
Tmeff1	1.1465	0.8	1.36652	1.44905	6.13878	1.16602	8.35829	11.4672	5.9609	4.89825	1.08199	8.90033	2.5066	1.41817	2.46674	0.143181	1.54495	3.10357	2.3104	1.09119	0.250839	0.522813	2.05202	0.811901	1.47135		1	1	1
Anxa6	2.29299	0.8	19.1312	2.8981	12.2776	6.99614	1.39305	2.86679	2.98045	1.22456	1.08199	1.48339	1.2533	1.41817	4.93347	2.8891	2.88569	1.27108	0.337213	1.34197	0.472545	1.10694	1.2958	1.05309	0.568518		1	1	1
Met	1.1465	0.8	1.36652	1.44905	1.53469	1.16602	19.5027	11.4672	2.98045	14.6947	4.32797	1.48339	2.5066	2.83633	1.23337	0.143181	0.468068	3.50039	2.77302	1.13231	0.250839	1.58036	1.01508	0.658093	1.1471		1	1	1
Fzd2	1.1465	0.8	1.36652	2.8981	1.53469	1.16602	2.7861	8.60036	1.49023	7.34737	4.32797	1.48339	7.51979	8.50899	2.46674	0.143181	0.90016	2.10173	2.13299	2.62414	0.250839	0.755914	0.684932	0.935156	1.29391		1	1	1
Clmp	1.1465	0.8	2.73303	1.44905	12.2776	1.16602	8.35829	8.60036	11.9218	2.44912	1.08199	2.96678	1.2533	2.83633	1.23337	0.641401	2.31156	3.26706	1.11501	0.827276	0.397866	0.469288	2.77278	0.9716	0.660465		1	1	1
Ngfr	1.1465	0.8	1.36652	5.7962	3.06939	2.33205	5.57219	11.4672	2.98045	2.44912	4.32797	2.96678	2.5066	1.41817	1.23337	0.143181	1.90016	2.73839	1.69953	0.781886	0.250839	1.2186	1.06178	1.79671	0.840536		1	1	1
Scn2b	1.1465	0.8	1.36652	1.44905	1.53469	1.16602	1.39305	1.43339	5.9609	4.89825	1.08199	11.8671	5.01319	8.50899	9.86695	0.143181	0.468068	1.55046	2.57268	2.9628	0.250839	1.58036	0.565247	0.716522	2.03142		1	1	1
Lrp2	1.1465	0.8	1.36652	2.8981	1.53469	1.16602	1.39305	2.86679	1.49023	4.89825	17.3119	1.48339	20.0528	8.50899	1.23337	0.143181	0.90016	0.938615	2.98146	3.31204	0.250839	0.755914	0.898421	0.648219	0.748597		1	1	1
Fzd1	1.1465	0.8	1.36652	5.7962	1.53469	1.16602	2.7861	5.73358	1.49023	7.34737	4.32797	1.48339	7.51979	5.67266	1.23337	0.143181	1.50198	1.73839	2.13299	2.26562	0.250839	0.54515	0.865748	0.935156	0.955715		1	1	1
Crb2	1.1465	0.8	1.36652	1.44905	1.53469	1.16602	1.39305	5.73358	1.49023	4.89825	8.65594	1.48339	22.5594	8.50899	1.23337	0.143181	0.468068	1.5222	2.32554	3.42858	0.250839	1.58036	0.583627	0.90385	0.712969		1	1	1
Hapln1	1.1465	0.8	1.36652	1.44905	1.53469	1.16602	5.57219	1.43339	1.49023	7.34737	1.08199	1.48339	2.5066	19.8543	24.6674	0.143181	0.468068	1.50179	1.72432	3.97049	0.250839	1.58036	0.598245	0.496661	1.02383		1	1	1
Adgrg1	1.1465	0.8	1.36652	2.8981	3.06939	1.16602	5.57219	5.73358	8.94135	2.44912	1.08199	2.96678	1.2533	5.67266	2.46674	0.143181	1.24965	2.75468	1.11501	1.64658	0.250839	1.06519	2.19789	0.9716	0.741586		1	1	1
Slc7a5	1.1465	1.6	1.36652	5.7962	1.53469	1.16602	5.57219	2.86679	2.98045	4.89825	1.08199	1.48339	7.51979	5.67266	1.23337	0.455233	1.50198	1.92846	1.31491	2.26562	1.32627	0.54515	1.47311	0.542931	0.955715		1	1	1
Gnai2	1.1465	1.6	5.46606	5.7962	3.06939	0.583012	2.32175	4.30018	5.9609	2.44912	0.649195	2.59593	2.5066	2.12725	3.08342	1.45287	1.65514	2.06842	0.924543	1.36313	0.562796	0.644889	1.41427	0.648523	2.31755		1	1	1
Tspan6	1.1465	0.8	2.73303	1.44905	6.13878	2.33205	2.7861	8.60036	2.98045	7.34737	2.16398	1.48339	1.2533	1.41817	2.46674	0.641401	1.72536	2.25972	1.87378	0.776301	0.397866	0.734779	0.92884	0.650719	0.873045		1	1	1
Colec12	1.1465	0.8	1.36652	1.44905	1.53469	1.16602	1.39305	17.2007	1.49023	1.22456	6.49195	1.48339	5.01319	17.018	2.46674	0.143181	0.468068	2.74301	1.61666	3.02962	0.250839	1.58036	0.469402	0.531014	0.73174		1	1	1
Syp	1.1465	0.8	1.36652	1.44905	3.06939	1.16602	1.39305	1.43339	1.49023	4.89825	4.32797	5.93355	5.01319	2.83633	7.40021	0.143181	0.922061	0.524956	2.33721	2.34575	0.250839	0.686619	4.00293	3.00289	1.44028		1	1	1
Eif4g1	1.1465	0.8	1.36652	1.44905	1.53469	1.16602	5.57219	5.73358	5.9609	4.89825	2.16398	1.48339	7.51979	1.41817	2.46674	0.143181	0.468068	2.52496	1.51022	1.92659	0.250839	1.58036	5.72385	0.820497	0.675445		1	1	1
Gpr37l1	1.1465	0.8	1.36652	1.44905	1.53469	1.16602	2.7861	2.86679	1.49023	4.89825	1.08199	1.48339	7.51979	28.3633	2.46674	0.143181	0.468068	1.25159	1.31491	3.67619	0.250839	1.58036	1.43952	0.542931	0.675148		1	1	1
Ncan	1.1465	0.8	1.36652	14.4905	3.06939	1.16602	5.57219	1.43339	1.49023	2.44912	1.08199	1.48339	1.2533	14.1817	2.46674	0.143181	2.642	1.50179	0.741144	2.57706	0.250839	0.558761	0.598245	0.761349	0.53075		1	1	1
Ror2	1.1465	0.8	8.1991	2.8981	1.53469	1.16602	2.7861	20.0675	2.98045	1.22456	2.16398	1.48339	1.2533	1.41817	2.46674	1.75782	0.90016	3.10624	0.699532	0.776301	0.421286	0.755914	0.594017	1.04634	0.873045		1	1	1
Gpd2	1.1465	0.8	1.36652	1.44905	1.53469	1.16602	6.96524	2.86679	2.98045	4.89825	2.16398	2.96678	2.5066	2.83633	2.46674	0.143181	0.468068	2.09452	1.74114	1.3803	0.250839	1.58036	1.14144	1.34995	3.78257		1	1	1
Kirrel1	1.1465	0.8	1.36652	1.44905	1.53469	1.16602	1.39305	8.60036	1.49023	2.44912	4.32797	1.48339	10.0264	8.50899	1.23337	0.143181	0.468068	1.93655	1.46126	2.72019	0.250839	1.58036	0.520551	0.984237	0.964647		1	1	1
Cd44	1.1465	0.8	1.36652	1.44905	1.53469	1.16602	5.57219	8.60036	1.49023	7.34737	1.08199	1.48339	10.0264	2.83633	1.23337	0.143181	0.468068	2.38431	1.72432	2.23226	0.250839	1.58036	0.959325	0.496661	0.614167		1	1	1
Nrg3	1.1465	0.8	1.36652	2.8981	1.53469	1.16602	2.7861	2.86679	2.98045	2.44912	2.16398	2.96678	2.5066	2.83633	4.93347	0.143181	0.90016	1.52496	1.33721	1.7763	0.250839	0.755914	5.31472	2.53843	1.47925		1	1	1
Slc8a2	1.1465	0.8	1.36652	1.44905	1.53469	1.16602	1.39305	1.43339	5.9609	1.22456	1.08199	8.90033	2.5066	5.67266	12.3337	0.143181	0.468068	1.55046	1.90135	2.7735	0.250839	1.58036	0.565247	0.456898	0.942908		1	1	1
Cd248	1.1465	0.8	1.36652	1.44905	1.53469	1.16602	1.39305	20.0675	1.49023	1.22456	4.32797	1.48339	2.5066	5.67266	4.93347	0.143181	0.468068	2.93551	1.22978	2.12793	0.250839	1.58036	0.462885	0.606593	1.6137		1	1	1
Ptpn11	1.1465	0.8	1.36652	1.44905	1.53469	1.16602	8.35829	2.86679	1.49023	4.89825	1.08199	8.90033	1.2533	8.50899	1.23337	0.143181	0.468068	2.08353	2.3104	1.8739	0.250839	1.58036	0.704325	0.811901	0.477684		1	1	1
Antxr1	1.1465	0.8	1.36652	2.8981	1.53469	1.16602	1.39305	5.73358	2.98045	4.89825	2.16398	1.48339	1.2533	8.50899	2.46674	0.143181	0.90016	1.75233	1.51022	2.02728	0.250839	0.755914	0.869382	0.820497	0.61572		1	1	1
Reck	1.1465	0.8	1.36652	1.44905	1.53469	1.16602	5.57219	8.60036	1.49023	2.44912	4.32797	1.48339	5.01319	2.83633	1.23337	0.143181	0.468068	2.38431	1.46126	1.59819	0.250839	1.58036	0.959325	0.984237	0.860741		1	1	1
Tril	1.1465	0.8	1.36652	1.44905	1.53469	1.16602	5.57219	8.60036	2.98045	4.89825	2.16398	1.48339	1.2533	1.41817	4.93347	0.143181	0.468068	2.51543	1.51022	1.34197	0.250839	1.58036	1.35758	0.820497	0.568518		1	1	1
Itga2	1.1465	0.8	1.36652	1.44905	1.53469	1.16602	5.57219	5.73358	2.98045	2.44912	2.16398	1.48339	1.2533	2.83633	7.40021	0.143181	0.468068	2.25159	1.02302	1.93732	0.250839	1.58036	1.86949	1.64405	0.700281		1	1	1
Clu	1.1465	0.8	2.73303	2.8981	1.53469	1.16602	5.57219	5.73358	1.49023	8.57193	0.360664	1.48339	3.34213	2.36361	2.46674	0.641401	0.90016	2.09266	1.79576	1.44581	0.397866	0.755914	1.10598	0.408193	2.28885		1	1	1
Islr	1.1465	0.8	1.36652	5.7962	1.53469	1.16602	2.7861	4.30018	1.49023	2.44912	3.24598	1.48339	2.5066	2.83633	2.46674	0.143181	1.50198	1.51543	1.25872	1.3803	0.250839	0.54515	1.07611	1.28175	3.78257		1	1	1
Matn4	1.1465	0.8	1.36652	1.44905	1.53469	1.16602	1.39305	1.43339	1.49023	14.6947	4.32797	1.48339	2.5066	17.018	1.23337	0.143181	0.468068	0.524956	2.77302	2.79063	0.250839	1.58036	4.00293	0.658093	0.512518		1	1	1
Cacna2d3	1.1465	0.8	1.36652	1.44905	1.53469	1.16602	1.39305	2.86679	2.98045	4.89825	2.16398	1.48339	10.0264	2.83633	2.46674	0.143181	0.468068	1.27108	1.51022	2.35327	0.250839	1.58036	1.2958	0.820497	0.769064		1	1	1
Atp1b3	1.1465	0.8	1.36652	1.44905	1.53469	1.16602	2.7861	2.86679	5.9609	2.44912	2.16398	2.96678	2.5066	5.67266	1.23337	0.143181	0.468068	1.9528	1.33721	1.64963	0.250839	1.58036	1.2881	2.53843	0.74322		1	1	1
Phtf1	1.1465	0.8	1.36652	1.44905	3.06939	1.16602	2.7861	2.86679	2.98045	2.44912	2.16398	2.96678	2.5066	2.83633	2.46674	0.143181	0.922061	1.52496	1.33721	1.3803	0.250839	0.686619	5.31472	2.53843	3.78257		1	1	1
Hmgn3	1.1465	0.8	1.36652	1.44905	1.53469	1.16602	5.57219	5.73358	2.98045	2.44912	1.08199	5.93355	1.2533	5.67266	1.23337	0.143181	0.468068	2.25159	1.65759	1.44349	0.250839	1.58036	1.86949	0.67783	0.510281		1	1	1
Spon1	1.1465	0.8	1.36652	1.44905	1.53469	1.16602	1.39305	1.43339	11.9218	1.22456	1.08199	20.7674	1.2533	5.67266	2.46674	0.143181	0.468068	2.29751	2.94323	1.64658	0.250839	1.58036	0.486527	0.438944	0.741586		1	1	1
Glul	1.1465	0.8	1.36652	2.8981	1.53469	1.16602	2.43783	4.30018	5.9609	2.85731	0.811494	4.45017	1.00264	2.26906	3.08342	0.143181	0.90016	2.08167	1.43633	1.08296	0.250839	0.755914	1.47331	0.743553	0.858846		1	1	1
Glg1	1.1465	0.8	1.36652	1.44905	21.4857	1.16602	2.7861	1.43339	1.49023	2.44912	1.08199	8.90033	1.2533	2.83633	1.23337	0.143181	3.00605	0.928456	2.05096	0.827276	0.250839	0.45008	0.957247	0.581382	0.660465		1	1	1
Dynll2	1.1465	0.8	1.36652	5.7962	1.53469	1.16602	4.17914	8.60036	8.94135	1.22456	0.721328	1.48339	1.2533	1.41817	2.46674	0.143181	1.50198	2.85605	0.192942	0.776301	0.250839	0.54515	1.81703	0.253961	0.873045		1	1	1
Magi1	2.29299	0.8	1.36652	1.44905	3.06939	1.16602	5.57219	2.86679	2.98045	2.44912	2.16398	2.96678	1.2533	1.41817	1.23337	0.571923	0.922061	1.92846	1.33721	0.380298	0.486558	0.686619	1.47311	2.53843	2.17117		1	1	1
Fgb	1.1465	0.8	5.46606	11.5924	1.53469	1.16602	2.7861	5.73358	1.49023	1.22456	2.16398	1.48339	1.2533	1.41817	1.23337	1.30501	2.25229	1.73839	0.699532	0.380298	0.417262	0.478502	0.865748	1.04634	2.17117		1	1	1
Anp32e	1.1465	0.8	1.36652	14.4905	1.53469	2.33205	1.39305	8.60036	2.98045	1.22456	1.08199	1.48339	2.5066	1.41817	1.23337	0.143181	2.61331	2.11257	0.337213	0.781886	0.250839	0.538975	0.692489	1.05309	0.840536		1	1	1
Fgg	1.1465	0.8	2.73303	20.2867	3.06939	1.16602	1.39305	11.4672	1.49023	1.22456	1.08199	1.48339	1.2533	1.41817	1.23337	0.641401	3.03105	2.25806	0.337213	0.380298	0.397866	0.51786	0.493693	1.05309	2.17117		1	1	1
Apoe	1.1465	0.8	1.36652	1.44905	1.53469	1.16602	1.39305	1.43339	1.49023	2.04094	1.62299	5.93355	1.67106	4.2545	12.3337	0.143181	0.468068	0.524956	1.67769	2.60559	0.250839	1.58036	4.00293	0.734354	0.724917		1	1	1
Adam17	1.1465	0.8	1.36652	1.44905	1.53469	1.16602	1.39305	2.86679	1.49023	4.89825	2.16398	1.48339	2.5066	14.1817	1.23337	0.143181	0.468068	0.938615	1.51022	2.57867	0.250839	1.58036	0.898421	0.820497	0.531841		1	1	1
Slc16a1	1.1465	0.8	5.46606	1.44905	3.06939	1.16602	2.7861	0.716697	1.49023	1.22456	3.24598	5.93355	1.87995	1.41817	2.46674	1.30501	0.922061	0.73495	1.79412	0.942321	0.417262	0.686619	0.477678	0.83976	1.41458		1	1	1
Vasn	1.1465	0.8	1.36652	1.44905	1.53469	1.16602	1.39305	5.73358	1.49023	1.22456	4.32797	1.48339	5.01319	5.67266	1.23337	0.143181	0.468068	1.5222	1.22978	1.99026	0.250839	1.58036	0.583627	0.606593	1.00871		1	1	1
Emb	1.1465	0.8	1.36652	1.44905	3.06939	1.16602	1.39305	1.43339	2.98045	2.44912	1.08199	2.96678	2.5066	5.67266	2.46674	0.143181	0.922061	0.952804	1.11501	1.82728	0.250839	0.686619	0.830159	0.9716	1.12856		1	1	1
Nrl	1.1465	1.6	2.73303	1.44905	1.53469	1.16602	1.39305	2.86679	1.49023	2.44912	2.16398	1.48339	2.5066	2.83633	2.46674	0.869089	0.468068	0.938615	1.02302	1.3803	0.810569	1.58036	0.898421	1.64405	3.78257		1	1	1
Mmp14	1.1465	0.8	1.36652	1.44905	1.53469	1.16602	5.57219	5.73358	1.49023	2.44912	1.08199	1.48339	1.2533	5.67266	2.46674	0.143181	0.468068	2.09266	0.741144	1.64658	0.250839	1.58036	1.10598	0.761349	0.741586		1	1	1
Sdc3	1.1465	0.8	1.36652	2.8981	3.06939	1.16602	2.7861	1.43339	1.49023	4.89825	1.08199	5.93355	1.2533	2.83633	1.23337	0.143181	1.24965	0.928456	1.9896	0.827276	0.250839	1.06519	0.957247	0.942095	0.660465		1	1	1
Dnaja2	1.1465	0.8	1.36652	2.8981	3.06939	2.33205	1.39305	5.73358	2.98045	4.89825	1.08199	0.741694	2.5066	1.41817	1.23337	0.143181	1.46807	1.75233	1.16391	0.781886	0.250839	2.86344	0.869382	0.393079	0.840536		1	1	1
Shisa4	1.1465	0.8	1.36652	1.44905	3.06939	1.16602	1.39305	1.43339	1.49023	2.44912	1.08199	8.90033	1.2533	2.83633	4.93347	0.143181	0.922061	0.524956	2.05096	1.58866	0.250839	0.686619	4.00293	0.581382	0.877091		1	1	1
Nedd4l	1.1465	0.8	1.36652	2.8981	9.20816	1.16602	5.57219	1.43339	1.49023	1.22456	1.08199	5.93355	1.2533	1.41817	1.23337	0.143181	2.14538	1.50179	1.4577	0.380298	0.250839	0.6312	0.598245	0.47534	2.17117		1	1	1
Naalad2	1.1465	0.8	1.36652	1.44905	1.53469	1.16602	1.39305	1.43339	1.49023	4.89825	1.08199	1.48339	5.01319	8.50899	2.46674	0.143181	0.468068	0.524956	1.31491	2.41404	0.250839	1.58036	4.00293	0.542931	1.16246		1	1	1
Vldlr	1.1465	0.8	1.36652	2.8981	1.53469	2.33205	1.39305	1.43339	2.98045	1.22456	1.08199	2.96678	1.2533	2.83633	7.40021	0.143181	1.17309	0.952804	0.813752	1.93732	0.250839	1.47173	0.830159	0.554051	0.700281		1	1	1
Entpd2	1.1465	0.8	1.36652	1.44905	1.53469	1.16602	1.39305	1.43339	1.49023	4.89825	4.32797	1.48339	2.5066	8.50899	1.23337	0.143181	0.468068	0.524956	1.83587	2.02962	0.250839	1.58036	4.00293	1.1443	0.617403		1	1	1
Vapa	1.1465	0.8	1.36652	1.44905	1.53469	1.16602	1.39305	1.43339	8.94135	9.79649	1.08199	2.96678	2.5066	1.41817	1.23337	0.143181	0.468068	1.97181	2.20636	0.781886	0.250839	1.58036	0.510208	0.612947	0.840536		1	1	1
Kpnb1	1.1465	0.8	1.36652	20.2867	1.53469	1.16602	1.39305	8.60036	2.98045	1.22456	1.08199	1.48339	1.2533	1.41817	1.23337	0.143181	2.93781	2.11257	0.337213	0.380298	0.250839	0.454955	0.692489	1.05309	2.17117		1	1	1
Mark2	2.29299	0.8	1.36652	1.44905	1.53469	2.33205	1.39305	1.43339	1.49023	2.44912	1.08199	2.96678	2.5066	2.83633	2.46674	0.571923	0.825322	0.524956	1.11501	1.3803	0.486558	1.28731	4.00293	0.9716	3.78257		1	1	1
Txn	1.1465	0.8	1.36652	1.44905	3.06939	2.33205	1.39305	5.73358	1.49023	2.44912	1.08199	2.96678	1.2533	1.41817	2.46674	0.143181	1.19124	1.5222	1.11501	0.776301	0.250839	1.28491	0.583627	0.9716	0.873045		1	1	1
Timp3	1.1465	0.8	1.36652	1.44905	6.13878	1.16602	1.39305	1.43339	1.49023	1.22456	2.16398	2.96678	5.01319	2.83633	1.23337	0.143181	1.54495	0.524956	1.083	1.59819	0.250839	0.522813	4.00293	1.04356	0.860741		1	1	1
Scarf2	1.1465	0.8	1.36652	1.44905	1.53469	1.16602	2.7861	2.86679	1.49023	2.44912	4.32797	1.48339	2.5066	2.83633	1.23337	0.143181	0.468068	1.25159	1.46126	1.13231	0.250839	1.58036	1.43952	0.984237	1.1471		1	1	1
Slc6a1	1.1465	0.8	1.36652	1.44905	1.53469	1.16602	1.39305	1.43339	2.98045	1.22456	1.08199	1.48339	1.2533	7.09083	14.8004	0.143181	0.468068	0.952804	0.337213	2.94764	0.250839	1.58036	0.830159	1.05309	0.790118		1	1	1
Slc17a7	1.1465	0.8	1.36652	1.44905	1.53469	1.16602	2.7861	1.43339	1.49023	2.44912	1.08199	5.19186	2.5066	1.89089	3.70011	0.143181	0.468068	0.928456	1.53986	1.43253	0.250839	1.58036	0.957247	0.722286	1.48259		1	1	1
Ncald	1.1465	0.8	1.36652	1.44905	1.53469	1.16602	2.7861	1.43339	1.49023	1.22456	1.08199	1.48339	1.2533	8.50899	9.86695	0.143181	0.468068	0.928456	0.337213	2.70997	0.250839	1.58036	0.957247	1.05309	0.971219		1	1	1
Sdc2	1.1465	0.8	1.36652	1.44905	3.06939	1.16602	2.7861	5.73358	1.49023	1.22456	1.08199	1.48339	1.2533	8.50899	1.23337	0.143181	0.922061	1.73839	0.337213	1.8739	0.250839	0.686619	0.865748	1.05309	0.477684		1	1	1
Psmc2	1.1465	0.8	1.36652	8.6943	1.53469	1.16602	5.57219	2.86679	2.98045	1.22456	2.16398	1.48339	1.2533	0.709083	1.23337	0.143181	1.92537	1.92846	0.699532	0.0911918	0.250839	0.498727	1.47311	1.04634	0.13504		1	1	1
Htra1	1.1465	0.8	1.36652	1.44905	1.53469	1.16602	1.39305	5.73358	1.49023	1.22456	2.16398	1.48339	1.2533	1.41817	12.3337	0.143181	0.468068	1.5222	0.699532	2.32242	0.250839	1.58036	0.583627	1.04634	0.47315		1	1	1
Dlg4	1.1465	0.8	1.36652	1.44905	1.53469	1.16602	1.39305	1.43339	5.9609	1.22456	2.16398	14.8339	1.2533	1.41817	1.23337	0.143181	0.468068	1.55046	2.60268	0.380298	0.250839	1.58036	0.565247	0.505962	2.17117		1	1	1
Lrrtm1	1.1465	0.8	1.36652	5.7962	3.06939	1.16602	1.39305	1.43339	1.49023	1.22456	2.16398	2.96678	1.2533	1.41817	2.46674	0.143181	1.74152	0.524956	1.083	0.776301	0.250839	0.806788	4.00293	1.04356	0.873045		1	1	1
Slc7a3	1.1465	0.8	2.73303	5.7962	3.06939	1.16602	1.39305	1.43339	1.49023	1.22456	1.08199	2.96678	1.2533	1.41817	2.46674	0.641401	1.74152	0.524956	0.813752	0.776301	0.397866	0.806788	4.00293	0.554051	0.873045		1	1	1
Fam171b	1.1465	0.8	1.36652	1.44905	1.53469	1.16602	5.57219	2.86679	2.98045	2.44912	1.08199	2.96678	1.2533	1.41817	1.23337	0.143181	0.468068	1.92846	1.11501	0.380298	0.250839	1.58036	1.47311	0.9716	2.17117		1	1	1
Adam5	1.1465	0.8	1.36652	1.44905	1.53469	1.16602	2.7861	1.43339	1.49023	2.44912	1.08199	1.48339	1.2533	5.67266	4.93347	0.143181	0.468068	0.928456	0.741144	1.983	0.250839	1.58036	0.957247	0.761349	1.01412		1	1	1
Sema6d	1.1465	0.8	1.36652	1.44905	1.53469	1.16602	2.7861	2.86679	1.49023	1.22456	1.08199	1.48339	2.5066	2.83633	4.93347	0.143181	0.468068	1.25159	0.337213	1.7763	0.250839	1.58036	1.43952	1.05309	1.47925		1	1	1
Cd47	1.1465	0.8	1.36652	1.44905	1.53469	1.16602	2.7861	1.43339	2.98045	2.44912	2.16398	1.48339	2.5066	1.41817	2.46674	0.143181	0.468068	1.26302	1.02302	1.09119	0.250839	1.58036	1.34554	1.64405	1.47135		1	1	1
Sez6	1.1465	0.8	2.73303	5.7962	1.53469	1.16602	1.39305	1.43339	2.98045	1.22456	1.08199	1.48339	1.2533	2.83633	2.46674	0.641401	1.50198	0.952804	0.337213	1.12793	0.397866	0.54515	0.830159	1.05309	1.16584		1	1	1
Ednrb	1.1465	0.8	1.36652	1.44905	1.53469	1.16602	2.7861	5.73358	1.49023	2.44912	1.08199	1.48339	1.2533	5.67266	1.23337	0.143181	0.468068	1.73839	0.741144	1.44349	0.250839	1.58036	0.865748	0.761349	0.510281		1	1	1
Lrig1	1.1465	0.8	1.36652	1.44905	1.53469	1.16602	5.57219	2.86679	1.49023	1.22456	4.32797	1.48339	1.2533	2.83633	1.23337	0.143181	0.468068	1.72672	1.22978	0.827276	0.250839	1.58036	0.898464	0.606593	0.660465		1	1	1
Prrt3	1.1465	0.8	1.36652	1.44905	1.53469	1.16602	1.39305	1.43339	1.49023	4.89825	2.16398	2.96678	1.2533	5.67266	1.23337	0.143181	0.468068	0.524956	1.74114	1.44349	0.250839	1.58036	4.00293	1.34995	0.510281		1	1	1
Smoc1	1.1465	0.8	1.36652	8.6943	1.53469	1.16602	1.39305	2.86679	2.98045	1.22456	1.08199	2.96678	1.2533	1.41817	1.23337	0.143181	1.92537	1.27108	0.813752	0.380298	0.250839	0.498727	1.2958	0.554051	2.17117		1	1	1
Nfix	1.1465	0.8	1.36652	1.44905	9.20816	2.33205	1.39305	1.43339	1.49023	1.22456	1.08199	2.96678	1.2533	1.41817	2.46674	0.143181	2.11428	0.524956	0.813752	0.776301	0.250839	0.608887	4.00293	0.554051	0.873045		1	1	1
Btbd17	1.1465	0.8	1.36652	8.6943	1.53469	1.16602	2.7861	1.43339	2.98045	1.22456	1.08199	1.48339	1.2533	2.83633	1.23337	0.143181	1.92537	1.26302	0.337213	0.827276	0.250839	0.498727	1.34554	1.05309	0.660465		1	1	1
Gnb2	1.1465	0.8	1.36652	2.8981	6.13878	4.66409	0.557219	5.73358	0.745113	0.612281	1.08199	1.97785	2.5066	0.945444	2.46674	0.143181	2.19124	1.22977	0.291652	0.980337	0.250839	1.72179	0.326239	0.21769	0.881918		1	1	1
Atp9a	1.1465	0.8	1.36652	1.44905	1.53469	1.16602	1.39305	1.43339	2.98045	1.22456	1.08199	2.96678	2.5066	1.41817	4.93347	0.143181	0.468068	0.952804	0.813752	1.56206	0.250839	1.58036	0.830159	0.554051	0.874943		1	1	1
Gdpd2	1.1465	0.8	1.36652	1.44905	1.53469	1.16602	1.39305	1.43339	1.49023	2.44912	2.16398	1.48339	5.01319	2.83633	1.23337	0.143181	0.468068	0.524956	1.02302	1.59819	0.250839	1.58036	4.00293	1.64405	0.860741		1	1	1
Fat2	1.1465	0.8	1.36652	1.44905	1.53469	1.16602	2.7861	1.43339	1.49023	1.22456	2.16398	1.48339	2.5066	5.67266	1.23337	0.143181	0.468068	0.928456	0.699532	1.64963	0.250839	1.58036	0.957247	1.04634	0.74322		1	1	1
Bsg	1.1465	0.8	1.36652	1.44905	3.06939	1.16602	1.39305	1.43339	1.49023	2.44912	1.08199	1.48339	5.01319	2.83633	1.23337	0.143181	0.922061	0.524956	0.741144	1.59819	0.250839	0.686619	4.00293	0.761349	0.860741		1	1	1
Hk2	1.1465	0.8	1.36652	2.8981	1.53469	1.16602	5.57219	1.43339	1.49023	0.612281	4.32797	0.741694	2.5066	1.41817	2.46674	0.143181	0.90016	1.50179	0.921422	1.09119	0.250839	0.755914	0.598245	0.29798	1.47135		1	1	1
Tmem108	1.1465	0.8	1.36652	1.44905	1.53469	1.16602	1.39305	2.86679	1.49023	2.44912	1.08199	2.96678	2.5066	2.83633	1.23337	0.143181	0.468068	0.938615	1.11501	1.13231	0.250839	1.58036	0.898421	0.9716	1.1471		1	1	1
Plxdc2	1.1465	0.8	1.36652	1.44905	1.53469	1.16602	2.7861	2.86679	1.49023	2.44912	1.08199	1.48339	2.5066	2.83633	1.23337	0.143181	0.468068	1.25159	0.741144	1.13231	0.250839	1.58036	1.43952	0.761349	1.1471		1	1	1
Surf4	1.1465	0.8	1.36652	1.44905	1.53469	1.16602	1.39305	2.86679	2.98045	0.612281	4.32797	1.48339	2.5066	2.83633	1.23337	0.143181	0.468068	1.27108	1.09843	1.13231	0.250839	1.58036	1.2958	0.435828	1.1471		1	1	1
Nfib	1.1465	0.8	1.36652	1.44905	6.13878	2.33205	1.39305	1.43339	1.49023	1.22456	1.08199	2.96678	1.2533	1.41817	2.46674	0.143181	1.72536	0.524956	0.813752	0.776301	0.250839	0.734779	4.00293	0.554051	0.873045		1	1	1
C1qbp	1.1465	0.8	1.36652	2.8981	1.53469	1.16602	2.7861	5.73358	1.49023	0.612281	2.16398	1.48339	1.2533	1.41817	2.46674	0.143181	0.90016	1.73839	0.505774	0.776301	0.250839	0.755914	0.865748	0.395008	0.873045		1	1	1
Brox	1.1465	0.8	1.36652	11.5924	1.53469	1.16602	1.39305	1.43339	2.98045	1.22456	1.08199	1.48339	1.2533	1.41817	2.46674	0.143181	2.25229	0.952804	0.337213	0.776301	0.250839	0.478502	0.830159	1.05309	0.873045		1	1	1
Unc5a	1.1465	0.8	1.36652	1.44905	3.06939	1.16602	1.39305	1.43339	2.98045	1.22456	2.16398	2.96678	1.2533	2.83633	1.23337	0.143181	0.922061	0.952804	1.083	0.827276	0.250839	0.686619	0.830159	1.04356	0.660465		1	1	1
Bmpr1a	1.1465	0.8	1.36652	1.44905	3.06939	1.16602	2.7861	2.86679	2.98045	1.22456	1.08199	1.48339	1.2533	2.83633	1.23337	0.143181	0.922061	1.52496	0.337213	0.827276	0.250839	0.686619	5.31472	1.05309	0.660465		1	1	1
Srcin1	1.1465	0.8	1.36652	1.44905	1.53469	1.16602	1.39305	1.43339	5.9609	2.44912	1.08199	5.93355	1.2533	1.41817	1.23337	0.143181	0.468068	1.55046	1.65759	0.380298	0.250839	1.58036	0.565247	0.67783	2.17117		1	1	1
Mmp17	1.1465	0.8	1.36652	1.44905	3.06939	1.16602	2.7861	1.43339	2.98045	1.22456	1.08199	5.93355	1.2533	1.41817	1.23337	0.143181	0.922061	1.26302	1.4577	0.380298	0.250839	0.686619	1.34554	0.47534	2.17117		1	1	1
Slc30a1	1.1465	0.8	1.36652	1.44905	3.06939	2.33205	1.39305	1.43339	2.98045	1.22456	2.16398	2.96678	1.2533	1.41817	1.23337	0.143181	1.19124	0.952804	1.083	0.380298	0.250839	1.28491	0.830159	1.04356	2.17117		1	1	1
Eef1g	1.1465	0.8	1.36652	5.7962	6.13878	1.16602	2.7861	1.43339	1.49023	2.44912	2.16398	1.48339	1.2533	0.354541	1.23337	0.143181	2.12664	0.928456	1.02302	-0.078458	0.250839	0.984284	0.957247	1.64405	0.0620244		1	1	1
Cct2	1.1465	0.8	1.36652	17.3886	1.53469	1.16602	1.39305	2.86679	1.49023	2.44912	0.649195	1.48339	1.2533	0.354541	4.93347	0.143181	2.74339	0.938615	0.610923	1.12462	0.250839	0.459967	0.898421	0.434134	0.349859		1	1	1
Aldoc	1.1465	0.8	1.36652	1.44905	1.53469	1.16602	5.57219	1.43339	1.49023	17.1439	1.08199	1.48339	1.2533	0.709083	1.23337	0.143181	0.468068	1.50179	2.71584	0.0911918	0.250839	1.58036	0.598245	0.45388	0.13504		1	1	1
Aqp4	1.1465	0.8	1.36652	1.44905	1.53469	1.16602	2.7861	1.43339	1.49023	2.44912	1.08199	1.48339	1.2533	8.50899	1.23337	0.143181	0.468068	0.928456	0.741144	1.8739	0.250839	1.58036	0.957247	0.761349	0.477684		1	1	1
Eftud2	1.1465	0.8	1.36652	17.3886	1.53469	0.583012	1.39305	2.86679	2.98045	1.22456	1.08199	1.48339	1.2533	1.41817	1.23337	0.143181	2.70091	1.27108	0.337213	0.380298	0.250839	0.431998	1.2958	1.05309	2.17117		1	1	1
Sv2a	1.1465	0.8	1.36652	1.44905	1.53469	1.16602	1.39305	0.716697	1.49023	7.34737	0.540996	2.96678	0.156662	8.50899	12.3337	0.143181	0.468068	0.263023	1.85534	2.80731	0.250839	1.58036	0.339891	0.586818	0.768319		1	1	1
Rpl30	1.1465	0.8	2.73303	2.8981	3.06939	1.16602	2.7861	1.43339	1.49023	1.22456	0.721328	1.48339	2.5066	1.41817	1.23337	0.641401	1.24965	0.928456	0.192942	0.781886	0.397866	1.06519	0.957247	0.253961	0.840536		1	1	1
Cltc	1.1465	0.8	2.73303	17.3886	6.13878	1.16602	0.928699	0.716697	1.49023	0.952437	1.08199	2.22508	1.67106	0.709083	1.02781	0.641401	3.04109	0.0637889	0.505726	0.183943	0.397866	0.685508	0.0684193	0.446388	0.183181		1	1	1
Mdh2	1.1465	0.8	1.36652	1.44905	1.53469	1.16602	8.35829	1.43339	1.49023	14.6947	1.08199	0.741694	1.2533	0.354541	2.46674	0.143181	0.468068	1.91098	2.46104	0.441688	0.250839	1.58036	0.528631	0.417577	0.22931		1	1	1
Capn5	1.1465	0.8	1.36652	1.44905	1.53469	1.16602	1.39305	1.43339	1.49023	1.22456	1.08199	5.93355	1.2533	1.41817	4.93347	0.143181	0.468068	0.524956	1.4577	1.34197	0.250839	1.58036	4.00293	0.47534	0.568518		1	1	1
Gda	1.1465	0.8	1.36652	1.44905	1.53469	1.16602	1.39305	1.43339	1.49023	2.44912	1.08199	2.96678	2.5066	1.41817	2.46674	0.143181	0.468068	0.524956	1.11501	1.09119	0.250839	1.58036	4.00293	0.9716	1.47135		1	1	1
Mtpn	1.1465	0.8	1.36652	1.44905	1.53469	2.33205	1.39305	2.86679	1.49023	1.22456	1.08199	1.48339	2.5066	1.41817	2.46674	0.143181	0.825322	0.938615	0.337213	1.09119	0.250839	1.28731	0.898421	1.05309	1.47135		1	1	1
Mapk1	1.1465	0.8	1.36652	1.44905	3.06939	2.33205	1.39305	1.43339	1.49023	2.44912	1.08199	2.96678	1.2533	1.41817	1.23337	0.143181	1.19124	0.524956	1.11501	0.380298	0.250839	1.28491	4.00293	0.9716	2.17117		1	1	1
Gng2	1.1465	0.8	1.36652	1.44905	1.53469	1.16602	0.696524	1.43339	1.49023	2.44912	2.16398	1.48339	1.2533	1.41817	9.86695	0.143181	0.468068	0.271085	1.02302	2.06332	0.250839	1.58036	0.33343	1.64405	0.486498		1	1	1
Jam3	1.1465	0.8	1.36652	1.44905	1.53469	1.16602	1.39305	1.43339	1.49023	4.89825	1.08199	1.48339	1.2533	5.67266	1.23337	0.143181	0.468068	0.524956	1.31491	1.44349	0.250839	1.58036	4.00293	0.542931	0.510281		1	1	1
Sgce	1.1465	0.8	1.36652	1.44905	1.53469	1.16602	1.39305	2.86679	1.49023	1.22456	2.16398	1.48339	2.5066	2.83633	1.23337	0.143181	0.468068	0.938615	0.699532	1.13231	0.250839	1.58036	0.898421	1.04634	1.1471		1	1	1
Plat	1.1465	0.8	1.36652	1.44905	3.06939	1.16602	1.39305	1.43339	1.49023	1.22456	1.08199	2.96678	5.01319	1.41817	1.23337	0.143181	0.922061	0.524956	0.813752	1.35327	0.250839	0.686619	4.00293	0.554051	0.560792		1	1	1
Neto1	1.1465	0.8	1.36652	1.44905	3.06939	1.16602	2.7861	1.43339	1.49023	1.22456	1.08199	2.96678	1.2533	1.41817	2.46674	0.143181	0.922061	0.928456	0.813752	0.776301	0.250839	0.686619	0.957247	0.554051	0.873045		1	1	1
Serinc2	1.1465	0.8	1.36652	1.44905	3.06939	2.33205	1.39305	1.43339	2.98045	1.22456	1.08199	1.48339	1.2533	1.41817	2.46674	0.143181	1.19124	0.952804	0.337213	0.776301	0.250839	1.28491	0.830159	1.05309	0.873045		1	1	1
Ptprm	1.1465	0.8	1.36652	1.44905	1.53469	1.16602	2.7861	2.86679	1.49023	2.44912	1.08199	1.48339	1.2533	2.83633	1.23337	0.143181	0.468068	1.25159	0.741144	0.827276	0.250839	1.58036	1.43952	0.761349	0.660465		1	1	1
Tmem119	1.1465	0.8	1.36652	1.44905	1.53469	1.16602	2.7861	2.86679	1.49023	1.22456	2.16398	1.48339	1.2533	2.83633	1.23337	0.143181	0.468068	1.25159	0.699532	0.827276	0.250839	1.58036	1.43952	1.04634	0.660465		1	1	1
Psmc3	1.1465	0.8	1.36652	5.7962	1.53469	1.16602	1.39305	2.86679	1.49023	0.612281	1.08199	2.96678	1.2533	2.83633	1.23337	0.143181	1.50198	0.938615	0.635693	0.827276	0.250839	0.54515	0.898421	0.314739	0.660465		1	1	1
Fam19a2	1.1465	0.8	1.36652	2.8981	3.06939	1.16602	2.7861	1.43339	1.49023	1.22456	1.08199	2.96678	1.2533	1.41817	1.23337	0.143181	1.24965	0.928456	0.813752	0.380298	0.250839	1.06519	0.957247	0.554051	2.17117		1	1	1
Igfbp5	1.1465	0.8	1.36652	1.44905	6.13878	4.66409	1.39305	1.43339	1.49023	1.22456	1.08199	1.48339	1.2533	1.41817	1.23337	0.143181	2.02997	0.524956	0.337213	0.380298	0.250839	1.04641	4.00293	1.05309	2.17117		1	1	1
Sort1	1.1465	0.8	1.36652	1.44905	1.53469	1.16602	1.39305	1.43339	1.49023	2.44912	1.08199	1.48339	2.5066	5.67266	1.23337	0.143181	0.468068	0.524956	0.741144	1.64963	0.250839	1.58036	4.00293	0.761349	0.74322		1	1	1
Map3k9	1.1465	0.8	1.36652	1.44905	1.53469	1.16602	1.39305	1.43339	1.49023	1.22456	1.08199	2.96678	2.5066	2.83633	2.46674	0.143181	0.468068	0.524956	0.813752	1.3803	0.250839	1.58036	4.00293	0.554051	3.78257		1	1	1
Nsg2	1.1465	0.8	1.36652	2.8981	1.53469	1.16602	1.39305	1.43339	2.98045	1.22456	1.08199	1.48339	1.2533	1.41817	4.93347	0.143181	0.90016	0.952804	0.337213	1.34197	0.250839	0.755914	0.830159	1.05309	0.568518		1	1	1
Fbxo2	1.1465	0.8	1.36652	1.44905	1.53469	1.16602	1.39305	1.43339	1.49023	9.79649	1.08199	1.48339	1.2533	2.83633	1.23337	0.143181	0.468068	0.524956	2.04286	0.827276	0.250839	1.58036	4.00293	0.476788	0.660465		1	1	1
Hnrnpdl	1.1465	0.4	2.73303	2.8981	1.53469	1.16602	2.7861	1.43339	1.49023	1.22456	2.16398	1.48339	2.5066	1.41817	1.23337	0.512489	0.90016	0.928456	0.699532	0.781886	0.245029	0.755914	0.957247	1.04634	0.840536		1	1	1
Gpx4	1.1465	0.8	1.36652	1.44905	1.53469	1.16602	2.7861	2.86679	2.98045	1.22456	1.08199	1.48339	1.2533	2.83633	1.23337	0.143181	0.468068	1.52496	0.337213	0.827276	0.250839	1.58036	5.31472	1.05309	0.660465		1	1	1
Smim1	1.1465	0.8	1.36652	2.8981	3.06939	2.33205	1.39305	1.43339	2.98045	1.22456	1.08199	1.48339	1.2533	1.41817	1.23337	0.143181	1.46807	0.952804	0.337213	0.380298	0.250839	2.86344	0.830159	1.05309	2.17117		1	1	1
Eif3c	1.1465	0.8	1.36652	7.24525	1.53469	1.16602	1.39305	4.30018	2.98045	1.22456	1.08199	1.48339	1.2533	0.709083	1.23337	0.143181	1.72915	1.53168	0.337213	0.0911918	0.250839	0.516269	1.05746	1.05309	0.13504		1	1	1
Rpl11	1.1465	0.8	1.36652	1.93207	3.06939	1.16602	1.39305	2.15009	2.23534	1.22456	1.35249	0.741694	1.87995	2.12725	1.23337	0.143181	1.03972	0.945727	0.145676	0.80476	0.250839	0.890026	1.58801	0.223029	1.31264		1	1	1
Krt74	3.43949	0.8	0.683258	2.8981	1.53469	1.74903	2.7861	1.43339	2.23534	3.67368	0.540996	1.48339	1.00264	0.709083	1.23337	0.714501	1.04307	1.10542	0.925511	-0.0266509	0.287618	1.17805	1.36942	0.41192	0.0410598		1	1	1
Dnpep	1.1465	0.8	1.36652	1.44905	1.53469	1.16602	1.39305	1.43339	1.49023	2.44912	2.16398	1.48339	1.2533	1.41817	2.46674	0.143181	0.468068	0.524956	1.02302	0.776301	0.250839	1.58036	4.00293	1.64405	0.873045		1	1	1
Arpc3	1.1465	0.8	1.36652	1.44905	1.53469	1.16602	2.7861	1.43339	1.49023	2.44912	1.08199	1.48339	1.2533	1.41817	2.46674	0.143181	0.468068	0.928456	0.741144	0.776301	0.250839	1.58036	0.957247	0.761349	0.873045		1	1	1
Hspa4	1.1465	0.8	1.36652	1.44905	1.53469	1.16602	1.39305	1.43339	2.98045	2.44912	1.08199	1.48339	1.2533	1.41817	2.46674	0.143181	0.468068	0.952804	0.741144	0.776301	0.250839	1.58036	0.830159	0.761349	0.873045		1	1	1
Pcdh15	1.1465	0.8	1.36652	1.44905	1.53469	1.16602	1.39305	1.43339	2.98045	1.22456	1.08199	2.96678	1.2533	1.41817	2.46674	0.143181	0.468068	0.952804	0.813752	0.776301	0.250839	1.58036	0.830159	0.554051	0.873045		1	1	1
Epb41l2	1.1465	0.8	1.36652	1.44905	1.53469	1.16602	1.39305	1.43339	1.49023	1.22456	4.32797	1.48339	1.2533	2.83633	1.23337	0.143181	0.468068	0.524956	1.22978	0.827276	0.250839	1.58036	4.00293	0.606593	0.660465		1	1	1
Gja1	1.1465	0.8	1.36652	1.44905	1.53469	1.16602	1.39305	1.43339	1.49023	4.89825	1.08199	1.48339	1.2533	2.83633	1.23337	0.143181	0.468068	0.524956	1.31491	0.827276	0.250839	1.58036	4.00293	0.542931	0.660465		1	1	1
Atp6v1d	1.1465	0.8	1.36652	1.44905	1.53469	1.16602	2.7861	1.43339	1.49023	2.44912	1.08199	1.48339	1.2533	2.83633	1.23337	0.143181	0.468068	0.928456	0.741144	0.827276	0.250839	1.58036	0.957247	0.761349	0.660465		1	1	1
Rap2b	1.1465	0.8	1.36652	1.44905	1.53469	1.16602	1.39305	2.86679	1.49023	1.22456	1.08199	2.96678	1.2533	0.709083	4.93347	0.143181	0.468068	0.938615	0.813752	1.20077	0.250839	1.58036	0.898421	0.554051	0.416682		1	1	1
Brk1	1.1465	0.8	1.36652	1.44905	1.53469	1.16602	1.39305	1.43339	1.49023	4.89825	1.08199	2.96678	1.2533	1.41817	1.23337	0.143181	0.468068	0.524956	1.57644	0.380298	0.250839	1.58036	4.00293	0.83462	2.17117		1	1	1
Grin1	1.1465	0.8	1.36652	2.8981	1.53469	1.16602	1.39305	1.43339	1.49023	1.22456	2.16398	2.96678	1.2533	1.41817	1.23337	0.143181	0.90016	0.524956	1.083	0.380298	0.250839	0.755914	4.00293	1.04356	2.17117		1	1	1
Ddx1	1.1465	0.8	1.36652	1.44905	1.53469	2.33205	2.7861	1.43339	1.49023	2.44912	1.08199	1.48339	1.2533	1.41817	1.23337	0.143181	0.825322	0.928456	0.741144	0.380298	0.250839	1.28731	0.957247	0.761349	2.17117		1	1	1
Lrrtm2	1.1465	0.8	1.36652	1.44905	1.53469	2.33205	1.39305	1.43339	5.9609	1.22456	1.08199	1.48339	1.2533	1.41817	1.23337	0.143181	0.825322	1.55046	0.337213	0.380298	0.250839	1.28731	0.565247	1.05309	2.17117		1	1	1
Sema4c	1.1465	0.8	1.36652	2.8981	3.06939	1.16602	1.39305	2.86679	1.49023	1.22456	1.08199	1.48339	1.2533	1.41817	1.23337	0.143181	1.24965	0.938615	0.337213	0.380298	0.250839	1.06519	0.898421	1.05309	2.17117		1	1	1
Set	1.1465	0.8	1.36652	2.8981	3.06939	1.16602	1.39305	2.86679	1.49023	1.22456	1.08199	1.48339	1.2533	1.41817	1.23337	0.143181	1.24965	0.938615	0.337213	0.380298	0.250839	1.06519	0.898421	1.05309	2.17117		1	1	1
Gnas	1.1465	1.6	1.36652	1.44905	1.53469	0.583012	2.7861	1.43339	0.745113	2.04094	1.08199	1.48339	1.2533	2.83633	2.46674	0.455233	0.24965	0.726716	0.618651	1.12793	1.32627	0.24571	0.47359	0.898135	1.16584		1	1	1
Aldoa	1.1465	0.8	1.36652	1.44905	1.53469	1.16602	3.65675	1.43339	1.49023	6.12281	1.08199	0.741694	1.2533	0.709083	2.46674	0.143181	0.468068	1.13321	1.40536	0.562057	0.250839	1.58036	0.74892	0.401285	0.386115		1	1	1
Rab21	1.1465	0.8	1.36652	1.44905	3.06939	1.16602	2.08957	0.716697	0.745113	2.44912	0.540996	5.93355	0.626649	1.41817	4.93347	0.143181	0.922061	0.243418	1.57268	1.21791	0.250839	0.686619	0.151388	0.554091	0.428199		1	1	1
Pafah1b1	1.1465	0.8	1.36652	1.44905	1.53469	1.16602	2.7861	2.86679	0.372556	2.44912	3.24598	2.96678	0.626649	1.41817	1.23337	0.143181	0.468068	1.0061	1.52972	0.127934	0.250839	1.58036	0.54473	2.89555	0.143956		1	1	1
Cfl1	1.1465	1.6	1.36652	2.17358	4.60408	0.583012	2.22888	2.86679	0.745113	1.22456	1.08199	0.494463	2.5066	1.06362	1.85005	0.455233	1.29487	0.961198	-0.0990121	0.853403	1.32627	0.550243	0.685358	0.107156	0.902339		1	1	1
Arf4	0.573248	0.8	2.73303	2.8981	1.53469	1.16602	1.21892	2.38899	1.49023	1.22456	0.786903	1.97785	1.53181	1.13453	1.85005	0.45287	0.90016	0.765006	0.411179	0.590209	0.208283	0.755914	0.924153	0.401501	1.14849		1	1	1
Flot1	1.1465	0.8	1.36652	1.44905	1.53469	1.16602	1.39305	0.716697	1.49023	1.22456	1.08199	2.96678	1.2533	1.41817	4.93347	0.143181	0.468068	0.263023	0.813752	1.34197	0.250839	1.58036	0.339891	0.554051	0.568518		1	1	1
Acsbg1	1.1465	0.8	1.36652	1.44905	1.53469	1.16602	1.39305	1.43339	1.49023	1.22456	1.08199	1.48339	1.2533	5.67266	1.23337	0.143181	0.468068	0.524956	0.337213	1.44349	0.250839	1.58036	4.00293	1.05309	0.510281		1	1	1
Cd109	1.1465	0.8	1.36652	1.44905	1.53469	1.16602	1.39305	1.43339	1.49023	1.22456	1.08199	1.48339	2.5066	2.83633	1.23337	0.143181	0.468068	0.524956	0.337213	1.13231	0.250839	1.58036	4.00293	1.05309	1.1471		1	1	1
Folr1	1.1465	0.8	1.36652	1.44905	1.53469	1.16602	1.39305	1.43339	1.49023	1.22456	1.08199	1.48339	2.5066	2.83633	1.23337	0.143181	0.468068	0.524956	0.337213	1.13231	0.250839	1.58036	4.00293	1.05309	1.1471		1	1	1
Lynx1	1.1465	0.8	1.36652	1.44905	1.53469	1.16602	1.39305	1.43339	1.49023	2.44912	1.08199	1.48339	1.2533	1.41817	2.46674	0.143181	0.468068	0.524956	0.741144	0.776301	0.250839	1.58036	4.00293	0.761349	0.873045		1	1	1
Rpsa	1.1465	0.8	1.36652	2.8981	1.53469	1.16602	0.696524	2.86679	0.745113	2.44912	1.08199	1.48339	1.2533	1.41817	2.46674	0.143181	0.90016	0.522198	0.741144	0.776301	0.250839	0.755914	0.240288	0.761349	0.873045		1	1	1
Sptbn1	1.1465	0.8	1.36652	1.44905	3.06939	1.16602	0.696524	1.43339	1.49023	2.44912	1.08199	1.48339	1.2533	1.41817	2.46674	0.143181	0.922061	0.271085	0.741144	0.776301	0.250839	0.686619	0.33343	0.761349	0.873045		1	1	1
Btf3	0.573248	1.6	1.36652	1.44905	0.767347	1.16602	2.7861	2.86679	2.98045	1.22456	1.08199	0.741694	1.2533	1.41817	2.46674	0.238691	0.173093	1.52496	0.0230176	0.776301	0.226493	0.256296	5.31472	0.0381001	0.873045		1	1	1
Ptprn	1.1465	0.8	1.36652	1.44905	3.06939	1.16602	1.39305	1.43339	1.49023	1.22456	1.08199	1.48339	2.5066	1.41817	1.23337	0.143181	0.922061	0.524956	0.337213	0.781886	0.250839	0.686619	4.00293	1.05309	0.840536		1	1	1
Leprotl1	1.1465	0.8	1.36652	0.724525	1.53469	1.16602	1.39305	2.86679	1.49023	1.22456	2.16398	2.96678	1.2533	1.41817	1.23337	0.143181	0.191243	0.938615	1.083	0.380298	0.250839	0.238325	0.898421	1.04356	2.17117		1	1	1
Kif2a	1.1465	0.8	1.36652	1.44905	3.06939	1.16602	1.39305	1.43339	1.49023	1.22456	2.16398	1.48339	1.2533	1.41817	1.23337	0.143181	0.922061	0.524956	0.699532	0.380298	0.250839	0.686619	4.00293	1.04634	2.17117		1	1	1
Prkar2b	1.1465	0.8	1.36652	1.44905	1.53469	1.16602	1.39305	2.86679	1.49023	1.22456	1.08199	2.96678	1.2533	1.41817	1.23337	0.143181	0.468068	0.938615	0.813752	0.380298	0.250839	1.58036	0.898421	0.554051	2.17117		1	1	1
TMEM121B	1.1465	0.8	1.36652	2.8981	1.53469	1.16602	1.39305	1.43339	1.49023	1.22456	1.08199	2.96678	1.2533	1.41817	1.23337	0.143181	0.90016	0.524956	0.813752	0.380298	0.250839	0.755914	4.00293	0.554051	2.17117		1	1	1
Gsg1	1.1465	0.8	1.36652	1.44905	3.06939	2.33205	1.39305	1.43339	1.49023	1.22456	1.08199	1.48339	1.2533	1.41817	1.23337	0.143181	1.19124	0.524956	0.337213	0.380298	0.250839	1.28491	4.00293	1.05309	2.17117		1	1	1
St13	1.1465	0.8	1.36652	2.8981	1.53469	2.33205	1.39305	1.43339	1.49023	1.22456	1.08199	1.48339	1.2533	1.41817	1.23337	0.143181	1.17309	0.524956	0.337213	0.380298	0.250839	1.47173	4.00293	1.05309	2.17117		1	1	1
Sv2b	1.1465	0.8	1.36652	1.44905	1.53469	1.16602	1.39305	2.86679	1.49023	2.44912	1.08199	1.48339	0.626649	2.12725	1.64449	0.143181	0.468068	0.938615	0.741144	0.552013	0.250839	1.58036	0.898421	0.761349	0.454248		1	1	1
Clptm1	1.1465	0.8	1.36652	1.44905	1.53469	1.16602	1.39305	1.43339	5.9609	2.44912	1.08199	1.48339	1.2533	0.709083	1.23337	0.143181	0.468068	1.55046	0.741144	0.0911918	0.250839	1.58036	0.565247	0.761349	0.13504		1	1	1
H2-D1	1.1465	0.8	1.36652	1.44905	1.53469	1.16602	1.39305	1.43339	1.49023	2.44912	1.08199	1.48339	1.2533	2.83633	1.23337	0.143181	0.468068	0.524956	0.741144	0.827276	0.250839	1.58036	4.00293	0.761349	0.660465		1	1	1
Lox	1.1465	0.8	1.36652	1.44905	1.53469	1.16602	1.39305	1.43339	1.49023	1.22456	2.16398	1.48339	1.2533	2.83633	1.23337	0.143181	0.468068	0.524956	0.699532	0.827276	0.250839	1.58036	4.00293	1.04634	0.660465		1	1	1
Lypd1	1.1465	0.8	1.36652	1.44905	1.53469	1.16602	1.39305	1.43339	1.49023	2.44912	1.08199	1.48339	1.2533	2.83633	1.23337	0.143181	0.468068	0.524956	0.741144	0.827276	0.250839	1.58036	4.00293	0.761349	0.660465		1	1	1
Wdr37	1.1465	0.8	1.36652	1.44905	1.53469	1.16602	1.39305	1.43339	1.49023	1.22456	1.08199	2.96678	2.5066	1.41817	1.23337	0.143181	0.468068	0.524956	0.813752	0.781886	0.250839	1.58036	4.00293	0.554051	0.840536		1	1	1
Kmt2d	1.1465	0.8	1.36652	1.44905	1.53469	1.16602	1.39305	1.43339	2.98045	1.22456	1.08199	1.48339	1.2533	2.83633	1.23337	0.143181	0.468068	0.952804	0.337213	0.827276	0.250839	1.58036	0.830159	1.05309	0.660465		1	1	1
Napb	1.1465	0.8	1.36652	1.44905	1.53469	1.16602	2.7861	1.43339	1.49023	1.22456	1.08199	1.48339	1.2533	0.709083	4.93347	0.143181	0.468068	0.928456	0.337213	1.20077	0.250839	1.58036	0.957247	1.05309	0.416682		1	1	1
Ca10	1.1465	0.8	1.36652	1.44905	1.53469	1.16602	2.7861	1.43339	1.49023	1.22456	1.08199	2.96678	1.2533	1.41817	1.23337	0.143181	0.468068	0.928456	0.813752	0.380298	0.250839	1.58036	0.957247	0.554051	2.17117		1	1	1
Ncdn	1.1465	0.8	1.36652	1.44905	1.53469	1.16602	1.39305	1.43339	2.98045	1.22456	1.08199	2.96678	1.2533	1.41817	1.23337	0.143181	0.468068	0.952804	0.813752	0.380298	0.250839	1.58036	0.830159	0.554051	2.17117		1	1	1
Ndrg4	1.1465	0.8	1.36652	1.44905	1.53469	1.16602	2.7861	1.43339	1.49023	1.22456	1.08199	2.96678	1.2533	1.41817	1.23337	0.143181	0.468068	0.928456	0.813752	0.380298	0.250839	1.58036	0.957247	0.554051	2.17117		1	1	1
Thsd7b	1.1465	0.8	1.36652	1.44905	1.53469	1.16602	1.39305	1.43339	2.98045	1.22456	1.08199	2.96678	1.2533	1.41817	1.23337	0.143181	0.468068	0.952804	0.813752	0.380298	0.250839	1.58036	0.830159	0.554051	2.17117		1	1	1
Hbb-b1	1.1465	0.8	2.73303	1.44905	1.53469	1.16602	2.7861	1.43339	1.49023	1.22456	1.08199	1.48339	1.2533	1.41817	1.23337	0.641401	0.468068	0.928456	0.337213	0.380298	0.397866	1.58036	0.957247	1.05309	2.17117		1	1	1
Anxa4	1.1465	0.8	2.73303	2.8981	1.53469	1.16602	1.39305	1.43339	1.49023	1.22456	1.08199	1.48339	1.2533	1.41817	1.23337	0.641401	0.90016	0.524956	0.337213	0.380298	0.397866	0.755914	4.00293	1.05309	2.17117		1	1	1
Rras	1.1465	0.8	1.36652	1.44905	1.53469	1.16602	1.39305	1.43339	1.49023	1.22456	2.16398	2.96678	0.626649	1.41817	2.46674	0.143181	0.468068	0.524956	1.083	0.588661	0.250839	1.58036	4.00293	1.04356	0.400164		1	1	1
Fabp7	1.1465	0.8	1.36652	0.966033	1.53469	0.583012	2.32175	5.73358	1.49023	1.22456	0.432797	2.96678	2.5066	1.41817	1.23337	0.143181	0.0397181	1.66987	0.624221	0.781886	0.250839	0.0341226	0.774344	0.292845	0.840536		1	1	1
Gls	1.1465	0.8	1.36652	1.44905	1.53469	1.16602	5.57219	1.43339	2.98045	0.816374	1.08199	1.48339	0.835532	1.41817	1.23337	0.143181	0.468068	1.73495	0.17281	0.217051	0.250839	1.58036	0.899612	0.261668	0.399678		1	1	1
Copg1	1.1465	0.8	1.36652	5.7962	1.53469	1.16602	0.928699	2.86679	1.49023	4.89825	1.08199	1.48339	0.417766	0.709083	1.23337	0.143181	1.50198	0.817135	1.31491	-0.346043	0.250839	0.54515	0.591273	0.542931	0.374698		1	1	1
Serpinh1	1.1465	0.8	1.36652	1.44905	1.53469	1.16602	2.08957	1.97092	1.49023	1.57444	1.16522	2.96678	0.867668	1.21557	1.23337	0.143181	0.468068	0.887711	0.927627	0.144746	0.250839	1.58036	2.01175	0.761032	0.371181		1	1	1
Arl6ip4	1.1465	0.8	1.36652	1.44905	3.06939	1.16602	1.39305	1.43339	1.49023	1.22456	0.540996	1.48339	5.01319	1.13453	1.23337	0.143181	0.922061	0.524956	0.115009	1.29887	0.250839	0.686619	4.00293	0.106499	0.499633		1	1	1
Ube2h	1.1465	0.8	1.36652	1.08679	0.383673	1.16602	1.39305	2.86679	1.49023	1.22456	1.08199	2.96678	2.5066	2.83633	1.23337	0.143181	-0.186347	0.938615	0.813752	1.13231	0.250839	0.186079	0.898421	0.554051	1.1471		1	1	1
Tubb4a	0.993631	0.853333	1.96437	2.23944	3.37633	0.8275	0.942356	1.34652	1.37258	1.13036	1.17408	2.10147	1.46815	1.12619	1.45762	0.345332	1.10283	0.287454	0.554477	0.433656	0.316931	0.711111	0.724571	0.671621	1.4508		1	1	1
Rpl18a	1.1465	0.8	2.73303	1.26792	1.53469	2.33205	1.8574	1.43339	0.59609	2.44912	0.649195	1.97785	1.2533	0.709083	1.85005	0.641401	0.775306	0.373651	0.758778	0.34575	0.397866	1.04569	0.328196	0.571226	0.339808		1	1	1
Tmem163	1.1465	0.8	1.36652	1.44905	1.53469	1.16602	0.696524	1.43339	1.49023	1.22456	1.08199	1.48339	1.2533	2.83633	2.46674	0.143181	0.468068	0.271085	0.337213	1.12793	0.250839	1.58036	0.33343	1.05309	1.16584		1	1	1
Sec61a1	1.1465	0.8	1.36652	1.44905	1.53469	0.583012	0.696524	1.43339	1.49023	1.22456	2.16398	2.96678	1.2533	1.41817	2.46674	0.143181	0.24965	0.271085	1.083	0.776301	0.250839	0.24571	0.33343	1.04356	0.873045		1	1	1
Cend1	1.1465	0.8	1.36652	1.44905	1.53469	1.16602	1.39305	1.43339	1.49023	1.22456	1.08199	1.48339	1.2533	1.41817	2.46674	0.143181	0.468068	0.524956	0.337213	0.776301	0.250839	1.58036	4.00293	1.05309	0.873045		1	1	1
Itfg1	1.1465	0.8	1.36652	1.44905	1.53469	1.16602	1.39305	1.43339	1.49023	1.22456	1.08199	1.48339	1.2533	1.41817	2.46674	0.143181	0.468068	0.524956	0.337213	0.776301	0.250839	1.58036	4.00293	1.05309	0.873045		1	1	1
Lifr	1.1465	0.8	1.36652	1.44905	1.53469	1.16602	1.39305	1.43339	1.49023	1.22456	1.08199	1.48339	1.2533	1.41817	2.46674	0.143181	0.468068	0.524956	0.337213	0.776301	0.250839	1.58036	4.00293	1.05309	0.873045		1	1	1
Lrfn3	1.1465	0.8	1.36652	1.44905	1.53469	1.16602	1.39305	1.43339	1.49023	1.22456	1.08199	1.48339	1.2533	1.41817	2.46674	0.143181	0.468068	0.524956	0.337213	0.776301	0.250839	1.58036	4.00293	1.05309	0.873045		1	1	1
Luzp2	1.1465	0.8	1.36652	1.44905	1.53469	1.16602	1.39305	1.43339	1.49023	1.22456	1.08199	1.48339	1.2533	1.41817	2.46674	0.143181	0.468068	0.524956	0.337213	0.776301	0.250839	1.58036	4.00293	1.05309	0.873045		1	1	1
Prmt8	1.1465	0.8	1.36652	1.44905	1.53469	1.16602	1.39305	1.43339	1.49023	1.22456	1.08199	1.48339	1.2533	1.41817	2.46674	0.143181	0.468068	0.524956	0.337213	0.776301	0.250839	1.58036	4.00293	1.05309	0.873045		1	1	1
Prdx6	1.1465	0.8	1.36652	1.44905	1.53469	1.16602	2.7861	1.43339	1.49023	0.612281	1.08199	1.48339	2.5066	0.709083	2.46674	0.143181	0.468068	0.928456	0.0830029	0.921542	0.250839	1.58036	0.957247	0.0832506	0.686421		1	1	1
Nipal3	1.1465	0.8	1.36652	1.44905	1.53469	1.16602	1.39305	1.43339	1.49023	1.22456	1.08199	1.48339	2.5066	1.41817	1.23337	0.143181	0.468068	0.524956	0.337213	0.781886	0.250839	1.58036	4.00293	1.05309	0.840536		1	1	1
Erlin2	1.1465	0.8	1.36652	1.44905	1.53469	1.16602	1.39305	1.43339	1.49023	2.44912	1.08199	1.48339	2.5066	0.709083	1.23337	0.143181	0.468068	0.524956	0.741144	0.568534	0.250839	1.58036	4.00293	0.761349	0.380249		1	1	1
Sgpl1	1.1465	0.8	1.36652	1.44905	1.53469	1.16602	1.39305	1.43339	1.49023	1.22456	2.16398	1.48339	1.2533	1.41817	1.23337	0.143181	0.468068	0.524956	0.699532	0.380298	0.250839	1.58036	4.00293	1.04634	2.17117		1	1	1
Dcakd	1.1465	0.8	1.36652	1.44905	1.53469	1.16602	1.39305	2.86679	1.49023	1.22456	1.08199	1.48339	1.2533	1.41817	1.23337	0.143181	0.468068	0.938615	0.337213	0.380298	0.250839	1.58036	0.898421	1.05309	2.17117		1	1	1
Mlec	1.1465	0.8	1.36652	1.44905	1.53469	1.16602	2.7861	1.43339	1.49023	1.22456	1.08199	1.48339	1.2533	1.41817	1.23337	0.143181	0.468068	0.928456	0.337213	0.380298	0.250839	1.58036	0.957247	1.05309	2.17117		1	1	1
Ophn1	1.1465	0.8	1.36652	1.44905	3.06939	1.16602	1.39305	1.43339	1.49023	1.22456	1.08199	1.48339	1.2533	1.41817	1.23337	0.143181	0.922061	0.524956	0.337213	0.380298	0.250839	0.686619	4.00293	1.05309	2.17117		1	1	1
Sema6a	1.1465	0.8	1.36652	1.44905	3.06939	1.16602	1.39305	1.43339	1.49023	1.22456	1.08199	1.48339	1.2533	1.41817	1.23337	0.143181	0.922061	0.524956	0.337213	0.380298	0.250839	0.686619	4.00293	1.05309	2.17117		1	1	1
Snd1	1.1465	0.8	1.36652	1.44905	3.06939	1.16602	1.39305	1.43339	1.49023	1.22456	1.08199	1.48339	1.2533	1.41817	1.23337	0.143181	0.922061	0.524956	0.337213	0.380298	0.250839	0.686619	4.00293	1.05309	2.17117		1	1	1
Nkapl	1.1465	0.8	1.36652	1.44905	1.53469	2.33205	1.39305	1.43339	1.49023	1.22456	1.08199	1.48339	1.2533	1.41817	1.23337	0.143181	0.825322	0.524956	0.337213	0.380298	0.250839	1.28731	4.00293	1.05309	2.17117		1	1	1
Twnk	1.1465	0.8	1.36652	1.44905	1.53469	2.33205	1.39305	1.43339	1.49023	1.22456	1.08199	1.48339	1.2533	1.41817	1.23337	0.143181	0.825322	0.524956	0.337213	0.380298	0.250839	1.28731	4.00293	1.05309	2.17117		1	1	1
Slc4a1	2.29299	0.8	1.36652	1.44905	1.53469	1.16602	1.39305	1.43339	1.49023	1.22456	1.08199	1.48339	1.2533	1.41817	1.23337	0.571923	0.468068	0.524956	0.337213	0.380298	0.486558	1.58036	4.00293	1.05309	2.17117		1	1	1
Vtn	1.1465	0.8	2.73303	1.44905	1.53469	1.16602	1.39305	1.43339	1.49023	1.22456	1.08199	1.48339	1.2533	1.41817	1.23337	0.641401	0.468068	0.524956	0.337213	0.380298	0.397866	1.58036	4.00293	1.05309	2.17117		1	1	1
Prpf19	1.1465	0.8	1.36652	2.8981	1.53469	2.33205	1.39305	1.43339	0.745113	1.22456	1.08199	1.48339	1.2533	1.41817	1.23337	0.143181	1.17309	0.25159	0.337213	0.380298	0.250839	1.47173	0.355486	1.05309	2.17117		1	1	1
Vps35	1.1465	0.8	1.36652	5.7962	1.53469	1.16602	0.696524	1.43339	1.49023	2.44912	0.540996	1.48339	1.2533	1.41817	1.23337	0.143181	1.50198	0.271085	0.576444	0.380298	0.250839	0.54515	0.33343	0.373699	2.17117		1	1	1
Mthfd1	1.1465	0.8	1.36652	1.44905	1.53469	1.16602	1.39305	2.86679	2.98045	1.22456	0.540996	1.48339	1.2533	1.41817	1.23337	0.143181	0.468068	1.27108	0.115009	0.380298	0.250839	1.58036	1.2958	0.106499	2.17117		1	1	1
Calm1	1.1465	0.8	1.36652	1.44905	1.53469	1.16602	5.57219	1.43339	1.49023	1.22456	1.08199	0.741694	1.2533	1.41817	1.23337	0.143181	0.468068	1.50179	0.0230176	0.380298	0.250839	1.58036	0.598245	0.0381001	2.17117		1	1	1
Myl6	1.1465	0.8	1.36652	2.8981	1.53469	1.16602	0.696524	1.43339	1.49023	1.22456	2.16398	1.48339	0.626649	1.41817	2.46674	0.143181	0.90016	0.271085	0.699532	0.588661	0.250839	0.755914	0.33343	1.04634	0.400164		1	1	1
Tm9sf3	1.1465	0.8	1.36652	1.44905	1.53469	1.16602	1.39305	2.86679	1.49023	4.89825	0.270498	1.48339	0.626649	2.83633	1.23337	0.143181	0.468068	0.938615	1.14885	0.646577	0.250839	1.58036	0.898421	0.367367	0.35721		1	1	1
Ube2m	1.1465	0.8	1.36652	1.44905	1.53469	1.16602	1.39305	1.43339	1.49023	1.22456	4.32797	1.48339	1.2533	0.709083	1.23337	0.143181	0.468068	0.524956	1.22978	0.0911918	0.250839	1.58036	4.00293	0.606593	0.13504		1	1	1
Ube2v1	1.1465	0.8	1.36652	1.44905	1.53469	1.16602	2.7861	1.43339	1.49023	2.44912	1.08199	1.48339	0.626649	1.41817	1.23337	0.143181	0.468068	0.928456	0.741144	0.127934	0.250839	1.58036	0.957247	0.761349	0.143956		1	1	1
Cspp1	1.1465	0.8	1.36652	1.44905	1.53469	1.16602	0.696524	2.86679	1.49023	1.22456	0.360664	1.48339	3.75989	1.41817	2.46674	0.143181	0.468068	0.752331	0.0326247	1.34952	0.250839	1.58036	0.467202	0.0224998	1.07463		1	1	1
Syngr1	1.1465	0.8	1.36652	1.44905	1.53469	1.16602	0.696524	1.43339	1.49023	2.44912	1.08199	1.48339	1.2533	2.83633	1.23337	0.143181	0.468068	0.271085	0.741144	0.827276	0.250839	1.58036	0.33343	0.761349	0.660465		1	1	1
Sfxn5	1.1465	0.8	1.36652	1.44905	1.53469	1.16602	1.39305	1.43339	1.49023	4.89825	2.16398	1.48339	1.2533	0.354541	1.23337	0.143181	0.468068	0.524956	1.51022	-0.078458	0.250839	1.58036	4.00293	0.820497	0.0620244		1	1	1
Cbx1	1.1465	0.8	1.36652	8.6943	0.767347	1.16602	1.39305	1.43339	0.745113	1.22456	1.08199	1.48339	1.2533	1.41817	1.23337	0.143181	1.82479	0.25159	0.337213	0.380298	0.250839	0.420311	0.355486	1.05309	2.17117		1	1	1
Cfl2	1.1465	0.8	1.36652	0.724525	3.06939	1.16602	5.57219	1.43339	0.496742	1.83684	1.08199	1.48339	1.87995	0.709083	1.23337	0.143181	0.725359	1.32238	0.55327	0.349516	0.250839	0.381761	0.408572	1.00571	0.333863		1	1	1
Arpc4	1.1465	0.8	1.36652	1.44905	1.53469	1.16602	4.17914	1.43339	1.49023	1.22456	1.08199	1.48339	1.2533	0.709083	1.23337	0.143181	0.468068	1.24342	0.337213	0.0911918	0.250839	1.58036	0.686863	1.05309	0.13504		1	1	1
Add1	1.1465	0.8	1.36652	2.8981	3.06939	1.16602	1.39305	1.43339	1.49023	3.67368	1.08199	0.741694	0.626649	0.709083	1.23337	0.143181	1.24965	0.524956	0.873779	-0.223699	0.250839	1.06519	4.00293	0.377357	0.308263		1	1	1
Gap43	1.1465	0.8	1.36652	11.5924	6.13878	1.16602	1.16087	2.00675	2.98045	1.63275	0.090166	1.48339	0.417766	0.709083	1.23337	0.143181	2.65514	1.03517	0.0959484	-0.346043	0.250839	0.814673	0.933183	0.0479702	0.374698		1	1	1
Rps3a	1.1465	0.533333	1.36652	2.34077	1.72653	0.999448	2.7861	2.62789	1.49023	2.04094	0.973793	0.741694	1.2533	0.827263	0.880978	0.0221173	0.756099	1.20251	0.324397	-0.0186155	0.0206528	0.823357	1.47804	0.249702	0.032284		1	1	1
Rpl9	1.1465	1.6	1.36652	1.44905	0.511565	0.777349	2.08957	1.04247	1.32464	4.49006	1.22626	1.18671	1.75462	0.81038	1.23337	0.455233	-0.131859	0.571009	1.20227	0.340417	1.32627	0.113599	0.708768	0.52238	0.414581		1	1	1
Glud1	1.1465	0.8	1.36652	8.6943	3.06939	1.16602	1.09977	1.91119	2.98045	1.22456	0.416151	0.824105	0.569681	0.911678	0.822246	0.143181	2.10766	0.997935	-0.283482	-0.381069	0.250839	0.663743	0.850559	0.312274	1.06538		1	1	1
Hmgb2	0.382166	0.533333	1.36652	3.38112	1.53469	1.16602	1.39305	2.86679	1.49023	1.22456	1.08199	1.48339	1.2533	1.41817	1.23337	-0.394654	1.01954	0.938615	0.337213	0.380298	0.320647	0.681507	0.898421	1.05309	2.17117		1	1	1
Gnaz	1.1465	0.8	1.36652	1.44905	1.53469	1.16602	0.696524	2.86679	0.745113	0.612281	1.08199	2.96678	1.2533	1.41817	2.46674	0.143181	0.468068	0.522198	0.635693	0.776301	0.250839	1.58036	0.240288	0.314739	0.873045		1	1	1
Vangl2	1.1465	0.8	0.683258	2.8981	1.53469	1.16602	1.39305	1.43339	1.49023	1.22456	1.08199	1.48339	1.2533	1.41817	1.23337	-0.190034	0.90016	0.524956	0.337213	0.380298	0.371532	0.755914	4.00293	1.05309	2.17117		1	1	1
Usp39	0.573248	0.8	1.36652	2.8981	1.53469	1.16602	1.39305	1.43339	1.49023	1.22456	1.08199	1.48339	1.2533	1.41817	1.23337	-0.130911	0.90016	0.524956	0.337213	0.380298	0.135663	0.755914	4.00293	1.05309	2.17117		1	1	1
Aldh8a1	1.1465	0.8	1.36652	1.44905	1.53469	1.16602	1.39305	1.43339	1.49023	1.22456	1.08199	1.48339	1.2533	1.41817	1.23337	0.143181	0.468068	0.524956	0.337213	0.380298	0.250839	1.58036	4.00293	1.05309	2.17117		1	1	1
Bzw1	1.1465	0.8	1.36652	1.44905	1.53469	1.16602	1.39305	1.43339	1.49023	1.22456	1.08199	1.48339	1.2533	1.41817	1.23337	0.143181	0.468068	0.524956	0.337213	0.380298	0.250839	1.58036	4.00293	1.05309	2.17117		1	1	1
C3	1.1465	0.8	1.36652	1.44905	1.53469	1.16602	1.39305	1.43339	1.49023	1.22456	1.08199	1.48339	1.2533	1.41817	1.23337	0.143181	0.468068	0.524956	0.337213	0.380298	0.250839	1.58036	4.00293	1.05309	2.17117		1	1	1
Cpt1a	1.1465	0.8	1.36652	1.44905	1.53469	1.16602	1.39305	1.43339	1.49023	1.22456	1.08199	1.48339	1.2533	0.709083	2.46674	0.143181	0.468068	0.524956	0.337213	0.562057	0.250839	1.58036	4.00293	1.05309	0.386115		1	1	1
Gpx1	1.1465	0.8	1.36652	1.44905	1.53469	1.16602	1.39305	1.43339	1.49023	1.22456	1.08199	1.48339	1.2533	1.41817	1.23337	0.143181	0.468068	0.524956	0.337213	0.380298	0.250839	1.58036	4.00293	1.05309	2.17117		1	1	1
Mecp2	1.1465	0.8	1.36652	1.44905	1.53469	1.16602	1.39305	1.43339	1.49023	1.22456	1.08199	1.48339	1.2533	1.41817	1.23337	0.143181	0.468068	0.524956	0.337213	0.380298	0.250839	1.58036	4.00293	1.05309	2.17117		1	1	1
Plekhg2	1.1465	0.8	1.36652	1.44905	1.53469	1.16602	1.39305	1.43339	1.49023	1.22456	1.08199	1.48339	1.2533	1.41817	1.23337	0.143181	0.468068	0.524956	0.337213	0.380298	0.250839	1.58036	4.00293	1.05309	2.17117		1	1	1
Rbm12	1.1465	0.8	1.36652	1.44905	1.53469	1.16602	1.39305	1.43339	1.49023	1.22456	1.08199	1.48339	1.2533	1.41817	1.23337	0.143181	0.468068	0.524956	0.337213	0.380298	0.250839	1.58036	4.00293	1.05309	2.17117		1	1	1
Eif2s1	1.1465	0.8	1.36652	1.44905	3.06939	1.16602	1.39305	1.43339	1.49023	1.22456	0.540996	1.48339	1.2533	1.41817	1.23337	0.143181	0.922061	0.524956	0.115009	0.380298	0.250839	0.686619	4.00293	0.106499	2.17117		1	1	1
Aldh7a1	1.1465	0.8	1.36652	2.8981	3.06939	1.16602	0.696524	1.43339	1.49023	1.22456	0.540996	1.48339	1.2533	1.41817	1.23337	0.143181	1.24965	0.271085	0.115009	0.380298	0.250839	1.06519	0.33343	0.106499	2.17117		1	1	1
Canx	1.1465	0.8	1.36652	1.44905	1.53469	0.583012	1.39305	2.86679	1.49023	2.44912	1.08199	1.48339	1.2533	0.709083	1.23337	0.143181	0.24965	0.938615	0.741144	0.0911918	0.250839	0.24571	0.898421	0.761349	0.13504		1	1	1
Emilin1	1.1465	0.8	1.36652	1.44905	1.53469	1.16602	1.39305	2.86679	1.49023	1.22456	1.08199	1.48339	1.2533	0.709083	1.23337	0.143181	0.468068	0.938615	0.337213	0.0911918	0.250839	1.58036	0.898421	1.05309	0.13504		1	1	1
Flna	1.1465	0.8	1.36652	2.8981	1.53469	1.16602	0.696524	2.86679	1.49023	2.44912	0.540996	1.48339	1.2533	0.709083	1.23337	0.143181	0.90016	0.752331	0.576444	0.0911918	0.250839	0.755914	0.467202	0.373699	0.13504		1	1	1
Skiv2l2	1.1465	0.266667	1.36652	2.8981	1.53469	3.49807	1.39305	1.43339	1.49023	1.22456	1.08199	1.48339	1.2533	1.41817	0.616684	-0.110044	1.40252	0.524956	0.337213	0.132313	0.0769197	1.32451	4.00293	1.05309	0.146105		1	1	1
Eef1b	1.1465	0.8	1.36652	1.44905	3.06939	1.16602	1.39305	1.43339	1.49023	1.22456	1.08199	1.48339	1.2533	0.709083	1.23337	0.143181	0.922061	0.524956	0.337213	0.0911918	0.250839	0.686619	4.00293	1.05309	0.13504		1	1	1
Dnm1l	1.1465	0.8	1.36652	1.44905	1.53469	1.16602	2.7861	1.43339	1.49023	1.22456	2.16398	1.48339	1.2533	0.354541	1.23337	0.143181	0.468068	0.928456	0.699532	-0.078458	0.250839	1.58036	0.957247	1.04634	0.0620244		1	1	1
Fhl1	1.1465	0.8	1.36652	1.44905	1.53469	1.16602	1.39305	1.43339	1.49023	2.44912	1.08199	0.370847	2.5066	1.41817	1.23337	0.143181	0.468068	0.524956	0.379237	0.781886	0.250839	1.58036	4.00293	0.188532	0.840536		1	1	1
Psmd14	1.1465	0.8	1.36652	1.44905	1.53469	1.16602	1.39305	1.43339	0.745113	1.22456	2.16398	1.48339	1.2533	1.41817	1.23337	0.143181	0.468068	0.25159	0.699532	0.380298	0.250839	1.58036	0.355486	1.04634	2.17117		1	1	1
Acly	1.1465	0.8	1.36652	2.8981	1.53469	0.583012	1.39305	1.43339	0.745113	1.22456	1.08199	2.96678	1.2533	1.41817	1.23337	0.143181	0.741519	0.25159	0.813752	0.380298	0.250839	0.427327	0.355486	0.554051	2.17117		1	1	1
Prkce	1.1465	0.8	1.36652	1.44905	1.53469	1.16602	1.39305	1.43339	1.49023	1.22456	0.540996	2.96678	1.2533	1.41817	1.23337	0.143181	0.468068	0.524956	0.65759	0.380298	0.250839	1.58036	4.00293	0.329083	2.17117		1	1	1
Sult4a1	1.1465	0.8	1.36652	1.44905	1.53469	1.16602	1.39305	1.43339	1.49023	1.22456	2.16398	0.741694	1.2533	1.41817	1.23337	0.143181	0.468068	0.524956	0.461263	0.380298	0.250839	1.58036	4.00293	0.378875	2.17117		1	1	1
Acot9	1.1465	0.8	1.36652	1.44905	1.53469	1.16602	2.7861	1.43339	1.49023	1.22456	0.540996	1.48339	1.2533	0.709083	2.46674	0.143181	0.468068	0.928456	0.115009	0.562057	0.250839	1.58036	0.957247	0.106499	0.386115		1	1	1
Hsd17b12	1.1465	0.8	1.36652	1.44905	1.53469	1.16602	2.7861	1.43339	1.49023	1.22456	1.08199	0.741694	1.2533	1.41817	1.23337	0.143181	0.468068	0.928456	0.0230176	0.380298	0.250839	1.58036	0.957247	0.0381001	2.17117		1	1	1
Copb2	1.1465	0.8	1.36652	2.8981	1.53469	1.16602	1.39305	1.43339	1.49023	1.22456	0.540996	1.48339	0.626649	2.83633	1.23337	0.143181	0.90016	0.524956	0.115009	0.646577	0.250839	0.755914	4.00293	0.106499	0.35721		1	1	1
Prkca	1.1465	0.8	1.36652	1.44905	1.53469	1.16602	1.39305	1.43339	1.49023	2.44912	0.540996	2.96678	1.2533	0.354541	2.46674	0.143181	0.468068	0.524956	0.989598	0.441688	0.250839	1.58036	4.00293	0.597878	0.22931		1	1	1
Ddx6	1.1465	0.8	1.36652	1.44905	1.53469	1.16602	0.696524	1.43339	1.49023	1.22456	4.32797	1.48339	1.2533	0.709083	1.23337	0.143181	0.468068	0.271085	1.22978	0.0911918	0.250839	1.58036	0.33343	0.606593	0.13504		1	1	1
Dhcr7	1.1465	0.8	1.36652	1.44905	1.53469	1.16602	1.39305	1.43339	1.49023	2.44912	1.08199	1.48339	1.2533	0.709083	1.23337	0.143181	0.468068	0.524956	0.741144	0.0911918	0.250839	1.58036	4.00293	0.761349	0.13504		1	1	1
Metap1	1.1465	0.8	1.36652	1.44905	1.53469	1.16602	1.39305	1.43339	1.49023	1.22456	2.16398	1.48339	1.2533	0.709083	1.23337	0.143181	0.468068	0.524956	0.699532	0.0911918	0.250839	1.58036	4.00293	1.04634	0.13504		1	1	1
Mettl16	1.1465	0.8	1.36652	1.44905	1.53469	1.16602	1.39305	1.43339	1.49023	1.22456	2.16398	1.48339	1.2533	1.41817	0.616684	0.143181	0.468068	0.524956	0.699532	0.132313	0.250839	1.58036	4.00293	1.04634	0.146105		1	1	1
Ndufa10	1.1465	0.8	1.36652	1.44905	1.53469	1.16602	1.39305	1.43339	1.49023	1.22456	2.16398	1.48339	1.2533	0.709083	1.23337	0.143181	0.468068	0.524956	0.699532	0.0911918	0.250839	1.58036	4.00293	1.04634	0.13504		1	1	1
Sdha	1.1465	0.8	1.36652	1.44905	1.53469	1.16602	2.7861	1.43339	0.745113	1.22456	2.16398	1.48339	1.2533	1.41817	0.616684	0.143181	0.468068	0.726716	0.699532	0.132313	0.250839	1.58036	0.47359	1.04634	0.146105		1	1	1
Srprb	1.1465	0.8	1.36652	1.44905	1.53469	1.16602	1.39305	1.43339	1.49023	2.44912	1.08199	1.48339	1.2533	0.709083	1.23337	0.143181	0.468068	0.524956	0.741144	0.0911918	0.250839	1.58036	4.00293	0.761349	0.13504		1	1	1
Calr	1.1465	0.8	1.36652	1.44905	1.53469	1.16602	2.7861	1.43339	1.49023	1.22456	1.08199	1.48339	1.2533	0.709083	1.23337	0.143181	0.468068	0.928456	0.337213	0.0911918	0.250839	1.58036	0.957247	1.05309	0.13504		1	1	1
Hyou1	1.1465	0.8	1.36652	1.44905	1.53469	1.16602	2.7861	1.43339	1.49023	2.44912	0.540996	1.48339	1.2533	0.709083	1.23337	0.143181	0.468068	0.928456	0.576444	0.0911918	0.250839	1.58036	0.957247	0.373699	0.13504		1	1	1
Ap3s1	1.1465	0.8	1.36652	2.8981	3.06939	1.16602	1.39305	0.716697	1.49023	1.22456	0.540996	2.96678	1.2533	0.709083	1.23337	0.143181	1.24965	0.263023	0.65759	0.0911918	0.250839	1.06519	0.339891	0.329083	0.13504		1	1	1
Ssr3	1.1465	0.8	1.36652	1.44905	1.53469	1.16602	2.7861	1.43339	1.49023	1.22456	1.08199	1.48339	0.626649	1.41817	1.23337	0.143181	0.468068	0.928456	0.337213	0.127934	0.250839	1.58036	0.957247	1.05309	0.143956		1	1	1
Eef1a1	0.764331	1.14286	1.51835	1.44905	1.53469	1.01055	2.15289	1.54366	1.35475	1.76881	1.42367	1.14107	0.60504	1.1818	1.34549	0.191369	0.412979	0.751692	0.530588	0.0622774	0.259508	0.955727	1.32884	1.15166	0.0686211		1	1	1
Rab11b	1.1465	0.8	1.36652	1.44905	1.53469	1.16602	2.7861	1.43339	0.745113	1.22456	0.360664	2.96678	0.501319	1.41817	3.70011	0.143181	0.468068	0.726716	0.601539	0.905502	0.250839	1.58036	0.47359	0.270279	0.3867		1	1	1
Ccdc124	1.1465	0.8	0.683258	2.17358	1.53469	1.16602	1.39305	1.43339	1.49023	1.22456	1.08199	1.48339	1.2533	1.41817	1.23337	-0.190034	0.70023	0.524956	0.337213	0.380298	0.371532	0.995545	4.00293	1.05309	2.17117		1	1	1
Eif3f	1.1465	0.8	1.36652	8.6943	1.53469	1.16602	0.696524	1.43339	1.49023	1.22456	0.540996	1.48339	1.2533	0.709083	1.23337	0.143181	1.92537	0.271085	0.115009	0.0911918	0.250839	0.498727	0.33343	0.106499	0.13504		1	1	1
Actr1a	1.1465	1.6	1.36652	2.8981	1.53469	1.16602	1.39305	2.86679	0.745113	1.22456	1.62299	0.370847	1.2533	0.709083	1.23337	0.455233	0.90016	0.738393	0.10138	0.0911918	1.32627	0.755914	0.459615	0.0688698	0.13504		1	1	1
Psmc5	1.1465	0.8	1.36652	4.34715	1.53469	1.16602	2.7861	1.43339	2.98045	0.612281	1.08199	1.48339	0.626649	0.354541	1.23337	0.143181	1.23222	1.26302	0.0830029	-0.437943	0.250839	0.601411	1.34554	0.0832506	0.431202		1	1	1
Cotl1	1.1465	0.8	1.36652	1.44905	3.06939	1.16602	0.174131	2.86679	1.49023	1.22456	0.360664	2.96678	1.2533	1.41817	2.46674	0.143181	0.922061	0.594913	0.601539	0.776301	0.250839	0.686619	0.261757	0.270279	0.873045		1	1	1
Lasp1	1.1465	0.8	1.36652	1.44905	1.53469	1.16602	1.39305	2.86679	1.49023	1.22456	0.721328	1.48339	0.626649	1.41817	1.23337	0.143181	0.468068	0.938615	0.192942	0.127934	0.250839	1.58036	0.898421	0.253961	0.143956		1	1	1
Echdc1	1.1465	0.8	1.36652	1.44905	1.53469	1.16602	2.7861	1.43339	1.49023	1.22456	2.16398	0.741694	0.626649	0.945444	1.23337	0.143181	0.468068	0.928456	0.461263	-0.0967245	0.250839	1.58036	0.957247	0.378875	0.136628		1	1	1
Nsf	1.1465	0.8	1.36652	1.44905	1.53469	1.16602	2.7861	1.43339	5.9609	4.89825	0.540996	1.48339	0.313325	0.11818	2.46674	0.143181	0.468068	1.76276	1.20636	-0.0497844	0.250839	1.58036	0.826735	0.421196	0.0149307		1	1	1
Pabpc1	1.1465	0.8	1.36652	2.8981	1.53469	1.16602	0.796028	1.43339	1.49023	1.22456	1.08199	1.48339	1.2533	1.41817	0.616684	0.143181	0.90016	0.310203	0.337213	0.132313	0.250839	0.755914	0.46633	1.05309	0.146105		1	1	1
Rab3a	1.1465	0.8	0.683258	1.44905	9.20816	1.16602	1.23827	1.43339	1.06445	0.816374	0.721328	1.48339	0.91149	0.945444	1.64449	-0.190034	1.97859	0.316573	0.0101071	0.22298	0.371532	0.485656	1.08245	0.00965595	0.281773		1	1	1
Aurkaip1	1.1465	0.8	1.36652	1.44905	1.53469	1.16602	0.696524	0.716697	0.745113	1.22456	1.08199	1.48339	1.2533	2.83633	2.46674	0.143181	0.468068	-0.475044	0.337213	1.12793	0.250839	1.58036	4.42512	1.05309	1.16584		1	1	1
Diras2	0.573248	0.8	1.36652	1.44905	1.53469	1.16602	0.696524	2.86679	2.98045	1.22456	0.540996	0.741694	1.2533	1.41817	2.46674	-0.130911	0.468068	1.12516	-0.258856	0.776301	0.135663	1.58036	0.727888	0.333919	0.873045		1	1	1
Phf6	1.1465	0.4	1.36652	1.44905	1.53469	1.16602	1.39305	1.43339	1.49023	1.22456	1.08199	1.48339	1.2533	1.41817	1.23337	-0.0424505	0.468068	0.524956	0.337213	0.380298	0.0334833	1.58036	4.00293	1.05309	2.17117		1	1	1
Stmn1	1.1465	0.4	1.36652	1.44905	1.53469	1.16602	1.39305	1.43339	1.49023	1.22456	1.08199	1.48339	1.2533	1.41817	1.23337	-0.0424505	0.468068	0.524956	0.337213	0.380298	0.0334833	1.58036	4.00293	1.05309	2.17117		1	1	1
Sars	1.1465	0.8	1.36652	1.44905	1.53469	0.583012	1.39305	1.43339	1.49023	1.22456	1.08199	1.48339	1.2533	1.41817	1.23337	0.143181	0.24965	0.524956	0.337213	0.380298	0.250839	0.24571	4.00293	1.05309	2.17117		1	1	1
Mif	1.1465	0.8	1.36652	2.8981	0.767347	1.16602	1.39305	0.716697	1.49023	1.22456	1.08199	1.48339	1.2533	1.41817	1.23337	0.143181	0.6875	0.263023	0.337213	0.380298	0.250839	0.394233	0.339891	1.05309	2.17117		1	1	1
Bub3	1.1465	1.6	1.36652	0.362263	3.06939	1.16602	1.39305	1.43339	0.745113	1.22456	1.08199	1.48339	1.2533	1.41817	1.23337	0.455233	0.615941	0.25159	0.337213	0.380298	1.32627	0.26495	0.355486	1.05309	2.17117		1	1	1
Atp6v1c1	1.1465	0.8	1.36652	1.44905	1.53469	1.16602	1.39305	1.43339	1.49023	2.44912	0.540996	0.741694	1.2533	1.41817	1.23337	0.143181	0.468068	0.524956	0.314914	0.380298	0.250839	1.58036	4.00293	0.150219	2.17117		1	1	1
Rpl22l1	1.1465	0.8	1.36652	1.44905	1.53469	1.16602	1.39305	2.86679	1.49023	1.22456	0.540996	0.741694	1.2533	1.41817	1.23337	0.143181	0.468068	0.938615	-0.258856	0.380298	0.250839	1.58036	0.898421	0.333919	2.17117		1	1	1
Myh11	1.1465	0.8	1.36652	1.44905	3.06939	1.16602	0.348262	2.86679	1.49023	1.22456	1.08199	1.48339	0.626649	1.41817	1.23337	0.143181	0.922061	0.649317	0.337213	0.127934	0.250839	0.686619	0.320034	1.05309	0.143956		1	1	1
Aldh1b1	1.1465	0.8	1.36652	2.8981	1.53469	1.16602	1.39305	1.43339	1.49023	1.22456	1.08199	1.48339	1.2533	0.354541	1.23337	0.143181	0.90016	0.524956	0.337213	-0.078458	0.250839	0.755914	4.00293	1.05309	0.0620244		1	1	1
Syngap1	1.1465	0.8	1.36652	1.44905	1.53469	1.16602	1.39305	1.43339	0.372556	1.22456	1.08199	2.96678	1.2533	1.41817	1.23337	0.143181	0.468068	0.0926579	0.813752	0.380298	0.250839	1.58036	0.0666423	0.554051	2.17117		1	1	1
Adcyap1r1	1.1465	0.8	1.36652	1.44905	1.53469	1.16602	0.696524	1.43339	1.49023	1.22456	1.08199	1.48339	1.2533	0.709083	2.46674	0.143181	0.468068	0.271085	0.337213	0.562057	0.250839	1.58036	0.33343	1.05309	0.386115		1	1	1
Mageb4	1.1465	0.8	1.36652	1.44905	1.53469	1.16602	1.39305	1.43339	0.745113	1.22456	1.08199	1.48339	1.2533	1.41817	1.23337	0.143181	0.468068	0.25159	0.337213	0.380298	0.250839	1.58036	0.355486	1.05309	2.17117		1	1	1
Ndufv1	1.1465	0.8	1.36652	1.44905	1.53469	1.16602	0.696524	1.43339	1.49023	1.22456	1.08199	1.48339	1.2533	1.41817	1.23337	0.143181	0.468068	0.271085	0.337213	0.380298	0.250839	1.58036	0.33343	1.05309	2.17117		1	1	1
Uba1y	1.1465	0.8	1.36652	1.44905	1.53469	1.16602	1.39305	1.43339	0.745113	1.22456	1.08199	1.48339	1.2533	0.709083	2.46674	0.143181	0.468068	0.25159	0.337213	0.562057	0.250839	1.58036	0.355486	1.05309	0.386115		1	1	1
Sar1b	1.1465	0.8	1.36652	1.44905	1.53469	0.583012	2.7861	1.43339	1.49023	0.612281	2.16398	0.741694	2.5066	0.354541	2.46674	0.143181	0.24965	0.928456	0.229776	0.828598	0.250839	0.24571	0.957247	0.127353	0.47324		1	1	1
Loxl3	1.1465	0.8	1.36652	1.44905	1.53469	1.16602	1.39305	1.43339	1.49023	1.22456	0.540996	1.48339	1.2533	1.41817	1.23337	0.143181	0.468068	0.524956	0.115009	0.380298	0.250839	1.58036	4.00293	0.106499	2.17117		1	1	1
Ptges3	1.1465	0.8	1.36652	2.8981	1.53469	0.583012	0.696524	1.43339	2.98045	1.22456	0.540996	1.48339	1.2533	1.41817	1.23337	0.143181	0.741519	0.768465	0.115009	0.380298	0.250839	0.427327	0.449884	0.106499	2.17117		1	1	1
Sec62	1.1465	0.8	1.36652	1.44905	1.53469	1.16602	1.39305	1.43339	1.49023	1.22456	0.540996	1.48339	1.2533	1.41817	1.23337	0.143181	0.468068	0.524956	0.115009	0.380298	0.250839	1.58036	4.00293	0.106499	2.17117		1	1	1
Slc25a29	1.1465	0.8	1.36652	1.44905	1.53469	1.16602	1.39305	1.43339	1.49023	1.22456	0.540996	1.48339	1.2533	1.41817	1.23337	0.143181	0.468068	0.524956	0.115009	0.380298	0.250839	1.58036	4.00293	0.106499	2.17117		1	1	1
Atp5f1	1.1465	0.8	1.36652	1.44905	1.53469	1.16602	1.39305	1.43339	1.49023	1.22456	1.08199	0.741694	1.2533	0.709083	2.46674	0.143181	0.468068	0.524956	0.0230176	0.562057	0.250839	1.58036	4.00293	0.0381001	0.386115		1	1	1
Abce1	1.1465	0.8	1.36652	1.44905	1.53469	1.16602	1.39305	1.43339	1.49023	1.22456	0.270498	2.96678	1.2533	1.41817	1.23337	0.143181	0.468068	0.524956	0.572675	0.380298	0.250839	1.58036	4.00293	0.243793	2.17117		1	1	1
Acp1	1.1465	0.8	1.36652	1.44905	1.53469	1.16602	1.39305	1.43339	1.49023	1.22456	1.08199	1.48339	2.5066	0.354541	1.23337	0.143181	0.468068	0.524956	0.337213	0.448727	0.250839	1.58036	4.00293	1.05309	0.228732		1	1	1
Rps19	1.1465	0.8	1.36652	1.44905	1.53469	0.583012	2.7861	1.43339	1.49023	1.22456	1.08199	1.48339	1.2533	0.709083	1.23337	0.143181	0.24965	0.928456	0.337213	0.0911918	0.250839	0.24571	0.957247	1.05309	0.13504		1	1	1
Chid1	1.1465	0.8	1.36652	1.44905	1.53469	1.16602	1.39305	1.43339	1.49023	2.44912	1.08199	0.741694	1.2533	0.709083	1.23337	0.143181	0.468068	0.524956	0.510222	0.0911918	0.250839	1.58036	4.00293	0.335585	0.13504		1	1	1
Ckmt1	1.1465	0.8	1.36652	1.44905	1.53469	1.16602	1.39305	1.43339	1.49023	1.22456	1.08199	1.48339	1.2533	0.709083	1.23337	0.143181	0.468068	0.524956	0.337213	0.0911918	0.250839	1.58036	4.00293	1.05309	0.13504		1	1	1
Atl1	1.1465	0.8	1.36652	1.44905	1.53469	1.16602	1.39305	1.43339	1.49023	1.22456	0.540996	2.96678	1.2533	0.709083	1.23337	0.143181	0.468068	0.524956	0.65759	0.0911918	0.250839	1.58036	4.00293	0.329083	0.13504		1	1	1
Sptb	1.1465	0.266667	1.36652	1.44905	1.53469	3.49807	1.39305	1.43339	2.98045	0.612281	1.08199	1.48339	1.2533	1.41817	0.616684	-0.110044	1.11144	0.952804	0.0830029	0.132313	0.0769197	0.801677	0.830159	0.0832506	0.146105		1	1	1
Khdrbs1	1.1465	0.8	1.36652	2.8981	1.53469	1.16602	1.39305	2.86679	0.745113	1.22456	0.540996	1.48339	1.2533	0.709083	1.23337	0.143181	0.90016	0.738393	0.115009	0.0911918	0.250839	0.755914	0.459615	0.106499	0.13504		1	1	1
Hint1	1.1465	0.8	1.36652	1.44905	1.53469	1.16602	2.7861	0.716697	1.49023	2.44912	0.540996	1.48339	0.626649	1.41817	1.23337	0.143181	0.468068	0.73495	0.576444	0.127934	0.250839	1.58036	0.477678	0.373699	0.143956		1	1	1
Mgst1	1.1465	0.8	1.36652	1.44905	1.53469	1.16602	1.39305	1.43339	1.49023	1.22456	1.08199	1.48339	0.626649	1.41817	1.23337	0.143181	0.468068	0.524956	0.337213	0.127934	0.250839	1.58036	4.00293	1.05309	0.143956		1	1	1
Skp1	1.1465	0.8	1.36652	2.8981	1.53469	1.16602	0.696524	1.43339	1.49023	1.22456	1.08199	1.48339	0.626649	1.41817	1.23337	0.143181	0.90016	0.271085	0.337213	0.127934	0.250839	0.755914	0.33343	1.05309	0.143956		1	1	1
Gdi2	1.1465	0.8	1.36652	1.44905	1.53469	1.16602	1.39305	1.43339	1.49023	2.44912	1.08199	1.48339	1.2533	0.354541	1.23337	0.143181	0.468068	0.524956	0.741144	-0.078458	0.250839	1.58036	4.00293	0.761349	0.0620244		1	1	1
Ran	0.764331	0.8	1.70814	1.44905	1.53469	0.932819	1.54783	1.79174	2.23534	1.02047	0.721328	1.48339	0.974787	1.10302	1.23337	0.12542	0.384625	0.893987	0.104419	0.14238	0.106063	0.746093	1.88604	0.123822	0.625226		1	1	1
Pdia3	0.286624	0.533333	2.73303	1.93207	0.383673	1.16602	4.17914	8.60036	0.745113	6.12281	0.540996	0.296678	1.2533	0.81038	1.85005	0.244071	0.214856	2.17255	1.21422	0.383582	0.0839315	0.132203	0.704009	0.279049	0.432804		1	1	1
Thoc3	1.1465	0.8	1.36652	0.57962	1.53469	1.16602	1.39305	1.43339	1.49023	1.22456	1.08199	1.48339	1.2533	1.41817	1.23337	0.143181	0.128882	0.524956	0.337213	0.380298	0.250839	0.122783	4.00293	1.05309	2.17117		1	1	1
FAM120A	1.1465	0.8	1.36652	1.44905	1.53469	1.16602	5.57219	1.43339	1.49023	2.44912	0.216398	1.48339	0.626649	0.709083	1.23337	0.143181	0.468068	1.50179	0.46777	-0.223699	0.250839	1.58036	0.598245	0.232506	0.308263		1	1	1
Arf5	0.573248	0.8	2.73303	1.93207	1.53469	1.16602	1.25374	1.79174	1.19218	1.0885	0.540996	0.635738	1.44611	1.06362	2.46674	0.45287	0.626917	0.498308	-0.405303	0.730162	0.208283	1.15711	1.01689	0.656151	0.719476		1	1	1
Actr1b	1.1465	0.8	1.36652	1.44905	1.53469	1.16602	1.39305	1.43339	1.49023	0.30614	1.62299	2.96678	0.626649	1.41817	1.23337	0.143181	0.468068	0.524956	0.706613	0.127934	0.250839	1.58036	4.00293	0.340231	0.143956		1	1	1
Rps18	0.573248	0.8	2.73303	1.44905	0.767347	1.74903	1.39305	1.43339	1.49023	2.44912	0.540996	2.96678	1.2533	0.709083	0.616684	0.45287	0.402515	0.524956	0.989598	-0.218114	0.208283	0.48149	4.00293	0.597878	0.284947		1	1	1
Tmem33	1.1465	0.8	2.73303	1.44905	3.06939	1.16602	0.696524	1.43339	0.745113	1.22456	1.08199	1.48339	0.626649	0.472722	2.46674	0.641401	0.922061	-0.061385	0.337213	0.249388	0.397866	0.686619	0.0607164	1.05309	0.106259		1	1	1
Psd3	1.1465	0.8	1.36652	1.44905	0.767347	1.16602	1.39305	1.43339	1.49023	1.22456	1.08199	0.494463	1.2533	1.41817	2.46674	0.143181	0.173093	0.524956	-0.0990121	0.776301	0.250839	0.256296	4.00293	0.107156	0.873045		1	1	1
Prkcb	1.1465	0.8	1.36652	1.44905	1.53469	1.16602	1.39305	1.43339	1.49023	2.44912	0.540996	2.96678	0.626649	0.236361	2.46674	0.143181	0.468068	0.524956	0.989598	0.15045	0.250839	1.58036	4.00293	0.597878	0.0551419		1	1	1
Rab2a	1.1465	0.8	1.36652	2.8981	6.13878	0.583012	1.39305	0.955596	0.745113	0.612281	0.540996	1.05956	0.895213	1.06362	3.08342	0.143181	1.68106	0.0443974	-0.439063	0.749108	0.250839	0.614964	0.056578	0.741788	0.411489		1	1	1
Arf3	0.573248	0.8	2.73303	1.81131	1.53469	1.16602	1.51969	1.67229	0.851557	1.07149	0.721328	0.847651	1.46218	1.06362	1.48004	0.45287	0.588814	0.430656	-0.184168	0.417145	0.208283	1.26529	0.620437	0.513205	1.15992		1	1	1
Rpl19	0.573248	0.8	1.36652	1.44905	3.06939	1.16602	0.928699	1.43339	1.49023	2.44912	0.360664	2.96678	0.835532	0.709083	1.23337	-0.130911	0.922061	0.360764	0.945249	-0.110925	0.135663	0.686619	0.729086	0.508797	0.177951		1	1	1
Rab3d	1.1465	0.8	0.683258	1.44905	6.13878	1.16602	1.39305	1.43339	0.851557	0.765351	0.772851	1.15375	0.895213	0.945444	1.72672	-0.190034	1.54495	0.293959	-0.156311	0.249899	0.371532	0.522813	0.530639	0.329628	0.283117		1	1	1
Rps24	1.1465	0.8	0.683258	1.08679	1.02313	1.16602	2.7861	1.43339	1.86278	2.44912	0.676245	0.370847	1.2533	1.41817	1.64449	-0.190034	0.126946	1.01965	0.220831	0.524717	0.371532	1.04543	1.20983	0.0909356	1.74432		1	1	1
Krt18	1.1465	0.8	0.683258	0.724525	6.13878	1.16602	2.7861	1.43339	0.745113	0.612281	1.08199	1.48339	1.2533	0.709083	1.23337	-0.190034	1.42032	0.726716	0.0830029	0.0911918	0.371532	0.410221	0.47359	0.0832506	0.13504		1	1	1
Tomm22	1.1465	0.8	1.36652	1.44905	1.53469	1.16602	1.39305	0.716697	0.745113	0.612281	0.540996	1.48339	1.2533	5.67266	1.23337	0.143181	0.468068	-0.0715435	-0.186248	1.44349	0.250839	1.58036	0.0771007	0.148894	0.510281		1	1	1
Snrpf	0.573248	0.8	1.36652	1.44905	1.53469	1.16602	1.39305	0.716697	0.745113	2.44912	0.540996	1.48339	1.2533	1.41817	2.46674	-0.130911	0.468068	-0.0715435	0.576444	0.776301	0.135663	1.58036	0.0771007	0.373699	0.873045		1	1	1
GOLGA7B	1.1465	0.8	1.36652	0.724525	0.767347	1.16602	1.39305	1.43339	1.49023	1.22456	1.08199	0.741694	1.2533	1.41817	2.46674	0.143181	-0.174678	0.524956	0.0230176	0.776301	0.250839	0.334651	4.00293	0.0381001	0.873045		1	1	1
Lmnb1	1.1465	0.8	1.36652	1.44905	1.53469	0.583012	0.696524	1.43339	0.745113	2.44912	1.08199	1.48339	1.2533	1.41817	1.23337	0.143181	0.24965	-0.061385	0.741144	0.380298	0.250839	0.24571	0.0607164	0.761349	2.17117		1	1	1
Esf1	1.1465	0.8	0.341629	1.44905	1.53469	1.16602	1.39305	1.43339	1.49023	1.22456	1.08199	1.48339	1.2533	1.41817	1.23337	-0.390796	0.468068	0.524956	0.337213	0.380298	0.436239	1.58036	4.00293	1.05309	2.17117		1	1	1
Pds5b	0.573248	0.8	1.36652	1.44905	1.53469	1.16602	1.39305	1.43339	0.745113	1.22456	1.08199	1.48339	1.2533	1.41817	1.23337	-0.130911	0.468068	0.25159	0.337213	0.380298	0.135663	1.58036	0.355486	1.05309	2.17117		1	1	1
Eif4a3	1.1465	0.8	1.36652	0.362263	1.53469	0.291506	5.57219	2.86679	1.49023	2.44912	0.540996	0.741694	1.2533	1.41817	1.23337	0.143181	-0.455045	1.72672	0.314914	0.380298	0.250839	0.268451	0.898464	0.150219	2.17117		1	1	1
Eif4b	1.1465	0.4	1.36652	1.44905	1.53469	1.16602	1.39305	1.43339	1.49023	0.612281	1.08199	1.48339	1.2533	1.41817	1.23337	-0.0424505	0.468068	0.524956	0.0830029	0.380298	0.0334833	1.58036	4.00293	0.0832506	2.17117		1	1	1
Gdap1l1	1.1465	0.8	1.36652	1.44905	1.53469	1.16602	1.39305	0.716697	1.49023	1.22456	1.08199	0.741694	1.2533	1.41817	1.23337	0.143181	0.468068	0.263023	0.0230176	0.380298	0.250839	1.58036	0.339891	0.0381001	2.17117		1	1	1
Ak3	1.1465	0.8	1.36652	1.44905	1.53469	1.16602	1.39305	1.43339	1.49023	0.612281	0.540996	1.48339	2.5066	0.709083	1.23337	0.143181	0.468068	0.524956	-0.186248	0.568534	0.250839	1.58036	4.00293	0.148894	0.380249		1	1	1
Agfg1	1.1465	0.8	1.36652	1.44905	0.767347	2.33205	1.39305	1.43339	1.49023	1.22456	1.08199	0.370847	1.2533	1.41817	1.23337	0.143181	0.60041	0.524956	-0.16413	0.380298	0.250839	0.49747	4.00293	0.152017	2.17117		1	1	1
Ebna1bp2	1.1465	0.8	1.36652	0.724525	1.53469	1.16602	1.39305	1.43339	1.49023	1.22456	1.08199	1.48339	1.2533	1.41817	0.616684	0.143181	0.191243	0.524956	0.337213	0.132313	0.250839	0.238325	4.00293	1.05309	0.146105		1	1	1
Rps10	1.1465	0.8	1.36652	1.44905	1.53469	1.16602	1.39305	0.716697	1.49023	1.22456	1.08199	1.48339	1.2533	0.709083	1.23337	0.143181	0.468068	0.263023	0.337213	0.0911918	0.250839	1.58036	0.339891	1.05309	0.13504		1	1	1
Rsrc1	1.1465	0.8	2.73303	0.362263	1.53469	1.16602	1.39305	0.716697	1.49023	1.22456	2.16398	1.48339	0.626649	1.41817	1.23337	0.641401	0.0299732	0.263023	0.699532	0.127934	0.397866	0.0202028	0.339891	1.04634	0.143956		1	1	1
Hmgn1	1.1465	0.4	1.36652	2.8981	1.53469	0.583012	1.39305	1.43339	1.49023	1.22456	1.08199	1.48339	0.626649	1.41817	1.23337	-0.0424505	0.741519	0.524956	0.337213	0.127934	0.0334833	0.427327	4.00293	1.05309	0.143956		1	1	1
Fam133b	1.1465	0.8	1.36652	1.44905	1.53469	1.16602	1.39305	1.43339	1.49023	1.22456	1.08199	1.48339	0.626649	0.709083	1.23337	0.143181	0.468068	0.524956	0.337213	-0.223699	0.250839	1.58036	4.00293	1.05309	0.308263		1	1	1
Mlycd	1.1465	0.8	1.36652	1.44905	1.53469	1.16602	1.39305	1.43339	1.49023	1.22456	1.08199	1.48339	0.626649	1.41817	0.616684	0.143181	0.468068	0.524956	0.337213	-0.172724	0.250839	1.58036	4.00293	1.05309	0.159437		1	1	1
Pgm5	1.1465	0.8	1.36652	1.44905	1.53469	1.16602	1.39305	1.43339	1.49023	1.22456	1.08199	1.48339	0.626649	0.709083	1.23337	0.143181	0.468068	0.524956	0.337213	-0.223699	0.250839	1.58036	4.00293	1.05309	0.308263		1	1	1
Psat1	1.1465	0.8	1.36652	1.44905	1.53469	1.16602	1.39305	1.43339	1.49023	1.22456	1.08199	1.48339	0.626649	0.709083	1.23337	0.143181	0.468068	0.524956	0.337213	-0.223699	0.250839	1.58036	4.00293	1.05309	0.308263		1	1	1
Fbn1	1.1465	0.8	1.36652	2.8981	1.53469	1.16602	1.39305	2.86679	1.49023	1.22456	1.08199	1.48339	1.2533	0.0886353	1.23337	0.143181	0.90016	0.938615	0.337213	-0.220221	0.250839	0.755914	0.898421	1.05309	0.135675		1	1	1
Coro1a	1.1465	0.8	1.36652	1.44905	1.53469	1.16602	1.39305	1.43339	2.98045	1.22456	0.540996	0.370847	1.2533	1.41817	1.23337	0.143181	0.468068	0.952804	-0.489778	0.380298	0.250839	1.58036	0.830159	0.479186	2.17117		1	1	1
Nmt2	1.1465	0.8	1.36652	1.44905	1.53469	1.16602	1.39305	1.43339	0.372556	2.44912	1.08199	1.48339	1.2533	1.41817	0.616684	0.143181	0.468068	0.0926579	0.741144	0.132313	0.250839	1.58036	0.0666423	0.761349	0.146105		1	1	1
Ndufs2	1.1465	0.8	1.36652	1.44905	1.53469	1.16602	0.696524	1.43339	1.49023	1.22456	1.08199	1.48339	1.2533	0.709083	1.23337	0.143181	0.468068	0.271085	0.337213	0.0911918	0.250839	1.58036	0.33343	1.05309	0.13504		1	1	1
Atp5j2	1.1465	0.8	1.36652	1.44905	1.53469	1.16602	1.39305	1.43339	1.49023	1.22456	0.540996	1.48339	1.2533	0.709083	1.23337	0.143181	0.468068	0.524956	0.115009	0.0911918	0.250839	1.58036	4.00293	0.106499	0.13504		1	1	1
Impa1	1.1465	0.8	1.36652	1.44905	1.53469	1.16602	1.39305	1.43339	1.49023	1.22456	0.540996	1.48339	1.2533	0.709083	1.23337	0.143181	0.468068	0.524956	0.115009	0.0911918	0.250839	1.58036	4.00293	0.106499	0.13504		1	1	1
Memo1	1.1465	0.8	1.36652	1.44905	1.53469	1.16602	1.39305	1.43339	1.49023	1.22456	0.540996	1.48339	1.2533	0.709083	1.23337	0.143181	0.468068	0.524956	0.115009	0.0911918	0.250839	1.58036	4.00293	0.106499	0.13504		1	1	1
Serpinb6	1.1465	0.8	1.36652	1.44905	1.53469	1.16602	1.39305	1.43339	1.49023	0.612281	1.08199	1.48339	0.626649	1.41817	1.23337	0.143181	0.468068	0.524956	0.0830029	0.127934	0.250839	1.58036	4.00293	0.0832506	0.143956		1	1	1
Decr1	1.1465	0.8	1.36652	2.8981	1.53469	1.16602	1.39305	1.43339	2.98045	1.22456	0.270498	1.48339	0.626649	0.709083	1.23337	0.143181	0.90016	0.952804	-0.0104017	-0.223699	0.250839	0.755914	0.830159	0.00639099	0.308263		1	1	1
Mt2	1.1465	0.8	1.36652	1.44905	1.53469	1.16602	0.174131	1.43339	1.49023	0.612281	0.540996	1.48339	3.13325	4.2545	1.23337	0.143181	0.468068	0.0462586	-0.186248	1.52291	0.250839	1.58036	0.0254075	0.148894	0.996674		1	1	1
Krt40	1.1465	0.8	0.683258	1.44905	3.06939	1.16602	2.7861	2.86679	1.49023	0.204094	1.08199	0.988926	1.2533	0.709083	1.23337	-0.190034	0.922061	1.25159	-0.399089	0.0911918	0.371532	0.686619	1.43952	0.362131	0.13504		1	1	1
Krt86	1.1465	0.8	1.36652	1.44905	1.53469	1.16602	5.57219	5.73358	1.49023	0.0680312	1.08199	0.741694	0.626649	1.41817	1.23337	0.143181	0.468068	2.09266	-0.665266	0.127934	0.250839	1.58036	1.10598	0.548588	0.143956		1	1	1
Rps14	1.1465	1.6	4.09955	0.966033	1.22776	1.16602	0.398014	2.00675	0.372556	1.63275	2.16398	0.296678	1.56662	1.41817	1.23337	1.19031	0.163418	-0.111268	0.448341	0.49165	0.628701	0.691385	0.0470073	0.261564	1.86777		1	1	1
Atp6ap1	2.29299	1.6	0.683258	1.08679	0.767347	4.66409	0.174131	0.716697	1.49023	2.44912	1.08199	1.48339	1.2533	0.709083	1.23337	0.609204	1.11952	-0.333362	0.741144	0.0911918	0.491132	0.396912	0.209235	0.761349	0.13504		1	1	1
Pdia6	1.1465	0.8	1.36652	1.44905	0.767347	0.583012	1.39305	1.43339	1.49023	1.22456	3.24598	0.741694	1.2533	0.709083	1.23337	0.143181	-0.0998404	0.524956	0.796939	0.0911918	0.250839	0.0903805	4.00293	0.408029	0.13504		1	1	1
Atp6ap2	0.573248	1.6	1.36652	1.08679	1.53469	1.16602	1.39305	1.43339	1.49023	1.22456	0.540996	1.48339	0.626649	1.41817	1.23337	0.238691	0.336285	0.524956	0.115009	0.127934	0.226493	0.88632	4.00293	0.106499	0.143956		1	1	1
Tomm40	1.1465	0.8	1.36652	1.44905	1.53469	1.16602	1.39305	2.86679	1.49023	0.612281	0.360664	0.741694	5.01319	1.41817	0.308342	0.143181	0.468068	0.938615	-0.807058	1.16772	0.250839	1.58036	0.898421	1.73012	0.366973		1	1	1
Dstn	1.1465	0.8	1.36652	2.8981	1.53469	1.16602	2.7861	0.716697	0.248371	4.89825	0.135249	1.48339	0.626649	2.83633	1.23337	0.143181	0.90016	0.322376	1.11922	0.646577	0.250839	0.755914	0.116806	0.342281	0.35721		1	1	1
Copb1	1.1465	0.8	2.73303	2.8981	1.53469	1.16602	0.348262	1.43339	1.49023	1.22456	0.360664	1.48339	1.2533	0.709083	1.23337	0.641401	0.90016	0.125158	0.0326247	0.0911918	0.397866	0.755914	0.0865609	0.0224998	0.13504		1	1	1
Arcn1	1.1465	0.8	1.36652	1.44905	1.53469	1.16602	2.7861	0.716697	1.49023	1.22456	0.721328	1.48339	1.2533	0.354541	1.23337	0.143181	0.468068	0.73495	0.192942	-0.078458	0.250839	1.58036	0.477678	0.253961	0.0620244		1	1	1
Rab7a	1.1465	0.8	1.36652	1.44905	1.53469	0.583012	1.67166	1.91119	1.49023	1.22456	0.540996	1.11254	0.835532	0.81038	1.64449	0.143181	0.24965	0.757898	-0.0598463	0.133302	0.250839	0.24571	2.32083	0.0669587	0.1298		1	1	1
Fn1	1.1465	0.8	1.36652	1.44905	1.53469	1.16602	2.7861	5.73358	1.49023	1.22456	0.540996	1.48339	0.626649	0.101298	1.23337	0.143181	0.468068	1.73839	0.115009	-0.613141	0.250839	1.58036	0.865748	0.106499	0.456554		1	1	1
Mlf2	0.573248	0.8	0.683258	0.724525	1.53469	1.16602	1.39305	1.43339	1.49023	1.22456	1.08199	1.48339	1.2533	1.41817	1.23337	-0.544767	0.191243	0.524956	0.337213	0.380298	2.06431	0.238325	4.00293	1.05309	2.17117		1	1	1
Btf3l4	0.573248	1.6	0.683258	1.44905	0.767347	0.583012	1.39305	1.43339	1.49023	1.22456	1.08199	1.48339	1.2533	1.41817	1.23337	-0.0707108	-0.0998404	0.524956	0.337213	0.380298	0.0504771	0.0903805	4.00293	1.05309	2.17117		1	1	1
Trim28	1.1465	0.4	1.36652	1.44905	1.53469	0.583012	0.696524	1.43339	1.49023	1.22456	1.08199	1.48339	1.2533	1.41817	1.23337	-0.0424505	0.24965	0.271085	0.337213	0.380298	0.0334833	0.24571	0.33343	1.05309	2.17117		1	1	1
Krt33a	1.1465	0.8	1.36652	1.44905	1.53469	1.16602	1.39305	5.73358	1.49023	0.15307	1.08199	0.741694	0.626649	1.41817	1.23337	0.143181	0.468068	1.5222	-0.601827	0.127934	0.250839	1.58036	0.583627	0.557323	0.143956		1	1	1
Tiprl	1.1465	0.8	1.36652	1.44905	3.06939	0.583012	1.39305	1.43339	2.98045	0.612281	2.16398	0.370847	1.2533	0.177271	2.46674	0.143181	0.765945	0.952804	0.0690659	0.377515	0.250839	0.408003	0.830159	0.0293553	0.171015		1	1	1
Capza2	1.1465	0.8	1.36652	1.44905	1.53469	1.16602	1.39305	1.43339	1.49023	0.408187	0.811494	0.370847	1.87995	1.89089	1.23337	0.143181	0.468068	0.524956	-0.915456	0.738178	0.250839	1.58036	4.00293	1.53618	1.4298		1	1	1
Eif1	1.1465	0.8	1.36652	0.724525	1.53469	1.16602	1.39305	1.43339	0.745113	1.22456	1.08199	0.741694	1.2533	1.41817	1.23337	0.143181	0.191243	0.25159	0.0230176	0.380298	0.250839	0.238325	0.355486	0.0381001	2.17117		1	1	1
Zc3h4	0.573248	0.8	1.36652	1.44905	1.53469	1.16602	1.39305	1.43339	1.49023	1.22456	0.540996	1.48339	1.2533	0.709083	1.23337	-0.130911	0.468068	0.524956	0.115009	0.0911918	0.135663	1.58036	4.00293	0.106499	0.13504		1	1	1
Ctsb	1.1465	0.8	1.36652	1.44905	1.53469	1.16602	1.39305	1.43339	1.49023	1.22456	1.08199	1.48339	0.626649	0.354541	1.23337	0.143181	0.468068	0.524956	0.337213	-0.437943	0.250839	1.58036	4.00293	1.05309	0.431202		1	1	1
Gstp1	1.1465	0.8	1.36652	1.44905	1.53469	1.16602	1.39305	1.43339	1.49023	1.22456	1.08199	1.48339	0.313325	1.41817	0.616684	0.143181	0.468068	0.524956	0.337213	-0.353423	0.250839	1.58036	4.00293	1.05309	0.263012		1	1	1
Basp1	1.1465	0.8	1.36652	1.44905	1.53469	1.16602	1.39305	1.43339	1.49023	0.30614	1.08199	0.741694	1.2533	0.709083	2.46674	0.143181	0.468068	0.524956	-0.494226	0.562057	0.250839	1.58036	4.00293	0.575119	0.386115		1	1	1
Cmas	1.1465	0.266667	1.36652	1.44905	1.53469	3.49807	1.39305	1.43339	0.745113	1.22456	0.540996	1.48339	1.2533	1.41817	0.616684	-0.110044	1.11144	0.25159	0.115009	0.132313	0.0769197	0.801677	0.355486	0.106499	0.146105		1	1	1
Atp6v1g1	1.1465	0.8	1.36652	1.44905	1.53469	1.16602	0.696524	1.43339	1.49023	0.612281	1.08199	1.48339	1.2533	1.41817	0.616684	0.143181	0.468068	0.271085	0.0830029	0.132313	0.250839	1.58036	0.33343	0.0832506	0.146105		1	1	1
Hsdl2	1.1465	0.8	1.36652	1.44905	1.53469	1.16602	0.696524	1.43339	1.49023	1.22456	0.540996	1.48339	1.2533	0.709083	1.23337	0.143181	0.468068	0.271085	0.115009	0.0911918	0.250839	1.58036	0.33343	0.106499	0.13504		1	1	1
Ube2n	1.1465	0.8	1.36652	1.44905	1.53469	1.16602	0.696524	1.43339	1.49023	0.612281	1.08199	1.48339	1.2533	0.709083	1.23337	0.143181	0.468068	0.271085	0.0830029	0.0911918	0.250839	1.58036	0.33343	0.0832506	0.13504		1	1	1
Denr	1.1465	0.8	1.36652	0.724525	1.53469	1.16602	1.39305	1.43339	1.49023	1.22456	1.08199	0.741694	1.2533	0.709083	1.23337	0.143181	0.191243	0.524956	0.0230176	0.0911918	0.250839	0.238325	4.00293	0.0381001	0.13504		1	1	1
Ap1m1	1.1465	0.8	1.36652	1.44905	1.53469	1.16602	1.39305	1.43339	1.49023	0.612281	0.540996	1.48339	1.2533	0.709083	1.23337	0.143181	0.468068	0.524956	-0.186248	0.0911918	0.250839	1.58036	4.00293	0.148894	0.13504		1	1	1
Gfm1	1.1465	0.8	1.36652	1.44905	1.53469	1.16602	1.39305	1.43339	1.49023	1.22456	0.270498	1.48339	1.2533	1.41817	0.616684	0.143181	0.468068	0.524956	-0.0104017	0.132313	0.250839	1.58036	4.00293	0.00639099	0.146105		1	1	1
Gstm6	1.1465	0.8	1.36652	1.44905	1.53469	1.16602	1.39305	1.43339	1.49023	1.22456	0.270498	1.48339	1.2533	0.709083	1.23337	0.143181	0.468068	0.524956	-0.0104017	0.0911918	0.250839	1.58036	4.00293	0.00639099	0.13504		1	1	1
Ppa2	1.1465	0.8	1.36652	1.44905	1.53469	1.16602	1.39305	1.43339	1.49023	0.612281	0.540996	1.48339	1.2533	1.41817	0.616684	0.143181	0.468068	0.524956	-0.186248	0.132313	0.250839	1.58036	4.00293	0.148894	0.146105		1	1	1
Srr	1.1465	0.8	1.36652	1.44905	1.53469	1.16602	1.39305	1.43339	1.49023	1.22456	0.540996	0.741694	1.2533	0.709083	1.23337	0.143181	0.468068	0.524956	-0.258856	0.0911918	0.250839	1.58036	4.00293	0.333919	0.13504		1	1	1
Npepps	1.1465	0.8	1.36652	1.44905	1.53469	1.16602	0.696524	1.43339	1.49023	1.22456	1.08199	0.741694	0.626649	1.41817	1.23337	0.143181	0.468068	0.271085	0.0230176	0.127934	0.250839	1.58036	0.33343	0.0381001	0.143956		1	1	1
Clpp	1.1465	0.8	1.36652	1.44905	1.53469	1.16602	0.696524	1.43339	1.49023	1.22456	1.08199	1.48339	1.2533	1.41817	0.308342	0.143181	0.468068	0.271085	0.337213	-0.00974421	0.250839	1.58036	0.33343	1.05309	0.00638763		1	1	1
Uba1	1.1465	0.8	1.36652	1.44905	1.53469	1.16602	1.39305	1.43339	0.745113	1.22456	1.08199	1.48339	1.2533	0.354541	1.23337	0.143181	0.468068	0.25159	0.337213	-0.078458	0.250839	1.58036	0.355486	1.05309	0.0620244		1	1	1
Hnrnpc	1.1465	0.8	1.36652	1.44905	1.53469	1.16602	0.348262	1.43339	2.98045	1.22456	1.08199	1.48339	1.2533	0.354541	1.23337	0.143181	0.468068	0.666638	0.337213	-0.078458	0.250839	1.58036	0.314486	1.05309	0.0620244		1	1	1
Ndufs3	1.1465	0.8	1.36652	1.44905	1.53469	1.16602	0.928699	1.43339	1.49023	3.67368	0.540996	1.48339	1.2533	0.354541	0.616684	0.143181	0.468068	0.360764	0.925511	-0.431466	0.250839	1.58036	0.729086	0.41192	0.411662		1	1	1
Dlat	1.1465	0.8	1.36652	0.724525	1.53469	1.16602	0.696524	2.86679	2.98045	0.408187	0.865594	0.988926	0.626649	1.77271	1.23337	0.143181	0.191243	1.12516	-0.406913	0.276089	0.250839	0.238325	0.727888	0.626109	0.252836		1	1	1
Krt79	1.52866	0.8	1.02489	3.86413	1.53469	1.16602	4.17914	0.537523	0.558835	0.816374	0.540996	1.27148	1.2533	0.472722	1.23337	0.160726	1.1298	0.814346	-0.190533	-0.0196634	0.212241	0.634101	0.248063	0.227322	0.0174992		1	1	1
Krt31	1.1465	0.8	0.683258	1.44905	3.06939	1.16602	2.7861	4.30018	1.49023	0.122456	1.08199	0.988926	0.626649	0.709083	1.23337	-0.190034	0.922061	1.51543	-0.451811	-0.223699	0.371532	0.686619	1.07611	0.368026	0.308263		1	1	1
Dnm1	1.1465	0.8	1.36652	1.44905	1.53469	1.16602	0.696524	1.43339	1.49023	4.89825	0.540996	0.370847	0.417766	0.472722	4.31679	0.143181	0.468068	0.271085	0.953598	0.795567	0.250839	1.58036	0.33343	0.250592	0.222491		1	1	1
Rpl38	0.286624	0.8	1.36652	0.828029	1.53469	2.33205	1.39305	2.86679	0.745113	1.22456	0.540996	0.741694	1.2533	0.472722	4.93347	-0.290333	0.646092	0.738393	-0.258856	1.15045	0.228958	0.579484	0.459615	0.333919	0.371361		1	1	1
Dlst	1.1465	0.8	1.36652	1.44905	1.53469	1.16602	1.39305	1.43339	1.49023	0.918421	0.270498	2.22508	0.501319	1.41817	0.986695	0.143181	0.468068	0.524956	0.186501	-0.0458387	0.250839	1.58036	4.00293	0.0850895	0.040154		1	1	1
Smarca4	0.573248	1.6	1.36652	1.44905	0.767347	1.16602	1.39305	2.86679	1.49023	1.22456	0.540996	0.494463	1.2533	0.709083	1.23337	0.238691	0.173093	0.938615	-0.408627	0.0911918	0.226493	0.256296	0.898421	0.449855	0.13504		1	1	1
Atp5e	1.1465	0.8	1.36652	1.44905	1.53469	1.16602	1.39305	0.716697	1.49023	1.22456	1.08199	1.48339	0.835532	0.709083	0.616684	0.143181	0.468068	0.263023	0.337213	-0.473064	0.250839	1.58036	0.339891	1.05309	1.93466		1	1	1
Bclaf1	1.1465	0.8	0.683258	0.966033	1.53469	1.16602	0.696524	0.716697	1.49023	1.22456	1.08199	1.48339	1.2533	1.41817	1.23337	-0.190034	0.28954	-0.0471959	0.337213	0.380298	0.371532	0.596958	0.0419608	1.05309	2.17117		1	1	1
Hacd3	1.1465	0.8	1.36652	1.44905	1.53469	0.583012	0.464349	1.43339	1.49023	0.612281	1.08199	1.48339	1.2533	1.41817	1.23337	0.143181	0.24965	0.175458	0.0830029	0.380298	0.250839	0.24571	0.144209	0.0832506	2.17117		1	1	1
Map2k1	1.1465	0.8	1.36652	1.44905	1.53469	1.16602	1.39305	1.43339	0.745113	1.22456	1.08199	0.494463	0.626649	1.41817	1.23337	0.143181	0.468068	0.25159	-0.0990121	0.127934	0.250839	1.58036	0.355486	0.107156	0.143956		1	1	1
Rfk	1.1465	0.8	1.36652	1.44905	1.53469	1.16602	1.39305	1.43339	1.49023	1.22456	1.08199	1.48339	0.208883	0.709083	1.23337	0.143181	0.468068	0.524956	0.337213	-0.479731	0.250839	1.58036	4.00293	1.05309	0.405597		1	1	1
Rps8	0.655141	1.33333	1.36652	1.24204	1.4068	1.06002	1.39305	2.04771	1.21928	0.734737	0.649195	0.943975	0.696277	1.1818	1.13059	0.161346	0.306016	0.635377	-0.365929	0.00416296	0.196145	1.10949	1.03018	1.20256	0.00615419		1	1	1
Rnps1	2.29299	0.8	0.455505	1.81131	1.53469	0.437259	0.928699	2.86679	5.9609	0.816374	1.08199	0.890033	0.417766	0.945444	0.616684	0.242246	0.334669	1.70138	-0.105525	-0.599539	0.118035	0.246043	0.700852	0.37332	1.03802		1	1	1
Ewsr1	6.87898	0.4	2.04977	1.44905	0.767347	0.583012	0.696524	0.716697	0.745113	0.30614	1.08199	2.96678	1.2533	1.41817	1.23337	1.63672	-0.0998404	-0.475044	0.53768	0.380298	0.469983	0.0903805	4.42512	0.223215	2.17117		1	1	1
Krt33b	1.1465	0.8	0.683258	1.44905	3.06939	1.16602	2.7861	2.86679	1.49023	0.122456	1.08199	0.988926	0.626649	0.709083	1.23337	-0.190034	0.922061	1.25159	-0.451811	-0.223699	0.371532	0.686619	1.43952	0.368026	0.308263		1	1	1
Sostdc1	1.1465	0.8	1.36652	0.724525	1.53469	1.16602	1.39305	2.86679	1.49023	0.612281	0.540996	1.48339	0.626649	0.709083	1.23337	0.143181	0.191243	0.938615	-0.186248	-0.223699	0.250839	0.238325	0.898421	0.148894	0.308263		1	1	1
Rps12	1.1465	0.8	1.36652	1.44905	1.53469	0.583012	0.696524	1.43339	0.745113	1.22456	0.540996	1.48339	1.2533	1.41817	1.23337	0.143181	0.24965	-0.061385	0.115009	0.380298	0.250839	0.24571	0.0607164	0.106499	2.17117		1	1	1
Ccdc80	1.1465	0.8	1.36652	1.44905	1.53469	1.16602	1.39305	0.716697	1.49023	2.44912	1.08199	0.370847	0.626649	0.709083	1.23337	0.143181	0.468068	0.263023	0.379237	-0.223699	0.250839	1.58036	0.339891	0.188532	0.308263		1	1	1
Myl12b	1.1465	0.8	1.36652	1.44905	1.53469	1.16602	2.7861	1.43339	0.745113	0.612281	0.540996	0.741694	1.2533	0.709083	1.23337	0.143181	0.468068	0.726716	-0.662787	0.0911918	0.250839	1.58036	0.47359	2.48136	0.13504		1	1	1
Brd9	1.1465	0.8	1.36652	1.08679	1.53469	2.33205	0.464349	1.43339	1.49023	1.22456	0.270498	1.48339	0.626649	1.41817	1.23337	0.143181	0.723494	0.175458	-0.0104017	0.127934	0.250839	0.828945	0.144209	0.00639099	0.143956		1	1	1
Twistnb	1.1465	0.8	1.36652	1.44905	0.767347	1.16602	1.39305	0.716697	1.49023	1.22456	1.08199	1.48339	1.2533	0.709083	0.616684	0.143181	0.173093	0.263023	0.337213	-0.218114	0.250839	0.256296	0.339891	1.05309	0.284947		1	1	1
Cdipt	1.1465	0.8	1.36652	1.44905	1.53469	1.16602	0.696524	0.716697	2.98045	1.22456	0.540996	1.48339	0.626649	0.709083	1.23337	0.143181	0.468068	0.550465	0.115009	-0.223699	0.250839	1.58036	0.241787	0.106499	0.308263		1	1	1
Nars	1.1465	0.8	1.36652	1.44905	1.53469	1.16602	0.696524	1.43339	1.49023	1.22456	1.08199	0.741694	0.626649	0.709083	1.23337	0.143181	0.468068	0.271085	0.0230176	-0.223699	0.250839	1.58036	0.33343	0.0381001	0.308263		1	1	1
Atp5o	1.1465	0.8	1.36652	1.44905	1.53469	1.16602	1.39305	1.43339	1.49023	0.612281	1.08199	0.741694	1.2533	0.709083	0.616684	0.143181	0.468068	0.524956	-0.300468	-0.218114	0.250839	1.58036	4.00293	0.60094	0.284947		1	1	1
Blvra	1.1465	0.8	1.36652	1.44905	1.53469	1.16602	1.39305	1.43339	1.49023	1.22456	0.540996	0.741694	0.626649	0.354541	2.46674	0.143181	0.468068	0.524956	-0.258856	0.200767	0.250839	1.58036	4.00293	0.333919	0.0793793		1	1	1
Tppp	1.1465	0.8	1.36652	1.44905	1.53469	1.16602	1.39305	1.43339	1.49023	1.22456	1.08199	0.370847	2.5066	0.354541	0.616684	0.143181	0.468068	0.524956	-0.16413	0.213222	0.250839	1.58036	4.00293	0.152017	0.083134		1	1	1
Pdk3	1.1465	0.8	1.36652	1.44905	1.53469	1.16602	1.39305	1.43339	0.745113	1.22456	1.08199	1.48339	0.626649	0.354541	1.23337	0.143181	0.468068	0.25159	0.337213	-0.437943	0.250839	1.58036	0.355486	1.05309	0.431202		1	1	1
Chordc1	1.1465	0.8	1.36652	1.44905	1.53469	1.16602	1.39305	1.43339	1.49023	1.22456	0.540996	1.48339	0.626649	0.354541	1.23337	0.143181	0.468068	0.524956	0.115009	-0.437943	0.250839	1.58036	4.00293	0.106499	0.431202		1	1	1
Ak4	1.1465	0.8	1.36652	1.44905	1.53469	1.16602	0.348262	1.43339	1.49023	1.22456	1.08199	0.370847	0.626649	1.41817	2.46674	0.143181	0.468068	0.125158	-0.16413	0.588661	0.250839	1.58036	0.0865609	0.152017	0.400164		1	1	1
Dync1li2	1.1465	0.8	1.36652	1.44905	1.53469	1.16602	0.696524	1.43339	1.49023	2.44912	0.135249	1.48339	1.2533	0.709083	1.23337	0.143181	0.468068	0.271085	0.439272	0.0911918	0.250839	1.58036	0.33343	0.204893	0.13504		1	1	1
Slc25a10	1.1465	0.8	1.36652	1.44905	1.53469	1.16602	2.7861	1.43339	0.745113	1.22456	2.16398	0.741694	0.313325	0.354541	1.23337	0.143181	0.468068	0.726716	0.461263	-0.658026	0.250839	1.58036	0.47359	0.378875	0.538726		1	1	1
Ppig	0.573248	1.6	0.911011	4.34715	3.06939	2.33205	1.39305	1.43339	0.745113	0.30614	0.540996	2.96678	0.626649	0.177271	1.23337	0.0399614	1.70023	0.25159	0.34631	-0.558312	0.031329	1.72692	0.355486	0.115953	0.451624		1	1	1
Rpl28	1.1465	0.8	1.36652	0.724525	1.53469	1.16602	2.7861	0.716697	0.993484	0.816374	0.721328	0.741694	2.00528	1.41817	0.616684	0.143181	0.191243	0.583768	-0.396311	0.429438	0.250839	0.238325	0.314436	2.9418	0.358985		1	1	1
Abat	1.1465	0.8	1.36652	1.44905	1.53469	1.16602	0.928699	1.43339	1.49023	1.22456	0.216398	0.988926	0.939974	1.41817	1.05717	0.143181	0.468068	0.360764	-0.304074	0.187055	0.250839	1.58036	0.729086	0.246905	0.408375		1	1	1
Trap1	1.1465	0.8	1.36652	2.8981	3.06939	1.16602	1.39305	0.716697	1.49023	2.44912	0.360664	0.741694	2.5066	0.177271	0.411123	0.143181	1.24965	0.263023	0.243458	0.0449722	0.250839	1.06519	0.339891	0.102987	0.0141494		1	1	1
Rpl26	1.1465	0.8	1.36652	1.15924	0.920816	1.16602	1.8574	0.477798	0.745113	1.22456	0.649195	0.593355	4.38654	0.850899	1.23337	0.143181	0.113736	0.0381123	-0.282139	1.10898	0.250839	0.435898	0.0211299	0.368231	0.443609		1	1	1
Rpl35a	1.1465	0.8	1.36652	1.44905	0.767347	1.16602	0.928699	1.43339	0.993484	2.44912	0.216398	1.48339	0.835532	2.12725	0.616684	0.143181	0.173093	0.161598	0.46777	0.254781	0.250839	0.256296	0.304294	0.232506	0.15309		1	1	1
Gatm	1.1465	0.8	1.36652	5.7962	1.53469	1.16602	1.39305	0.716697	1.49023	0.612281	0.540996	0.741694	1.2533	0.354541	0.822246	0.143181	1.50198	0.263023	-0.662787	-0.303956	0.250839	0.54515	0.339891	2.48136	0.296931		1	1	1
Drg2	1.1465	0.8	1.36652	1.44905	1.53469	1.16602	0.696524	1.43339	1.49023	1.22456	0.360664	1.48339	0.626649	0.709083	1.23337	0.143181	0.468068	0.271085	0.0326247	-0.223699	0.250839	1.58036	0.33343	0.0224998	0.308263		1	1	1
Etfa	1.1465	0.8	1.36652	1.44905	1.53469	1.16602	0.232175	1.43339	1.49023	0.612281	1.08199	1.48339	1.2533	1.41817	0.616684	0.143181	0.468068	0.0730407	0.0830029	0.132313	0.250839	1.58036	0.0431754	0.0832506	0.146105		1	1	1
Abcd3	1.1465	0.8	1.36652	1.44905	1.53469	1.16602	0.464349	1.43339	0.372556	0.612281	0.540996	1.48339	2.5066	1.41817	1.23337	0.143181	0.468068	-0.40208	-0.186248	0.781886	0.250839	1.58036	0.289761	0.148894	0.840536		1	1	1
Hspb1	1.1465	0.8	1.36652	1.44905	1.53469	1.16602	1.39305	1.43339	1.49023	1.22456	2.16398	0.185424	0.313325	1.16032	0.986695	0.143181	0.468068	0.524956	0.252565	-0.286107	0.250839	1.58036	4.00293	0.122298	0.280243		1	1	1
Gars	1.1465	0.8	1.36652	1.44905	1.53469	1.16602	1.39305	1.43339	1.49023	1.22456	0.15457	1.48339	0.626649	0.709083	1.23337	0.143181	0.468068	0.524956	-0.0676765	-0.223699	0.250839	1.58036	4.00293	0.0382381	0.308263		1	1	1
Serbp1	1.1465	0.4	1.36652	1.44905	3.06939	0.291506	0.348262	0.716697	0.745113	0.612281	2.16398	1.48339	2.5066	0.709083	2.46674	-0.0424505	0.681057	-0.728915	0.505774	0.921542	0.0334833	0.304907	1.44245	0.395008	0.686421		1	1	1
Snrnp70	0.573248	3.2	1.36652	0.724525	0.767347	0.291506	0.696524	1.43339	1.49023	1.22456	1.08199	0.741694	1.2533	1.41817	1.23337	0.77674	-0.75035	0.271085	0.0230176	0.380298	0.38611	1.25259	0.33343	0.0381001	2.17117		1	1	1
Rnasek	1.1465	0.8	1.36652	0.724525	1.53469	1.16602	1.39305	0.716697	0.745113	0.612281	1.08199	0.741694	1.2533	1.41817	1.23337	0.143181	0.191243	-0.0715435	-0.300468	0.380298	0.250839	0.238325	0.0771007	0.60094	2.17117		1	1	1
Prdx3	1.1465	0.8	1.36652	1.44905	1.53469	1.16602	1.39305	0.716697	1.49023	1.22456	1.08199	0.370847	1.2533	0.354541	1.23337	0.143181	0.468068	0.263023	-0.16413	-0.078458	0.250839	1.58036	0.339891	0.152017	0.0620244		1	1	1
Riok1	1.1465	0.8	2.73303	0.724525	0.383673	0.583012	1.39305	0.716697	0.745113	1.22456	1.08199	1.48339	1.2533	0.709083	2.46674	0.641401	-0.826907	-0.0715435	0.337213	0.562057	0.397866	1.93642	0.0771007	1.05309	0.386115		1	1	1
Snip1	0.573248	0.8	1.36652	0.724525	0.767347	1.16602	1.39305	1.43339	1.49023	1.22456	1.08199	1.48339	1.2533	0.709083	0.616684	-0.130911	-0.174678	0.524956	0.337213	-0.218114	0.135663	0.334651	4.00293	1.05309	0.284947		1	1	1
Aldh6a1	1.1465	0.8	1.36652	1.44905	1.53469	1.16602	0.348262	1.43339	1.49023	1.22456	1.08199	1.48339	1.2533	0.709083	0.308342	0.143181	0.468068	0.125158	0.337213	-0.401811	0.250839	1.58036	0.0865609	1.05309	0.371779		1	1	1
Dld	1.1465	0.8	1.36652	1.44905	1.53469	1.16602	1.39305	1.43339	1.49023	1.22456	1.08199	0.370847	0.626649	1.41817	0.308342	0.143181	0.468068	0.524956	-0.16413	-0.350365	0.250839	1.58036	4.00293	0.152017	0.260347		1	1	1
Capza1	1.1465	0.8	1.36652	1.44905	1.53469	1.16602	0.348262	1.43339	1.49023	0.612281	4.32797	1.48339	1.2533	0.354541	0.308342	0.143181	0.468068	0.125158	1.09843	-0.646728	0.250839	1.58036	0.0865609	0.435828	0.515255		1	1	1
Hnrnpul2	1.1465	0.8	1.36652	1.44905	1.53469	0.583012	0.696524	1.43339	0.745113	1.22456	2.16398	0.370847	2.5066	0.354541	1.23337	0.143181	0.24965	-0.061385	0.325537	0.448727	0.250839	0.24571	0.0607164	0.186717	0.228732		1	1	1
Atpaf2	1.1465	0.8	1.36652	1.44905	1.53469	1.16602	1.39305	1.43339	0.745113	1.22456	1.08199	0.370847	1.2533	1.41817	0.308342	0.143181	0.468068	0.25159	-0.16413	-0.00974421	0.250839	1.58036	0.355486	0.152017	0.00638763		1	1	1
D10Jhu81e	1.1465	0.8	1.36652	1.44905	1.53469	1.16602	1.39305	1.43339	1.49023	1.22456	0.270498	0.741694	1.2533	0.709083	0.616684	0.143181	0.468068	0.524956	-0.423556	-0.218114	0.250839	1.58036	4.00293	0.389441	0.284947		1	1	1
Fau	1.1465	0.8	1.36652	1.44905	0.767347	0.777349	1.39305	1.43339	0.745113	0.918421	0.649195	0.370847	1.87995	1.41817	1.23337	0.143181	-0.00301077	0.25159	-0.630049	0.59502	0.250839	0.00302055	0.355486	1.0517	1.24654		1	1	1
Crym	1.1465	0.8	1.36652	1.44905	3.06939	0.777349	1.39305	1.43339	0.372556	0.612281	0.721328	1.48339	1.2533	0.354541	1.23337	0.143181	0.819882	0.0926579	-0.0908043	-0.078458	0.250839	0.490048	0.0666423	0.0784518	0.0620244		1	1	1
Pygb	1.1465	0.8	1.36652	1.44905	1.53469	1.16602	0.309566	2.15009	0.372556	1.42865	0.676245	1.48339	0.91149	1.03139	1.05717	0.143181	0.468068	-0.0830323	0.258333	2.67669e-05	0.250839	1.58036	0.0312398	0.306872	0.000134658		1	1	1
Mpst	1.1465	0.8	1.36652	1.44905	0.767347	0.583012	0.796028	0.955596	1.19218	0.734737	0.811494	0.741694	0.501319	1.41817	4.93347	0.143181	-0.0998404	-0.0272809	-0.390923	1.19176	0.250839	0.0903805	0.0562154	3.19645	0.402808		1	1	1
Atp2a2	1.1465	0.8	1.36652	1.44905	1.53469	1.16602	0.174131	1.43339	1.49023	4.89825	1.08199	1.48339	0.626649	0.141817	1.23337	0.143181	0.468068	0.0462586	1.31491	-0.58364	0.250839	1.58036	0.0254075	0.542931	0.454136		1	1	1
Atp6v1h	1.1465	0.8	1.36652	2.8981	1.53469	1.16602	4.17914	1.43339	1.49023	1.83684	0.360664	0.370847	0.417766	0.177271	0.925026	0.143181	0.90016	1.24342	-0.224119	-0.980831	0.250839	0.755914	0.686863	0.105796	1.05167		1	1	1
Fbxl17	1.1465	0.8	1.36652	1.44905	1.53469	1.16602	1.39305	1.43339	1.49023	0.0556619	1.08199	0.741694	1.2533	1.41817	1.23337	0.143181	0.468068	0.524956	-0.67473	0.380298	0.250839	1.58036	4.00293	0.547391	2.17117		1	1	1
Rpn2	1.1465	0.8	1.36652	0.362263	1.53469	1.16602	1.39305	0.716697	1.49023	2.44912	0.360664	1.48339	1.2533	0.354541	1.23337	0.143181	0.0299732	0.263023	0.517083	-0.078458	0.250839	0.0202028	0.339891	0.288614	0.0620244		1	1	1
Snrpa	0.573248	1.6	1.36652	0.241508	1.53469	0.583012	1.39305	1.43339	0.745113	1.22456	1.08199	0.741694	1.2533	1.41817	1.23337	0.238691	-0.346656	0.25159	0.0230176	0.380298	0.226493	0.214451	0.355486	0.0381001	2.17117		1	1	1
Naca	0.573248	0.8	1.36652	0.483017	0.767347	1.16602	1.39305	5.73358	0.372556	2.44912	1.08199	0.741694	0.313325	1.41817	1.23337	-0.130911	-0.312111	1.32177	0.510222	-0.0169992	0.135663	0.418323	0.383914	0.335585	0.0113103		1	1	1
Mthfd1l	1.1465	0.8	1.36652	1.44905	1.53469	1.16602	0.557219	1.43339	1.49023	1.22456	0.540996	0.593355	1.2533	0.354541	1.23337	0.143181	0.468068	0.214473	-0.34684	-0.078458	0.250839	1.58036	0.205038	0.413755	0.0620244		1	1	1
Syncrip	3.43949	0.4	1.36652	1.44905	0.767347	0.388674	0.557219	1.43339	0.745113	1.22456	1.08199	4.45017	1.2533	0.177271	1.23337	0.795215	-0.20364	-0.133039	1.17136	-0.171402	0.338951	0.159168	0.120662	0.497019	0.114429		1	1	1
Dctn1	1.1465	0.4	1.36652	2.8981	1.53469	1.16602	0.928699	2.86679	2.48371	0.30614	0.540996	0.741694	0.313325	0.709083	1.23337	-0.0424505	0.90016	1.06562	-0.916997	-0.411339	0.0334833	0.755914	0.857409	1.69534	0.39303		1	1	1
Rpl3	0.573248	0.2	0.683258	1.99244	5.62721	0.777349	0.773916	1.67229	0.993484	1.83684	0.412187	0.847651	0.919085	1.29999	1.05717	-1.04245	1.48491	0.197317	0.0457599	0.12708	1.611	0.545928	0.21001	0.0256148	0.342297		1	1	1
Lmna	1.1465	0.8	1.36652	1.44905	1.53469	1.16602	1.39305	1.43339	1.49023	2.44912	0.270498	0.741694	0.417766	0.283633	1.23337	0.143181	0.468068	0.524956	0.206358	-0.632802	0.250839	1.58036	4.00293	0.0821435	0.526417		1	1	1
Sfxn1	1.1465	0.8	1.36652	1.44905	1.53469	1.16602	1.39305	1.43339	2.98045	1.63275	0.649195	0.370847	0.626649	0.567266	0.246674	0.143181	0.468068	0.952804	-0.177452	-1.0583	0.250839	1.58036	0.830159	0.10933	1.93371		1	1	1
Chtop	1.1465	0.8	1.36652	0.724525	1.53469	1.16602	1.39305	0.716697	0.745113	0.612281	0.540996	1.48339	1.2533	0.709083	1.23337	0.143181	0.191243	-0.0715435	-0.186248	0.0911918	0.250839	0.238325	0.0771007	0.148894	0.13504		1	1	1
Tecr	1.1465	0.8	1.36652	1.44905	1.53469	1.16602	0.696524	1.43339	1.49023	0.612281	0.135249	1.48339	1.2533	1.41817	0.616684	0.143181	0.468068	0.271085	-0.427325	0.132313	0.250839	1.58036	0.33343	0.258532	0.146105		1	1	1
Ilf3	1.1465	0.8	0.683258	1.44905	1.53469	1.16602	0.348262	0.716697	0.372556	2.44912	1.08199	1.48339	0.626649	1.41817	1.23337	-0.190034	0.468068	-1.06138	0.741144	0.127934	0.371532	1.58036	1.92463	0.761349	0.143956		1	1	1
Hist1h3a	1.1465	0.8	1.36652	0.724525	1.02313	1.16602	0.232175	8.60036	1.49023	1.22456	1.08199	0.185424	2.5066	0.709083	0.411123	0.143181	-0.0421213	1.7828	-0.267672	0.273735	0.250839	0.0779245	0.395961	0.200601	0.116036		1	1	1
Cdk11b	1.1465	0.8	1.36652	0.28981	1.53469	0.583012	1.39305	1.43339	0.372556	1.22456	1.08199	0.741694	1.2533	1.41817	1.23337	0.143181	-0.317417	0.0926579	0.0230176	0.380298	0.250839	0.202763	0.0666423	0.0381001	2.17117		1	1	1
Lrpprc	1.1465	0.8	1.36652	1.44905	1.53469	1.16602	0.557219	1.43339	1.49023	0.612281	0.270498	1.48339	0.313325	1.41817	1.23337	0.143181	0.468068	0.214473	-0.34241	-0.0169992	0.250839	1.58036	0.205038	0.22924	0.0113103		1	1	1
Rpn1	1.1465	0.8	1.36652	1.44905	1.53469	1.16602	0.232175	0.716697	2.98045	2.44912	0.463711	2.96678	0.25066	0.283633	1.23337	0.143181	0.468068	0.389318	0.970758	-0.763121	0.250839	1.58036	0.134851	0.557932	0.566428		1	1	1
Znf326	0.573248	1.6	1.36652	1.44905	0.767347	1.16602	1.39305	1.43339	0.248371	1.22456	0.270498	1.48339	1.2533	0.709083	1.23337	0.238691	0.173093	0.0355363	-0.0104017	0.0911918	0.226493	0.256296	0.0214115	0.00639099	0.13504		1	1	1
Stoml2	1.1465	0.8	0.683258	0.724525	1.53469	1.16602	0.464349	1.43339	1.49023	1.22456	0.540996	1.48339	0.313325	1.41817	1.23337	-0.190034	0.191243	0.175458	0.115009	-0.0169992	0.371532	0.238325	0.144209	0.106499	0.0113103		1	1	1
Gldc	1.1465	0.8	1.36652	1.44905	1.53469	1.16602	1.39305	0.716697	1.49023	1.22456	0.180332	1.48339	0.313325	0.709083	1.23337	0.143181	0.468068	0.263023	-0.0547508	-0.411339	0.250839	1.58036	0.339891	0.0315156	0.39303		1	1	1
Fip1l1	1.1465	0.8	1.36652	0.362263	1.53469	0.194337	1.39305	1.43339	1.49023	1.22456	1.08199	0.741694	1.2533	1.41817	0.616684	0.143181	-0.520567	0.524956	0.0230176	0.132313	0.250839	0.290561	4.00293	0.0381001	0.146105		1	1	1
Mtdh	0.573248	0.8	1.36652	1.44905	1.53469	1.16602	0.696524	1.43339	0.993484	1.22456	0.540996	0.494463	1.2533	0.945444	0.616684	-0.130911	0.468068	0.0581557	-0.408627	-0.0916092	0.135663	1.58036	0.0670353	0.449855	0.122254		1	1	1
Rpl39	1.1465	0.8	1.36652	0.724525	1.53469	1.16602	1.39305	1.43339	0.745113	0.612281	1.08199	0.370847	0.626649	1.41817	0.616684	0.143181	0.191243	0.25159	-0.538737	-0.172724	0.250839	0.238325	0.355486	0.678123	0.159437		1	1	1
Mapre3	1.1465	0.8	1.36652	1.44905	1.53469	0.583012	2.7861	1.43339	1.49023	1.22456	1.08199	0.185424	0.626649	0.709083	0.308342	0.143181	0.24965	0.928456	-0.267672	-0.867687	0.250839	0.24571	0.957247	0.200601	1.6809		1	1	1
Lonp1	1.1465	0.8	1.36652	1.44905	1.53469	1.16602	0.348262	1.43339	1.49023	0.612281	0.540996	0.741694	1.2533	0.709083	0.616684	0.143181	0.468068	0.125158	-0.662787	-0.218114	0.250839	1.58036	0.0865609	2.48136	0.284947		1	1	1
Ivd	1.1465	0.8	1.36652	1.44905	1.53469	1.16602	0.348262	1.43339	1.49023	1.22456	1.08199	0.370847	1.2533	0.709083	0.308342	0.143181	0.468068	0.125158	-0.16413	-0.401811	0.250839	1.58036	0.0865609	0.152017	0.371779		1	1	1
Mtco2	1.1465	0.8	1.36652	1.44905	1.53469	1.16602	1.39305	1.43339	0.745113	1.22456	0.360664	0.247231	1.2533	0.354541	1.23337	0.143181	0.468068	0.25159	-0.711183	-0.078458	0.250839	1.58036	0.355486	0.559369	0.0620244		1	1	1
Rab2b	1.1465	0.8	1.36652	1.44905	3.06939	0.583012	1.04479	0.716697	0.496742	0.612281	0.216398	0.988926	0.835532	0.850899	2.46674	0.143181	0.765945	-0.409773	-0.722924	0.46925	0.250839	0.408003	0.709033	0.818316	0.286714		1	1	1
Rpl15	1.1465	0.8	1.36652	1.44905	0.767347	1.16602	0.696524	2.38899	2.23534	1.04962	0.360664	0.494463	0.835532	0.945444	0.308342	0.143181	0.173093	0.826695	-0.65536	-0.52193	0.250839	0.256296	0.646845	0.799931	0.704428		1	1	1
Rpl23a	0.955414	0.8	1.1713	1.14399	0.837106	1.16602	0.812611	1.21287	0.894135	1.02047	0.772851	0.741694	1.04442	0.81038	0.616684	-0.0356811	0.0690678	-0.0391825	-0.242969	-0.279587	0.0800768	0.17514	0.0772339	0.81342	0.64327		1	1	1
Acadvl	1.1465	0.8	1.36652	1.44905	1.53469	1.16602	1.39305	1.43339	1.49023	0.612281	0.108199	1.48339	0.313325	0.709083	1.23337	0.143181	0.468068	0.524956	-0.444924	-0.411339	0.250839	1.58036	4.00293	0.263664	0.39303		1	1	1
Ahsa1	1.1465	0.8	1.36652	2.8981	1.53469	1.16602	1.39305	0.358349	0.745113	0.408187	0.463711	0.370847	0.835532	1.41817	1.23337	0.143181	0.90016	-0.26505	-1.27143	0.217051	0.250839	0.755914	0.216213	4.57477	0.399678		1	1	1
Snrpd1	1.1465	0.8	0.683258	4.34715	1.53469	1.74903	0.696524	2.86679	0.248371	0.30614	1.08199	0.741694	0.313325	1.41817	0.616684	-0.190034	1.34689	0.345466	-0.494226	-0.353423	0.371532	0.788173	0.122218	0.575119	0.263012		1	1	1
Hmgn2	0.573248	1.6	0.683258	1.08679	3.06939	1.16602	0.696524	0.716697	0.745113	0.612281	0.540996	1.48339	1.2533	0.709083	0.616684	-0.0707108	0.82706	-0.475044	-0.186248	-0.218114	0.0504771	0.525354	4.42512	0.148894	0.284947		1	1	1
Dhx15	0.573248	2.4	0.683258	1.08679	0.767347	0.145753	0.348262	2.86679	2.98045	2.44912	0.721328	1.48339	0.626649	0.354541	1.23337	0.285503	-0.585044	1.04626	0.633459	-0.437943	0.136597	0.531574	0.548548	0.478823	0.431202		1	1	1
Rpl32	1.1465	0.8	1.36652	0.828029	1.53469	0.583012	1.39305	0.819082	1.11767	0.874687	0.811494	0.296678	0.442341	1.65453	1.23337	0.143181	-0.0263353	0.150473	-0.597381	0.150662	0.250839	0.0211406	0.264874	0.861273	0.112282		1	1	1
Atp5c1	0.573248	1.6	1.36652	1.44905	0.255782	0.932819	0.796028	1.43339	0.993484	0.874687	1.56288	0.593355	1.00264	0.709083	0.784871	0.238691	-0.185709	0.103399	0.014793	-0.265002	0.226493	0.128263	0.146674	0.0118135	0.888861		1	1	1
Rpl21	1.1465	0.8	1.36652	1.15924	0.767347	1.16602	0.464349	0.955596	0.372556	1.22456	0.649195	1.48339	0.939974	1.41817	0.616684	0.143181	0.0438625	-0.742988	0.162272	-0.0121585	0.250839	0.0828706	1.04464	0.184158	0.0119001		1	1	1
Aldh18a1	1.1465	0.8	1.36652	0.724525	1.53469	0.583012	0.835829	2.15009	0.745113	1.22456	0.649195	1.48339	0.626649	0.354541	0.616684	0.143181	-0.0779389	0.314613	0.162272	-0.908808	0.250839	0.0615679	0.207689	0.184158	2.19973		1	1	1
Fscn1	1.1465	0.8	1.36652	1.44905	1.53469	0.388674	5.57219	1.43339	0.186278	0.612281	0.540996	0.890033	0.626649	0.709083	0.822246	0.143181	0.168821	1.2614	-0.554054	-0.475283	0.250839	0.1231	0.357476	1.39648	2.11024		1	1	1
Znf22	1.1465	0.8	1.36652	0.724525	1.53469	1.16602	0.696524	0.716697	1.49023	1.22456	0.270498	1.48339	0.313325	0.709083	1.23337	0.143181	0.191243	-0.0471959	-0.0104017	-0.411339	0.250839	0.238325	0.0419608	0.00639099	0.39303		1	1	1
Picalm	0.573248	0.8	1.36652	0.724525	3.06939	1.16602	1.39305	0.716697	1.49023	1.22456	0.540996	0.247231	0.417766	0.709083	1.23337	-0.130911	0.725359	0.263023	-0.575767	-0.346043	0.135663	0.381761	0.339891	0.495982	0.374698		1	1	1
Rpl36	1.1465	0.8	1.36652	0.724525	0.383673	1.16602	1.39305	1.43339	0.372556	0.408187	1.08199	1.48339	1.2533	0.945444	0.616684	0.143181	-0.39959	0.0926579	-0.0127675	-0.0916092	0.250839	0.461445	0.0666423	0.00924494	0.122254		1	1	1
Nefh	0.573248	3.2	0.683258	1.08679	1.53469	1.16602	1.04479	0.716697	0.496742	0.30614	0.270498	1.48339	0.626649	1.41817	1.23337	0.570951	0.336285	-0.409773	-0.542299	0.127934	0.220648	0.88632	0.709033	0.322695	0.143956		1	1	1
Fh	1.1465	0.8	1.36652	1.44905	1.53469	1.16602	1.39305	1.43339	1.49023	0.612281	0.216398	0.370847	0.626649	0.945444	0.411123	0.143181	0.468068	0.524956	-1.3225	-0.597121	0.250839	1.58036	4.00293	2.18894	1.02528		1	1	1
Pfkm	1.1465	0.8	1.36652	1.44905	1.53469	1.16602	0.696524	1.43339	0.745113	0.408187	0.811494	0.247231	1.2533	0.354541	1.23337	0.143181	0.468068	-0.061385	-1.03218	-0.078458	0.250839	1.58036	0.0607164	1.4178	0.0620244		1	1	1
Edf1	1.1465	0.8	1.36652	0.724525	1.53469	0.583012	0.348262	1.43339	1.49023	1.22456	1.08199	0.247231	1.2533	0.709083	0.616684	0.143181	-0.0779389	0.125158	-0.232326	-0.218114	0.250839	0.0615679	0.0865609	0.186348	0.284947		1	1	1
Cpsf7	0.573248	3.2	0.683258	0.207007	1.53469	0.583012	0.348262	1.43339	0.745113	1.22456	0.540996	1.48339	0.313325	1.41817	2.46674	0.570951	-0.36791	-0.247669	0.115009	0.484818	0.220648	0.222329	0.190533	0.106499	0.25527		1	1	1
Ogdh	1.1465	0.8	1.36652	1.44905	1.53469	1.16602	0.597021	1.43339	1.49023	0.15307	0.180332	1.78007	0.208883	2.36361	0.758996	0.143181	0.468068	0.230875	-0.50535	0.151204	0.250839	1.58036	0.236427	0.213291	0.0592033		1	1	1
Luc7l3	0.859873	1.33333	1.06285	0.86253	1.31545	0.627859	0.535788	0.980743	0.670602	0.510234	0.463711	1.27148	1.04442	1.02423	0.672746	0.118161	-0.0965296	-0.455922	-0.417977	-0.130054	0.246094	0.116634	0.963238	0.40765	0.288647		1	1	1
Cycs	1.1465	0.8	1.36652	0.724525	1.53469	1.16602	0.398014	1.43339	0.745113	0.979649	0.540996	0.494463	0.626649	0.354541	1.64449	0.143181	0.191243	-0.219538	-0.574105	-0.19227	0.250839	0.238325	0.176004	0.996217	0.115482		1	1	1
Krt6a	1.1465	1.44	0.683258	0.845279	0.767347	1.16602	2.08957	0.330783	0.558835	0.612281	0.360664	0.809121	1.2533	0.709083	1.23337	0.12422	-0.110579	-0.0100423	-0.751412	0.0911918	0.15241	0.238117	0.00411097	1.45289	0.13504		1	1	1
Fermt2	1.1465	0.8	1.36652	1.44905	1.53469	1.16602	1.39305	0.716697	1.49023	0.204094	0.540996	1.48339	0.25066	0.472722	0.616684	0.143181	0.468068	0.263023	-0.428904	-1.16266	0.250839	1.58036	0.339891	0.268778	2.18521		1	1	1
Rsrc2	0.573248	0.8	1.36652	0.724525	1.53469	1.16602	0.348262	0.716697	1.49023	0.30614	0.180332	1.48339	1.2533	2.83633	0.616684	-0.130911	0.191243	-0.231535	-0.606869	0.649635	0.135663	0.238325	0.166058	0.342485	0.359184		1	1	1
Snrpb	0.573248	1.6	1.36652	0.483017	0.383673	0.583012	0.696524	2.86679	1.49023	0.612281	1.08199	0.370847	1.2533	1.41817	0.308342	0.238691	-1.04921	0.752331	-0.538737	-0.00974421	0.226493	3.0701	0.467202	0.678123	0.00638763		1	1	1
Gsk3a	1.1465	0.8	1.36652	1.44905	1.53469	1.16602	0.232175	1.43339	0.745113	1.22456	0.270498	0.741694	0.626649	0.354541	1.23337	0.143181	0.468068	-0.315521	-0.423556	-0.437943	0.250839	1.58036	0.219993	0.389441	0.431202		1	1	1
Eif4a1	0.573248	0.4	1.36652	0.724525	0.767347	0.437259	1.16087	1.43339	0.851557	4.89825	0.757394	0.296678	0.313325	0.81038	1.64449	-0.358599	-0.637012	0.199887	0.988489	-0.116016	0.300551	1.58192	0.370039	0.269173	0.0695615		1	1	1
Dbt	1.1465	0.8	1.36652	1.44905	1.53469	1.16602	0.348262	1.43339	1.49023	0.204094	0.135249	2.96678	0.208883	1.41817	0.616684	0.143181	0.468068	0.125158	0.140177	-0.419062	0.250839	1.58036	0.0865609	0.0370904	0.286452		1	1	1
Sucla2	1.1465	0.8	1.36652	1.44905	1.53469	1.16602	0.232175	1.43339	0.745113	0.612281	0.15457	1.48339	0.358085	0.709083	1.23337	0.143181	0.468068	-0.315521	-0.414884	-0.382992	0.250839	1.58036	0.219993	0.254727	0.386022		1	1	1
Pfkl	1.1465	0.8	1.36652	1.44905	1.53469	1.16602	13.9305	0.716697	0.248371	0.15307	0.540996	0.370847	0.751979	0.11818	1.23337	0.143181	0.468068	2.31185	-1.49423	-0.512152	0.250839	1.58036	0.370027	2.34216	0.390242		1	1	1
Eif4a2	0.573248	0.4	1.36652	0.483017	0.767347	0.233205	1.8574	2.15009	0.894135	4.89825	0.432797	0.494463	0.313325	0.850899	0.822246	-0.358599	-1.01589	0.708297	0.957421	-0.594756	0.300551	1.51402	0.769312	0.252824	0.902675		1	1	1
Atp6v1b2	1.1465	0.8	1.36652	0.724525	1.53469	1.16602	1.04479	1.43339	0.745113	0.918421	0.270498	0.247231	1.2533	0.472722	0.308342	0.143181	0.191243	0.103573	-1.06276	-0.560386	0.250839	0.238325	0.13806	1.1145	0.479621		1	1	1
Pdhx	1.1465	0.8	1.36652	1.44905	1.53469	1.16602	0.348262	1.43339	1.49023	0.30614	0.270498	0.370847	0.626649	1.41817	0.308342	0.143181	0.468068	0.125158	-1.66279	-0.350365	0.250839	1.58036	0.0865609	4.69618	0.260347		1	1	1
Ndufs1	1.1465	0.8	1.36652	1.44905	1.53469	1.16602	0.348262	1.43339	1.49023	0.612281	0.270498	1.48339	0.313325	0.354541	0.308342	0.143181	0.468068	0.125158	-0.34241	-1.6197	0.250839	1.58036	0.0865609	0.22924	5.87721		1	1	1
Nefm	0.573248	1.6	0.683258	1.44905	0.767347	1.16602	0.696524	1.43339	0.745113	0.612281	0.360664	0.463559	0.501319	0.78787	0.822246	-0.0707108	0.173093	-0.061385	-1.0624	-0.506739	0.0504771	0.256296	0.0607164	2.69043	1.36038		1	1	1
Puf60	0.573248	0.8	0.911011	1.73886	1.53469	1.16602	1.39305	1.02385	0.745113	0.734737	0.540996	1.48339	0.25066	0.283633	0.308342	-0.393236	0.56546	0.0758812	-0.120754	-1.83198	1.12885	1.33912	0.103585	0.10031	5.75888		1	1	1
Mapre2	1.1465	0.8	1.36652	0.724525	1.53469	1.16602	0.557219	0.358349	0.496742	0.612281	0.540996	1.48339	0.501319	0.354541	1.23337	0.143181	0.191243	-1.08691	-0.186248	-0.521992	0.250839	0.238325	3.07215	0.148894	0.486016		1	1	1
Plec	1.1465	0.8	1.36652	1.44905	1.53469	1.16602	1.39305	0.716697	1.49023	0.204094	0.180332	1.48339	0.375989	0.0886353	1.23337	0.143181	0.468068	0.263023	-0.683612	-0.821132	0.250839	1.58036	0.339891	0.366409	0.559958		1	1	1
Hspa9	1.1465	0.8	1.36652	0.86943	1.53469	0.291506	0.652991	0.882089	0.298045	0.612281	0.445526	0.953607	0.537128	0.709083	1.12124	0.143181	-0.15434	-0.710657	-0.576753	-0.341626	0.250839	0.101497	1.07615	1.03498	0.536665		1	1	1
Snrpd2	0.229299	1.2	1.36652	0.483017	4.60408	1.16602	0.696524	1.43339	0.372556	1.22456	1.08199	0.370847	0.208883	0.709083	0.308342	-0.101693	1.05961	-0.261607	-0.16413	-1.29064	0.0669497	0.353567	0.203982	0.152017	1.74391		1	1	1
Idh3g	1.1465	0.8	1.36652	0.724525	1.53469	0.583012	1.39305	1.43339	0.496742	0.612281	0.270498	0.494463	0.417766	0.472722	0.616684	0.143181	-0.0779389	0.147604	-1.12318	-0.993118	0.250839	0.0615679	0.1294	2.24367	2.957		1	1	1
Idh3a	1.1465	0.8	1.36652	1.44905	1.53469	1.16602	0.174131	1.43339	0.745113	0.204094	1.08199	0.370847	0.626649	0.283633	0.880978	0.143181	0.468068	-0.350683	-0.856447	-0.743988	0.250839	1.58036	0.23267	0.765448	1.0946		1	1	1
Mcts1	1.1465	0.8	1.36652	0.724525	0.255782	0.194337	1.39305	1.43339	0.745113	1.22456	1.08199	0.185424	0.626649	0.945444	0.616684	0.143181	-1.35274	0.25159	-0.267672	-0.454838	0.250839	1.65599	0.355486	0.200601	1.17758		1	1	1
Ndufa9	1.1465	0.8	1.36652	1.44905	0.767347	1.16602	1.04479	0.716697	0.248371	1.22456	0.270498	0.494463	0.417766	0.709083	0.411123	0.143181	0.173093	-0.577872	-0.59254	-0.963934	0.250839	0.256296	0.645089	0.512597	2.11353		1	1	1
Mcu	1.1465	0.8	1.36652	1.44905	1.53469	1.16602	0.348262	1.43339	1.49023	0.612281	0.180332	0.370847	0.417766	0.354541	0.308342	0.143181	0.468068	0.125158	-1.36654	-1.47306	0.250839	1.58036	0.0865609	2.09396	4.44799		1	1	1
Farsa	1.1465	0.8	1.36652	0.724525	0.767347	0.583012	1.39305	0.358349	0.372556	0.30614	0.721328	0.741694	0.626649	0.531812	0.616684	0.143181	-0.531932	-0.498211	-0.761896	-0.757025	0.250839	2.28382	0.354585	1.3515	3.76761		1	1	1
Matr3	0.286624	0.4	1.36652	1.44905	0.383673	0.647791	0.835829	2.86679	0.298045	1.22456	1.08199	0.185424	2.5066	0.0886353	0.616684	-0.54713	-0.274323	0.415276	-0.267672	0.0984716	0.388173	0.209379	0.160061	0.200601	0.0324713		1	1	1
Taf2	1.1465	0.8	1.36652	0.905656	0.383673	1.16602	0.928699	1.43339	0.745113	0.30614	0.108199	0.741694	0.939974	0.354541	0.308342	0.143181	-0.289032	0.0506552	-1.37578	-0.904317	0.250839	0.324135	0.0601996	1.51771	1.07693		1	1	1
Atad3	1.1465	0.8	1.36652	1.44905	1.53469	1.16602	0.464349	0.716697	1.49023	0.15307	0.090166	0.247231	0.313325	0.236361	1.23337	0.143181	0.468068	-0.167436	-2.61273	-0.750612	0.250839	1.58036	0.130485	4.28295	0.562171		1	1	1
Slc25a20	1.1465	0.8	1.36652	1.44905	1.53469	1.16602	0.464349	0.238899	0.186278	0.816374	0.120221	0.741694	0.263852	0.354541	0.205561	0.143181	0.468068	-1.75385	-0.837971	-1.86432	0.250839	1.58036	2.92881	0.93342	4.12657		1	1	1
Dhx9	1.1465	0.8	1.36652	0.724525	3.06939	0.145753	0.557219	0.179174	0.106445	0.612281	0.811494	0.741694	0.208883	0.11818	1.23337	0.143181	0.393111	-1.83163	-0.470283	-0.943017	0.250839	0.128605	2.16994	2.05245	0.600822		1	1	1
Nono	0.573248	0.64	1.09321	2.8981	0.438484	0.777349	0.696524	0.358349	0.59609	0.30614	0.540996	0.185424	0.156662	0.236361	0.616684	-0.379282	0.455556	-0.861655	-1.53874	-1.57103	0.638482	0.183958	1.96058	2.48431	2.0228		1	1	1
Phb2	0.286624	0.2	1.36652	0.207007	0.127891	0.233205	1.39305	1.02385	0.558835	1.07149	1.58137	0.164821	0.442341	0.567266	0.528587	-0.694991	-2.40074	-0.0117161	-0.0904521	-0.963726	0.436627	4.85978	0.0110526	0.0503857	3.72013		1	1	1
Lrrc4b	4.58599	1.6	24.5973	55.0639	61.3878	23.3205	55.7219	68.8029	80.4722	44.0842	34.6237	44.5017	45.1187	73.7446	44.4013	3.35911	5.54197	6.0945	5.36001	5.76611	0.570463	1.74526	3.1498	3.61736	2.2814		1	1	1
Cbx5	0.709736	1.05	1.36652	1.13207	1.2116	0.884569	1.49255	1.72007	1.01963	0.612281	0.865594	0.780731	0.895213	1.24089	0.770855	0.0594716	0.105785	0.496463	-0.40953	-0.0454498	0.078185	0.316179	0.930678	1.53191	0.0776678		1	1	1
Tubb2a	0.917197	0.933333	1.80132	1.6686	2.76245	0.874517	0.975134	1.26672	1.3114	1.19851	1.2752	1.96449	1.51562	1.24522	1.51799	0.283664	0.822545	0.244178	0.565012	0.512253	0.302581	0.632779	0.809183	0.919392	2.03389		1	1	1
Tubb2b	0.917197	0.933333	1.80132	1.66215	2.86476	0.850882	0.95135	1.23793	1.3114	1.22456	1.2752	1.9244	1.45732	1.24522	1.51799	0.283664	0.842051	0.222673	0.560442	0.492463	0.302581	0.607425	0.691911	0.98782	2.10081		1	1	1
Tubb5	0.905129	0.844444	1.94189	2.17358	2.85015	0.832874	0.971468	1.29005	1.31282	1.28579	1.2305	2.0273	1.45654	1.14241	1.56974	0.299231	0.9651	0.252714	0.59887	0.474631	0.257454	0.736443	0.803276	0.936589	1.4189		1	1	1
Srsf7	1.1465	1.06667	1.51835	1.37278	1.36417	1.31178	0.87982	1.32313	0.609638	0.734737	1.08199	1.6953	1.02543	1.01298	1.12124	0.314799	0.432508	-0.0930629	0.227343	0.0748001	0.810634	4.28377	0.108539	0.23947	0.710561		1	1	1
Krt6b	1.1465	1.28	0.683258	0.845279	0.767347	0.874517	2.08957	0.358349	0.638668	0.612281	0.405747	0.593355	1.2533	0.709083	1.23337	0.0518383	-0.270473	0.0410508	-0.896663	0.0911918	0.0708197	2.22872	0.0178759	2.66425	0.13504		1	1	1
Vim	0.655141	0.8	1.09321	1.38867	1.15102	0.736436	1.65839	1.79174	0.869298	1.09429	1.10241	0.854072	1.53421	1.26888	1.02193	-0.235397	0.12703	0.525879	0.02421	0.350508	0.512089	0.18418	0.696279	0.0728472	0.864815		1	1	1
Sdcbp	1.1465	0.8	5.46606	8.6943	12.2776	9.32819	2.7861	5.73358	5.9609	2.44912	2.16398	2.22508	2.5066	5.67266	14.8004	1.30501	3.33629	2.27108	1.18865	2.93732	0.417262	2.92754	1.69736	3.91143	0.838528		1	1	1
Krt73	1.91083	1	0.341629	1.24204	0.920816	1.74903	1.39305	0.895871	1.24185	0.734737	0.540996	0.927118	0.537128	1.06362	1.23337	0.116567	0.382905	0.235022	-0.445591	-0.0820614	0.0643674	0.559251	0.529393	1.12108	0.0942243		1	1	1
Tubb4b	0.905129	0.844444	1.94189	2.01832	2.95133	0.85737	0.941249	1.28251	1.38118	1.16625	1.20448	2.17564	1.51038	1.15692	1.54171	0.299231	0.957797	0.265014	0.599752	0.488522	0.257454	0.710588	0.688594	0.713055	1.5102		1	1	1
Cpsf6	0.655141	1.01818	1.25264	0.91519	1.02313	1.3326	1.51969	1.29005	1.37559	0.244912	0.649195	0.456427	0.797553	1.19999	0.822246	-0.0360513	0.124733	0.480381	-1.15143	-0.0893772	0.0486857	0.292187	2.38331	2.03417	0.174862		1	1	1
Gnai1	1.1465	1.6	5.46606	4.34715	3.06939	0.583012	4.17914	8.60036	5.9609	2.44912	0.540996	2.96678	1.2533	1.77271	8.63358	1.45287	1.41496	2.64312	0.989598	1.95848	0.562796	0.686035	1.823	0.597878	0.535185		1	1	1
Ywhag	0.573248	0.8	2.73303	2.8981	1.53469	0.583012	1.39305	2.86679	5.9609	17.1439	0.540996	1.11254	2.5066	0.850899	2.46674	0.45287	0.741519	1.76847	2.6475	0.957105	0.208283	0.427327	0.828973	0.411179	0.797522		1	1	1
Krt8	1.71975	0.8	0.911011	3.86413	1.53469	0.874517	4.17914	0.614312	0.425779	1.22456	0.216398	0.988926	5.84872	0.709083	1.23337	0.193564	1.06427	0.798876	-0.304074	1.37688	0.189552	0.529879	0.23861	0.246905	0.416327		1	1	1
Krt77	1.91083	0.8	1.02489	2.8981	1.53469	1.45753	2.7861	0.716697	0.745113	1.22456	0.360664	1.27148	0.751979	0.567266	1.23337	0.316422	0.973384	0.501789	-0.0706122	-0.232987	0.292818	0.964391	0.239181	0.0556846	0.305959		1	1	1
Luc7l	0.700637	1.4	1.13876	1.01434	0.657726	0.986635	0.747489	1.26958	0.721077	0.634958	1.40167	1.02696	0.626649	1.24089	0.925026	0.110764	-0.174244	-0.131764	0.030261	-0.103369	0.1453	0.423916	0.186676	0.0323044	0.14479		1	1	1
Mdk	1.1465	1.6	1.36652	0.621021	1.15102	1.16602	0.742959	0.82986	0.532223	0.459211	0.919693	0.211913	0.569681	1.06362	0.411123	0.455233	-0.0300962	-0.511113	-0.915195	-0.553265	1.32627	0.0391287	1.55458	1.06448	0.743999		1	1	1
Pkm	0.11465	0.8	0.683258	4.34715	0.438484	0.583012	0.759844	0.716697	0.638668	0.816374	0.665841	0.523549	0.71617	1.63634	0.843884	-0.908779	0.839596	-0.504162	-0.58081	0.091485	1.03689	0.24369	2.94249	1.76329	0.0802857		1	1	1
Ddx3x	0.491356	0.8	0.683258	0.905656	0.590267	1.16602	0.975134	0.79633	1.02453	0.952437	0.797257	0.105956	0.522208	0.531812	0.616684	-0.603392	-0.172481	-0.101601	-0.693038	-0.844506	1.71844	0.271187	0.417801	0.66453	3.91139		1	1	1
Tra2b	0.66879	1.14286	1.2614	1.07337	1.15102	1.59003	0.827122	0.860036	0.922521	0.816374	0.927422	0.698065	0.954894	0.981807	0.969075	0.0347069	0.346502	-0.20109	-0.296981	-0.046039	0.0459941	0.777988	2.01514	1.31568	1.80702		1	1	1
Atp5a1	0.729589	1.12	1.36652	1.1081	0.997551	0.971686	0.789394	1.12179	0.858009	0.699749	0.643347	0.725212	0.746011	1.04674	1.04568	0.100352	0.0367186	-0.115499	-0.536511	-0.0798673	0.144212	0.243304	0.309873	3.67337	0.208312		1	1	1
Dpysl2	0.191083	0.32	1.36652	2.17358	0.767347	1.16602	1.76453	1.86341	1.27734	1.9593	0.703295	0.953607	0.278511	1.27635	2.29054	-0.676074	0.453103	0.709372	0.269512	0.358172	0.429849	0.36888	1.60625	0.206973	0.185133		1	1	1
Cdh6	1.1465	0.8	1.36652	26.0829	3.06939	4.66409	33.4332	43.0018	17.8827	39.186	47.6076	29.6678	35.0923	62.3993	41.9345	0.143181	3.49469	4.97449	5.27875	5.53839	0.250839	0.622611	1.84892	2.72725	2.2858		1	1	1
Slitrk5	1.1465	0.8	5.46606	8.6943	15.3469	9.32819	11.1444	5.73358	23.8436	2.44912	8.65594	23.7342	5.01319	5.67266	4.93347	1.30501	3.47549	3.76276	3.53768	2.3803	0.417262	2.05529	1.10159	0.773686	4.24777		1	1	1
Farp1	1.1465	0.8	2.73303	11.5924	1.53469	1.16602	2.7861	1.43339	20.8632	2.44912	1.44266	1.48339	0.417766	1.41817	4.93347	0.641401	2.25229	3.06366	0.841347	1.17407	0.397866	0.478502	0.515586	1.13203	0.386422		1	1	1
Rpl31	0.764331	1.2	0.683258	0.86943	1.22776	0.971686	0.928699	2.38899	1.98697	1.63275	1.08199	0.890033	1.2533	0.850899	1.23337	-0.180283	0.0327456	0.822297	0.264946	0.153834	0.296985	0.0757319	0.816701	0.380564	0.357935		1	1	1
Nudt21	0.716561	1.44	1.56173	0.966033	0.767347	0.954019	0.975134	0.79633	0.993484	0.816374	0.405747	0.927118	1.07426	1.13453	0.896995	0.309678	-0.158752	-0.11771	-0.481136	0.0499946	0.381543	0.743425	0.551656	0.828969	0.189228		1	1	1
Uqcrc2	0.764331	0.533333	0.911011	0.483017	1.22776	0.777349	1.04479	1.43339	1.11767	0.918421	1.08199	0.847651	1.2533	1.1818	0.616684	-0.441781	-0.269906	0.26137	-0.0749811	0.0246918	1.12846	0.323475	0.766598	0.295901	0.0288177		1	1	1
H3f3a	0.573248	0.533333	1.36652	0.57962	2.04626	1.16602	0.464349	5.73358	1.49023	2.44912	0.540996	0.123616	1.2533	0.472722	0.411123	-0.278643	0.337959	1.35767	0.0536834	-0.489279	0.257516	0.244717	0.411779	0.0175925	0.457872		1	1	1
H3f3c	0.573248	0.533333	1.36652	0.57962	2.04626	1.16602	0.464349	5.73358	1.49023	2.44912	0.540996	0.123616	1.2533	0.472722	0.411123	-0.278643	0.337959	1.35767	0.0536834	-0.489279	0.257516	0.244717	0.411779	0.0175925	0.457872		1	1	1
Hist1h1e	1.52866	0.533333	0.683258	1.11465	1.91837	1.16602	0.796028	1.43339	1.19218	1.22456	0.811494	0.847651	0.895213	2.12725	1.48004	-0.128023	0.485099	0.18971	-0.0570384	0.585765	0.0982153	0.701745	0.30846	0.10583	0.634495		1	1	1
Krt10	1.47407	0.7	0.273303	1.24204	1.79048	1.94337	2.7861	0.716697	0.745113	0.408187	0.432797	1.48339	1.00264	0.283633	0.740021	-0.29373	0.729992	0.501789	-0.368121	-0.56612	0.202134	1.43823	0.239181	0.2521	0.705094		1	1	1
Krt75	1.1465	1.06667	0.683258	0.780258	0.767347	0.874517	2.08957	0.358349	0.638668	0.612281	0.405747	0.539414	1.2533	0.709083	1.23337	-0.050691	-0.308691	0.0410508	-0.945784	0.0911918	0.0856267	2.33034	0.0178759	2.86802	0.13504		1	1	1
Hist1h2bf	1.0646	1	1.56173	0.598021	1.44943	0.659057	0.928699	1.09612	0.712717	1.34702	0.665841	1.16552	1.00264	1.27635	0.863358	0.27355	-0.148529	-0.132082	0.0833284	0.0668793	0.516222	0.131192	0.323679	0.105218	0.14531		1	1	1
Hist1h1d	1.71975	0.533333	1.36652	1.08679	1.53469	0.932819	1.21892	1.59266	0.638668	1.3995	0.865594	1.15375	0.91149	1.89089	1.64449	0.270866	0.244603	0.201736	0.188544	0.567827	0.230182	0.438992	0.20945	0.380179	0.753483		1	1	1
Rcc2	0.793729	0.923077	0.976083	0.952233	0.986589	0.986635	1.67166	1.07505	0.802429	0.612281	0.309141	1.03837	0.313325	1.03139	0.90447	-0.155808	-0.0363006	0.242504	-0.614261	-0.415558	0.880376	1.01775	0.288067	0.753303	0.493195		1	1	1
Gpm6a	2.29299	3.2	5.46606	31.8791	15.3469	9.32819	5.57219	8.60036	14.9023	2.04094	2.16398	8.90033	7.51979	11.3453	3.70011	1.86909	4.2366	3.27674	2.12711	2.91107	1.31663	1.24334	1.46735	0.674931	1.37925		1	1	1
Gnai3	1.1465	1.6	2.73303	4.34715	3.06939	0.583012	2.08957	5.73358	2.98045	3.67368	1.08199	1.97785	2.5066	2.12725	3.70011	0.869089	1.41496	1.84848	1.1664	1.47404	0.810569	0.686035	1.11532	0.752418	1.70084		1	1	1
Rab5c	1.1465	0.8	1.36652	2.8981	0.767347	1.16602	1.04479	1.43339	2.98045	0.979649	1.89349	1.97785	1.67106	1.98543	1.54171	0.143181	0.6875	0.863577	0.693316	0.793051	0.250839	0.394233	0.623538	0.900521	2.29088		1	1	1
Nop56	0.191083	1.6	0.683258	1.93207	12.2776	1.74903	1.39305	2.86679	1.49023	1.22456	1.08199	0.741694	1.2533	1.41817	2.46674	-0.277918	2.4113	0.938615	0.0230176	0.776301	0.159216	0.54935	0.898421	0.0381001	0.873045		1	1	1
Top2b	0.127389	0.8	0.683258	1.44905	6.13878	0.291506	2.7861	25.8011	0.372556	7.34737	1.08199	0.741694	1.2533	1.41817	1.23337	-0.897323	1.39311	3.27101	1.61213	0.380298	1.04854	0.382594	0.461205	0.406318	2.17117		1	1	1
Gfap	1.1465	0.8	0.341629	0.966033	0.767347	1.16602	1.65839	1.05116	0.993484	1.13036	0.952153	1.48339	0.81295	1.23518	0.986695	-0.390796	-0.0492064	0.303744	0.249306	0.0166491	0.436239	0.104987	0.478395	0.532497	0.0319465		1	1	1
Apex1	0.11465	1.06667	2.73303	1.44905	0.306939	0.932819	1.39305	5.73358	1.49023	1.22456	0.540996	0.370847	1.2533	0.354541	1.85005	0.38381	-0.157996	1.5222	-0.489778	0.20493	0.148287	0.114008	0.583627	0.479186	0.128906		1	1	1
Lrrc59	0.573248	1.33333	1.36652	1.44905	1.02313	0.932819	0.928699	0.716697	0.496742	0.612281	0.540996	1.48339	1.2533	0.945444	0.822246	0.125694	0.182691	-0.485911	-0.186248	0.0100577	0.128994	0.352478	1.07794	0.148894	0.0181393		1	1	1
Hnrnpa3	1.52866	0.4	2.73303	0.181131	1.15102	0.583012	1.59206	0.477798	0.993484	1.02047	0.405747	1.85424	1.2533	0.472722	1.85005	0.635892	-0.647495	0.0301415	0.128932	0.253414	0.339985	0.571761	0.0218822	0.0784888	0.183561		1	1	1
Krt85	1.1465	0.8	0.341629	1.44905	0.767347	1.16602	3.48262	2.15009	1.49023	0.111324	1.08199	0.988926	0.358085	0.472722	1.23337	-0.390796	0.173093	1.24751	-0.459152	-0.539397	0.436239	0.256296	1.10283	0.368749	0.495538		1	1	1
Srsf6	0.955414	0.914286	1.59427	0.828029	0.657726	1.02027	0.464349	1.07505	1.49023	0.612281	0.360664	0.890033	0.626649	1.41817	0.528587	0.207463	-0.259562	0.0141746	-0.687352	-0.221286	0.283118	0.719028	0.0109283	1.16575	0.193724		1	1	1
Eif5a	0.573248	1.6	1.36652	0.724525	0.191837	0.194337	2.7861	1.43339	1.49023	1.22456	0.540996	0.247231	2.5066	0.472722	1.23337	0.238691	-1.43349	0.928456	-0.575767	0.489778	0.226493	1.62541	0.957247	0.495982	0.27321		1	1	1
Fkbp3	0.191083	0.2	0.683258	2.17358	1.02313	0.388674	0.696524	2.86679	0.248371	2.44912	0.540996	0.741694	0.626649	0.709083	0.822246	-1.48151	0.257163	0.345466	0.314914	-0.475283	1.77343	0.138043	0.122218	0.150219	2.11024		1	1	1
Prpf38a	0.458599	0.8	0.81991	1.15924	0.219242	0.583012	1.8574	2.38899	0.993484	0.408187	0.216398	0.247231	0.417766	0.945444	1.23337	-0.529414	-0.61301	0.804569	-1.78287	-0.208351	1.23041	0.561374	0.85315	3.54855	0.21937		1	1	1
Srsf2	0.617344	0.977778	1.36652	0.885531	1.22776	1.08274	1.17873	0.661567	0.802429	0.612281	0.540996	0.556271	1.67106	0.661811	1.06892	-0.0185672	0.0913146	-0.182934	-0.811348	0.181333	0.0196797	0.262816	0.315638	4.42028	0.172967		1	1	1
Hist2h2be	0.859873	1.06667	1.36652	0.54964	1.29859	0.518233	0.928699	1.10261	0.627463	1.0885	0.649195	1.18671	0.939974	1.41817	0.880978	0.134464	-0.342232	-0.174202	-0.0368193	0.110638	0.265279	0.342747	0.33864	0.0524738	0.178003		1	1	1
Hist3h2ba	0.859873	1.06667	1.36652	0.54964	1.29859	0.518233	0.928699	1.10261	0.627463	1.0885	0.649195	1.18671	0.939974	1.41817	0.880978	0.134464	-0.342232	-0.174202	-0.0368193	0.110638	0.265279	0.342747	0.33864	0.0524738	0.178003		1	1	1
Hist3h2bb	0.859873	1.06667	1.36652	0.54964	1.29859	0.518233	0.928699	1.10261	0.627463	1.0885	0.649195	1.18671	0.939974	1.41817	0.880978	0.134464	-0.342232	-0.174202	-0.0368193	0.110638	0.265279	0.342747	0.33864	0.0524738	0.178003		1	1	1
Hist1h3b	0.458599	0.8	2.04977	0.828029	1.91837	1.02027	0.557219	4.30018	0.745113	2.44912	1.62299	0.211913	2.5066	0.945444	0.616684	0.141159	0.328326	0.901112	0.514004	0.439614	0.0746464	0.310427	0.287762	0.261183	0.240969		1	1	1
Srsf4	1.1465	0.933333	1.75695	0.724525	0.876968	1.02027	0.696524	4.30018	2.23534	0.612281	0.270498	0.988926	0.626649	1.41817	0.740021	0.354933	-0.194425	1.26944	-0.68061	-0.10737	0.492696	0.669898	0.605581	0.84138	0.104541		1	1	1
Rpl27	1.1465	0.4	1.02489	1.20754	1.53469	1.16602	0.796028	1.43339	1.11767	0.979649	0.540996	0.890033	0.25066	0.850899	0.411123	-0.222418	0.381563	0.157945	-0.315523	-0.987854	0.244033	1.22002	0.249031	0.665561	1.29515		1	1	1
Krt76	1.52866	1.33333	0.455505	0.644022	0.613878	0.777349	2.32175	0.537523	0.59609	0.30614	0.216398	0.423825	1.2533	0.472722	1.23337	0.145134	-0.559757	0.203873	-1.6645	-0.0196634	0.116623	2.51483	0.0925052	3.47109	0.0174992		1	1	1
Ptgfrn	1.1465	0.8	10.9321	34.7772	9.20816	9.32819	33.4332	34.4015	17.8827	19.593	15.1479	2.96678	7.51979	17.018	12.3337	2.10194	4.15147	4.83655	3.65182	3.61947	0.423003	0.921382	2.17154	1.09456	1.83444		1	1	1
Erbb4	1.1465	0.8	1.36652	5.7962	3.06939	2.33205	11.1444	20.0675	17.8827	14.6947	12.9839	14.8339	15.0396	25.527	17.2672	0.143181	1.90016	4.03253	3.82485	4.26888	0.250839	1.2186	2.3356	4.60862	2.3378		1	1	1
Acvr2a	1.1465	0.8	1.36652	11.5924	1.53469	1.16602	8.35829	5.73358	2.98045	1.22456	4.32797	1.48339	1.2533	1.41817	1.23337	0.143181	2.25229	2.50862	1.22978	0.380298	0.250839	0.478502	1.40765	0.606593	2.17117		1	1	1
Otc	1.1465	0.8	2.73303	8.6943	3.06939	4.66409	1.39305	1.43339	2.98045	1.22456	1.08199	1.48339	1.2533	1.41817	1.23337	0.641401	2.4531	0.952804	0.337213	0.380298	0.397866	1.25522	0.830159	1.05309	2.17117		1	1	1
Prdx1	0.573248	0.8	5.46606	2.17358	6.13878	2.33205	1.39305	2.00675	0.993484	1.83684	1.08199	0.988926	1.2533	1.7018	1.43893	1.18889	1.82706	0.550337	0.381379	0.550581	0.330523	0.918193	0.720935	0.491131	1.63179		1	1	1
Idh1	1.1465	0.8	1.36652	14.4905	1.53469	1.16602	1.39305	2.86679	0.993484	1.22456	1.08199	1.48339	1.2533	1.41817	1.23337	0.143181	2.51864	0.808267	0.337213	0.380298	0.250839	0.467191	0.588811	1.05309	2.17117		1	1	1
Rps15a	2.29299	0.4	2.73303	1.08679	2.30204	3.49807	1.39305	0.955596	0.993484	0.918421	1.08199	0.741694	1.2533	1.06362	1.23337	0.854933	1.19889	0.155804	-0.129677	0.242975	0.492575	0.865845	0.33647	0.365489	1.41908		1	1	1
Krt7	1.71975	0.8	0.227753	2.8981	1.02313	0.874517	2.7861	0.955596	1.49023	1.83684	0.811494	1.11254	4.38654	1.13453	1.23337	-0.126844	0.676793	0.802377	0.326107	1.17087	0.0675938	0.387228	0.61469	0.345409	0.513887		1	1	1
Hnrnpa0	1.1465	0.533333	1.36652	0.724525	2.30204	1.16602	0.928699	2.38899	0.496742	1.22456	0.721328	0.741694	1.2533	0.709083	0.308342	0.0221173	0.482879	0.346505	-0.158653	-0.401811	0.0206528	0.35147	0.180399	0.251054	0.371779		1	1	1
Vdac2	0.573248	0.8	1.36652	1.44905	0.383673	0.233205	0.995034	1.1945	1.11767	1.63275	0.757394	1.48339	1.12797	1.27635	0.822246	-0.130911	-0.538172	0.140647	0.368687	0.105036	0.135663	0.335814	0.816202	0.465861	0.220181		1	1	1
Eno1	0.286624	0.8	0.341629	1.93207	0.255782	0.583012	0.975134	2.86679	1.49023	1.37763	0.786903	0.659284	1.67106	1.1818	1.64449	-1.07071	-0.114628	0.829754	-0.087315	0.584116	1.49083	0.0511738	0.618683	0.0948469	1.45875		1	1	1
Atp6v0d1	0.573248	1.6	0.780866	1.30415	0.657726	0.583012	0.668663	0.452651	0.413952	1.12251	1.08199	1.48339	0.939974	1.13453	1.05717	-0.0222367	-0.237363	-0.966474	0.297835	0.0619738	0.0161848	0.264563	2.45317	0.833551	0.317837		1	1	1
Eif1ax	0.573248	0.8	2.73303	1.44905	0.767347	1.16602	1.04479	0.955596	0.993484	1.22456	1.08199	0.185424	0.208883	1.06362	0.493347	0.45287	0.173093	-0.00295289	-0.267672	-0.764596	0.208283	0.256296	0.0265308	0.200601	0.752108		1	1	1
Vdac3	0.573248	0.8	1.36652	0.966033	0.383673	0.583012	1.04479	0.955596	0.745113	1.22456	0.865594	0.593355	0.358085	1.06362	1.23337	-0.130911	-0.634331	-0.127896	-0.160841	-0.176208	0.135663	0.975564	0.404847	0.225658	0.16115		1	1	1
Srrm1	1.1465	0.8	1.36652	2.8981	0.767347	1.16602	0.696524	1.43339	0.745113	0.30614	0.432797	0.741694	0.835532	0.236361	0.205561	0.143181	0.6875	-0.061385	-1.01875	-1.23169	0.250839	0.394233	0.0607164	1.76158	1.31157		1	1	1
Sfpq	0.509554	0.444444	1.02489	2.8981	1.02313	0.699614	1.11444	1.43339	0.496742	1.22456	0.540996	0.247231	0.313325	0.236361	0.616684	-0.600274	0.623194	0.0212781	-0.575767	-1.36294	0.862135	0.323701	0.0179583	0.495982	2.20523		1	1	1
H2afy	1.1465	0.266667	1.36652	0.362263	0.767347	0.333149	0.464349	0.358349	0.248371	0.612281	1.08199	0.370847	1.2533	0.709083	1.23337	-0.110044	-1.03627	-1.48591	-0.538737	0.0911918	0.0769197	1.66465	3.302	0.678123	0.13504		1	1	1
Hsp90ab1	1.1465	2	2.73303	4.34715	3.06939	1.83232	1.39305	2.04771	2.98045	1.5307	0.946743	1.66881	1.87995	0.709083	2.15839	0.970738	1.62431	1.09788	0.466847	0.662183	0.98135	1.34189	1.16428	0.797748	0.585338		1	1	1
Krt1	2.29299	0.444444	1.02489	1.93207	0.767347	1.74903	1.39305	0.860036	1.49023	1.83684	0.360664	1.6953	0.417766	1.06362	0.986695	0.326662	0.56834	0.319352	0.375848	-0.28157	0.176694	0.597324	0.561315	0.250885	0.363367		1	1	1
Krt2	2.00637	0.914286	0.683258	0.828029	1.22776	1.16602	1.04479	0.573358	1.06445	0.612281	0.405747	2.03966	1.00264	0.283633	1.54171	0.264602	0.102908	-0.161336	0.0274783	-0.0851894	0.188685	0.233735	0.262945	0.0123636	0.0542389		1	1	1
H2afj	0.955414	1.12	1.36652	1.20754	1.53469	0.999448	1.16087	1.43339	1.06445	1.63275	0.811494	1.48339	1.87995	1.41817	1.72672	0.198255	0.318725	0.286374	0.388697	0.744112	0.545105	0.726542	0.928908	0.540574	2.11635		1	1	1
Hist1h2ab	0.955414	1.12	1.36652	1.20754	1.53469	0.999448	1.16087	1.43339	1.06445	1.63275	0.811494	1.48339	1.87995	1.41817	1.72672	0.198255	0.318725	0.286374	0.388697	0.744112	0.545105	0.726542	0.928908	0.540574	2.11635		1	1	1
Hist1h2ac	0.955414	1.12	1.36652	1.20754	1.53469	0.999448	1.16087	1.43339	1.06445	1.63275	0.811494	1.48339	1.87995	1.41817	1.72672	0.198255	0.318725	0.286374	0.388697	0.744112	0.545105	0.726542	0.928908	0.540574	2.11635		1	1	1
Hist1h2ad	0.955414	1.12	1.36652	1.20754	1.53469	0.999448	1.16087	1.43339	1.06445	1.63275	0.811494	1.48339	1.87995	1.41817	1.72672	0.198255	0.318725	0.286374	0.388697	0.744112	0.545105	0.726542	0.928908	0.540574	2.11635		1	1	1
Hist1h2ae	0.955414	1.12	1.36652	1.20754	1.53469	0.999448	1.16087	1.43339	1.06445	1.63275	0.811494	1.48339	1.87995	1.41817	1.72672	0.198255	0.318725	0.286374	0.388697	0.744112	0.545105	0.726542	0.928908	0.540574	2.11635		1	1	1
Hist1h2af	0.955414	1.12	1.36652	1.20754	1.53469	0.999448	1.16087	1.43339	1.06445	1.63275	0.811494	1.48339	1.87995	1.41817	1.72672	0.198255	0.318725	0.286374	0.388697	0.744112	0.545105	0.726542	0.928908	0.540574	2.11635		1	1	1
Hist1h2ag	0.955414	1.12	1.36652	1.20754	1.53469	0.999448	1.16087	1.43339	1.06445	1.63275	0.811494	1.48339	1.87995	1.41817	1.72672	0.198255	0.318725	0.286374	0.388697	0.744112	0.545105	0.726542	0.928908	0.540574	2.11635		1	1	1
Hist1h2ah	0.955414	1.12	1.36652	1.20754	1.53469	0.999448	1.16087	1.43339	1.06445	1.63275	0.811494	1.48339	1.87995	1.41817	1.72672	0.198255	0.318725	0.286374	0.388697	0.744112	0.545105	0.726542	0.928908	0.540574	2.11635		1	1	1
Hist1h2ai	0.955414	1.12	1.36652	1.20754	1.53469	0.999448	1.16087	1.43339	1.06445	1.63275	0.811494	1.48339	1.87995	1.41817	1.72672	0.198255	0.318725	0.286374	0.388697	0.744112	0.545105	0.726542	0.928908	0.540574	2.11635		1	1	1
Hist1h2ak	0.955414	1.12	1.36652	1.20754	1.53469	0.999448	1.16087	1.43339	1.06445	1.63275	0.811494	1.48339	1.87995	1.41817	1.72672	0.198255	0.318725	0.286374	0.388697	0.744112	0.545105	0.726542	0.928908	0.540574	2.11635		1	1	1
Hist1h2an	0.955414	1.12	1.36652	1.20754	1.53469	0.999448	1.16087	1.43339	1.06445	1.63275	0.811494	1.48339	1.87995	1.41817	1.72672	0.198255	0.318725	0.286374	0.388697	0.744112	0.545105	0.726542	0.928908	0.540574	2.11635		1	1	1
Hist1h2ao	0.955414	1.12	1.36652	1.20754	1.53469	0.999448	1.16087	1.43339	1.06445	1.63275	0.811494	1.48339	1.87995	1.41817	1.72672	0.198255	0.318725	0.286374	0.388697	0.744112	0.545105	0.726542	0.928908	0.540574	2.11635		1	1	1
Hist1h2ap	0.955414	1.12	1.36652	1.20754	1.53469	0.999448	1.16087	1.43339	1.06445	1.63275	0.811494	1.48339	1.87995	1.41817	1.72672	0.198255	0.318725	0.286374	0.388697	0.744112	0.545105	0.726542	0.928908	0.540574	2.11635		1	1	1
Hist2h2aa1	0.955414	1.12	1.36652	1.20754	1.53469	0.999448	1.16087	1.43339	1.06445	1.63275	0.811494	1.48339	1.87995	1.41817	1.72672	0.198255	0.318725	0.286374	0.388697	0.744112	0.545105	0.726542	0.928908	0.540574	2.11635		1	1	1
Hist2h2ac	0.955414	1.12	1.36652	1.20754	1.53469	0.999448	1.16087	1.43339	1.06445	1.63275	0.811494	1.48339	1.87995	1.41817	1.72672	0.198255	0.318725	0.286374	0.388697	0.744112	0.545105	0.726542	0.928908	0.540574	2.11635		1	1	1
Hist3h2a	0.955414	1.12	1.36652	1.20754	1.53469	0.999448	1.16087	1.43339	1.06445	1.63275	0.811494	1.48339	1.87995	1.41817	1.72672	0.198255	0.318725	0.286374	0.388697	0.744112	0.545105	0.726542	0.928908	0.540574	2.11635		1	1	1
Hist1h1b	1.1465	0.8	2.73303	0.966033	1.53469	1.16602	2.7861	0.955596	0.745113	1.22456	1.08199	0.741694	1.2533	1.41817	1.85005	0.641401	0.28954	0.580726	0.0230176	0.591844	0.397866	0.596958	0.312405	0.0381001	1.33374		1	1	1
Thoc2	0.429936	6.4	0.911011	0.858696	0.341043	0.832874	1.11444	0.430018	0.745113	1.22456	1.08199	0.423825	0.417766	1.41817	0.616684	1.36755	-0.561627	-0.389886	-0.135861	-0.290641	0.341428	0.892628	0.526833	0.134316	0.234478		1	1	1
Rbm14	0.458599	0.56	1.36652	0.241508	0.383673	1.16602	0.696524	0.358349	0.662322	1.22456	0.432797	0.247231	0.626649	0.40519	0.616684	-0.330904	-0.744032	-0.804909	-0.655482	-0.863788	0.288263	0.631563	1.78457	0.537595	2.47303		1	1	1
H2afx	0.687898	1.06667	1.36652	2.41508	1.53469	0.932819	1.74131	2.86679	1.49023	1.83684	0.540996	2.22508	2.5066	1.41817	3.70011	0.0570831	0.702686	1.02345	0.617587	1.34575	0.0720289	0.660383	1.14749	0.451975	1.10003		1	1	1
Psip1	1.28981	1.2	2.22059	1.05385	0.863265	1.89479	0.928699	0.477798	0.662322	0.612281	1.08199	0.296678	0.313325	0.472722	1.02781	0.650886	0.345551	-0.536155	-0.591505	-0.725905	0.808345	0.355353	1.1153	0.668717	0.848017		1	1	1
Ddx17	0.0716561	0.8	1.36652	1.20754	0.657726	1.16602	1.16087	0.716697	0.894135	0.734737	0.480885	0.370847	0.626649	0.283633	0.616684	-0.422642	0.0149698	-0.114188	-0.919143	-0.974294	0.27149	0.019644	0.231216	1.92301	1.91729		1	1	1
H2afv	0.687898	1	1.36652	1.08679	1.15102	1.16602	1.39305	1.43339	1.11767	1.83684	0.540996	0.988926	2.5066	0.709083	2.05561	0.0259331	0.182197	0.394738	0.1664	0.813194	0.0311638	2.28462	1.4713	0.117045	0.631724		1	1	1
H2afz	0.687898	1	1.36652	1.08679	1.15102	1.16602	1.39305	1.43339	1.11767	1.83684	0.540996	0.988926	2.5066	0.709083	2.05561	0.0259331	0.182197	0.394738	0.1664	0.813194	0.0311638	2.28462	1.4713	0.117045	0.631724		1	1	1
Krt5	1.63785	1.01818	0.81991	0.991455	0.57551	1.16602	2.7861	0.409541	0.532223	0.612281	0.180332	0.741694	1.00264	0.40519	1.23337	0.212442	-0.134483	0.313386	-0.967375	-0.18377	0.255991	0.195123	0.113972	1.34611	0.184921		1	1	1
Cp	1.1465	0.8	1.36652	8.6943	1.53469	1.16602	16.7166	43.0018	14.9023	19.593	15.1479	1.48339	52.6385	35.4541	14.8004	0.143181	1.92537	4.63654	3.59392	5.10004	0.250839	0.498727	1.23494	0.951176	1.41741		1	1	1
Itga5	1.1465	0.8	1.36652	1.44905	3.06939	1.16602	8.35829	22.9343	1.49023	4.89825	10.8199	2.96678	5.01319	11.3453	17.2672	0.143181	0.922061	3.44991	2.63884	3.48653	0.250839	0.686619	0.717959	1.03943	1.34899		1	1	1
Cspg5	1.1465	0.8	1.36652	2.8981	6.13878	1.16602	2.7861	5.73358	5.9609	4.89825	4.32797	5.93355	5.01319	11.3453	7.40021	0.143181	1.76594	2.27108	2.33721	2.98542	0.250839	0.757443	1.69736	3.00289	1.69931		1	1	1
Adam10	1.1465	0.8	2.73303	5.7962	3.06939	2.33205	11.1444	8.60036	5.9609	7.34737	2.16398	1.48339	2.5066	5.67266	4.93347	0.641401	1.90016	3.09905	1.87378	2.12793	0.397866	1.2186	2.14316	0.650719	1.6137		1	1	1
Stx1b	1.1465	0.8	1.36652	1.44905	1.53469	1.16602	2.7861	2.86679	8.94135	4.89825	1.08199	11.8671	5.01319	11.3453	14.8004	0.143181	0.468068	2.28236	2.57268	3.37661	0.250839	1.58036	0.883223	0.716522	1.5138		1	1	1
Jag1	1.1465	0.8	1.36652	5.7962	6.13878	1.16602	5.57219	5.73358	1.49023	2.44912	1.08199	2.96678	2.5066	11.3453	9.86695	0.143181	2.12664	2.09266	1.11501	2.983	0.250839	0.984284	1.10598	0.9716	1.18779		1	1	1
Rpl10a	6.87898	0.4	2.73303	26.0829	1.53469	1.16602	4.17914	8.60036	5.9609	4.89825	2.16398	1.48339	2.5066	1.41817	1.23337	1.7387	3.26221	2.64312	1.51022	0.781886	0.545386	0.448456	1.823	0.820497	0.840536		1	1	1
Iglon5	1.1465	0.8	2.73303	2.8981	6.13878	2.33205	2.7861	1.43339	1.49023	4.89825	1.08199	2.96678	2.5066	5.67266	9.86695	0.641401	1.92206	0.928456	1.57644	2.58866	0.397866	1.10618	0.957247	0.83462	1.10639		1	1	1
Tmem2	2.29299	0.8	8.1991	2.8981	15.3469	2.33205	1.39305	1.43339	2.98045	2.44912	1.08199	5.93355	1.2533	2.83633	1.23337	1.91228	2.778	0.952804	1.65759	0.827276	0.540202	0.620092	0.830159	0.67783	0.660465		1	1	1
Itga1	1.1465	1.6	1.36652	1.44905	1.53469	1.16602	2.7861	5.73358	2.98045	1.22456	2.16398	1.48339	7.51979	14.1817	2.46674	0.455233	0.468068	1.93862	0.699532	3.01007	1.32627	1.58036	1.3887	1.04634	0.974575		1	1	1
Pcdh20	2.29299	1.6	10.9321	1.44905	12.2776	2.33205	1.39305	1.43339	1.49023	1.22456	1.08199	5.93355	1.2533	1.41817	1.23337	2.30501	2.42032	0.524956	1.4577	0.380298	0.586	0.555663	4.00293	0.47534	2.17117		1	1	1
Vcam1	1.1465	0.8	1.36652	1.44905	1.53469	1.16602	5.57219	1.43339	5.9609	7.34737	1.08199	1.48339	1.2533	8.50899	1.23337	0.143181	0.468068	2.11175	1.72432	1.8739	0.250839	1.58036	1.07796	0.496661	0.477684		1	1	1
Chd4	2.29299	0.8	2.73303	8.6943	15.3469	4.66409	0.696524	1.43339	1.49023	1.22456	1.08199	1.48339	1.2533	1.41817	1.23337	0.957549	3.25828	0.271085	0.337213	0.380298	0.738488	1.28969	0.33343	1.05309	2.17117		1	1	1
Apoa1	1.1465	1.6	2.73303	1.44905	1.53469	2.33205	1.39305	2.86679	1.49023	1.22456	1.08199	2.96678	2.5066	2.83633	2.46674	0.869089	0.825322	0.938615	0.813752	1.3803	0.810569	1.28731	0.898421	0.554051	3.78257		1	1	1
Serpinc1	1.1465	0.8	2.73303	11.5924	1.53469	1.16602	1.39305	5.73358	5.9609	1.22456	1.08199	1.48339	1.2533	1.41817	1.23337	0.641401	2.25229	2.12516	0.337213	0.380298	0.397866	0.478502	1.06329	1.05309	2.17117		1	1	1
Rala	1.1465	0.8	1.36652	2.8981	1.53469	1.16602	2.7861	5.73358	2.98045	1.22456	1.08199	1.48339	1.2533	1.41817	4.93347	0.143181	0.90016	1.93862	0.337213	1.34197	0.250839	0.755914	1.3887	1.05309	0.568518		1	1	1
Pex1	1.1465	0.8	2.73303	1.44905	3.06939	2.33205	2.7861	2.86679	1.49023	1.22456	2.16398	0.741694	1.2533	2.83633	2.46674	0.641401	1.19124	1.25159	0.461263	1.12793	0.397866	1.28491	1.43952	0.378875	1.16584		1	1	1
Sema4b	1.1465	0.8	1.36652	1.44905	3.06939	1.16602	1.39305	2.86679	2.98045	2.44912	1.08199	2.96678	2.5066	2.83633	1.23337	0.143181	0.922061	1.27108	1.11501	1.13231	0.250839	0.686619	1.2958	0.9716	1.1471		1	1	1
Aox1	2.29299	0.8	2.73303	8.6943	6.13878	4.66409	1.39305	1.43339	1.49023	0.30614	1.08199	1.48339	1.2533	1.41817	1.23337	0.957549	2.70023	0.524956	-0.0631474	0.380298	0.738488	2.02175	4.00293	0.0422313	2.17117		1	1	1
Igfbp3	1.1465	0.8	2.73303	5.7962	4.60408	6.99614	1.39305	1.43339	1.49023	1.22456	1.08199	0.741694	1.2533	1.41817	1.23337	0.641401	2.53576	0.524956	0.0230176	0.380298	0.397866	2.64735	4.00293	0.0381001	2.17117		1	1	1
Tsg101	1.1465	0.8	1.36652	2.8981	3.06939	1.16602	1.39305	5.73358	2.98045	1.22456	1.08199	1.48339	1.2533	1.41817	2.46674	0.143181	1.24965	1.75233	0.337213	0.776301	0.250839	1.06519	0.869382	1.05309	0.873045		1	1	1
Ppp3cb	1.1465	0.8	1.36652	1.44905	1.53469	1.16602	2.7861	1.43339	1.49023	0.612281	2.16398	8.90033	1.2533	0.709083	3.70011	0.143181	0.468068	0.928456	1.96059	0.916473	0.250839	1.58036	0.957247	0.496146	0.409766		1	1	1
Hsp90b1	1.1465	0.8	2.73303	4.34715	3.06939	0.583012	2.7861	1.43339	2.98045	2.44912	0.270498	1.48339	2.5066	0.472722	2.46674	0.641401	1.41496	1.26302	0.48646	0.860249	0.397866	0.686035	1.34554	0.252433	0.535524		1	1	1
Gnaq	1.1465	0.8	1.36652	1.44905	1.53469	1.16602	1.39305	1.43339	0.745113	4.89825	1.08199	1.48339	1.2533	1.41817	4.93347	0.143181	0.468068	0.25159	1.31491	1.34197	0.250839	1.58036	0.355486	0.542931	0.568518		1	1	1
Tst	1.1465	0.8	1.36652	2.8981	1.53469	1.16602	0.696524	1.43339	5.9609	1.22456	1.08199	1.48339	1.2533	1.41817	1.23337	0.143181	0.90016	1.43132	0.337213	0.380298	0.250839	0.755914	0.442778	1.05309	2.17117		1	1	1
Psmd11	1.1465	0.8	1.36652	5.7962	1.53469	1.16602	1.39305	1.43339	1.49023	1.22456	1.08199	1.48339	1.2533	1.41817	1.23337	0.143181	1.50198	0.524956	0.337213	0.380298	0.250839	0.54515	4.00293	1.05309	2.17117		1	1	1
Rab5b	1.1465	0.8	1.36652	1.44905	1.53469	1.16602	0.696524	2.86679	2.98045	0.816374	1.08199	1.48339	0.626649	4.2545	1.23337	0.143181	0.468068	1.12516	0.17281	1.02728	0.250839	1.58036	0.727888	0.261668	0.39024		1	1	1
Fus	8.02548	0.533333	1.15628	1.44905	3.06939	1.16602	0.696524	1.43339	1.49023	1.22456	1.08199	2.96678	1.2533	0.354541	1.23337	1.69527	0.922061	0.271085	0.813752	-0.078458	0.393779	0.686619	0.33343	0.554051	0.0620244		1	1	1
Rab5a	1.1465	0.8	1.36652	1.44905	1.53469	1.16602	0.696524	4.30018	2.98045	0.489825	1.35249	1.48339	1.2533	1.41817	1.23337	0.143181	0.468068	1.41091	0.148697	0.380298	0.250839	1.58036	0.720954	0.127759	2.17117		1	1	1
Eif3d	1.1465	0.8	1.36652	14.4905	1.53469	1.16602	1.39305	0.716697	1.49023	1.22456	1.08199	1.48339	0.626649	0.709083	1.23337	0.143181	2.51864	0.263023	0.337213	-0.223699	0.250839	0.467191	0.339891	1.05309	0.308263		1	1	1
Cs	1.1465	0.8	1.36652	1.44905	1.53469	2.33205	3.48262	1.43339	1.49023	4.89825	1.08199	0.741694	0.626649	0.472722	0.863358	0.143181	0.825322	1.09452	1.16391	-0.612102	0.250839	1.28731	0.776621	0.393079	1.4171		1	1	1
Echs1	1.1465	0.8	1.36652	1.44905	1.53469	1.16602	1.39305	1.43339	1.49023	1.22456	1.08199	1.48339	1.2533	1.41817	1.23337	0.143181	0.468068	0.524956	0.337213	0.380298	0.250839	1.58036	4.00293	1.05309	2.17117		1	1	1
Ilf2	1.1465	0.8	0.683258	1.44905	6.13878	0.583012	1.39305	1.43339	1.49023	1.22456	1.08199	0.741694	2.5066	1.41817	1.23337	-0.190034	1.44552	0.524956	0.0230176	0.781886	0.371532	0.426615	4.00293	0.0381001	0.840536		1	1	1
Ppp2cb	1.1465	0.8	1.36652	0.724525	3.06939	2.33205	1.39305	2.86679	2.98045	1.22456	0.270498	1.48339	0.208883	1.41817	2.46674	0.143181	1.02997	1.27108	-0.0104017	0.448473	0.250839	0.684596	1.2958	0.00639099	0.217502		1	1	1
Pa2g4	1.1465	0.8	1.36652	2.8981	1.53469	1.16602	0.348262	1.43339	0.745113	2.44912	1.08199	1.48339	1.2533	1.41817	1.23337	0.143181	0.90016	-0.247669	0.741144	0.380298	0.250839	0.755914	0.190533	0.761349	2.17117		1	1	1
Snrpg	1.1465	0.8	1.36652	1.44905	1.53469	1.16602	1.39305	1.43339	1.49023	1.22456	1.08199	1.48339	1.2533	0.709083	1.23337	0.143181	0.468068	0.524956	0.337213	0.0911918	0.250839	1.58036	4.00293	1.05309	0.13504		1	1	1
Hk1	1.1465	0.8	1.36652	1.44905	1.53469	1.16602	1.39305	1.43339	1.49023	1.63275	1.29839	0.370847	1.2533	0.354541	4.93347	0.143181	0.468068	0.524956	0.138372	1.12462	0.250839	1.58036	4.00293	0.0953409	0.349859		1	1	1
Phgdh	1.1465	0.8	1.36652	1.44905	1.53469	1.16602	2.08957	1.43339	0.496742	0.30614	2.70498	1.48339	1.87995	0.472722	2.46674	0.143181	0.468068	0.422128	0.583201	0.683893	0.250839	1.58036	0.298545	0.290976	0.439764		1	1	1
Slc25a3	1.1465	0.8	1.36652	2.8981	1.53469	1.16602	0.870655	1.07505	2.98045	0.816374	0.649195	0.593355	0.939974	1.06362	1.54171	0.143181	0.90016	0.715499	-0.543071	0.240949	0.250839	0.755914	0.405239	2.02529	0.422608		1	1	1
Hnrnpab	1.1465	0.4	1.36652	2.17358	1.53469	1.16602	2.32175	0.955596	0.745113	0.612281	0.432797	1.48339	2.5066	0.709083	1.23337	-0.0424505	0.70023	0.423114	-0.2467	0.568534	0.0334833	0.995545	0.277073	0.184822	0.380249		1	1	1
Kif5c	1.1465	0.8	2.73303	1.44905	1.53469	0.583012	0.348262	1.43339	1.49023	1.22456	1.08199	1.48339	0.626649	0.709083	1.23337	0.641401	0.24965	0.125158	0.337213	-0.223699	0.397866	0.24571	0.0865609	1.05309	0.308263		1	1	1
Gar1	0.143312	0.8	1.36652	0.483017	3.06939	1.16602	1.39305	2.86679	0.745113	1.22456	1.08199	0.741694	1.2533	1.41817	1.23337	-0.377177	0.653344	0.738393	0.0230176	0.380298	0.25917	0.300808	0.459615	0.0381001	2.17117		1	1	1
Rpl35	1.1465	0.8	1.36652	0.724525	1.53469	0.583012	1.39305	1.43339	1.49023	0.612281	1.08199	1.48339	0.626649	0.945444	1.23337	0.143181	-0.0779389	0.524956	0.0830029	-0.0967245	0.250839	0.0615679	4.00293	0.0832506	0.136628		1	1	1
Mapt	0.573248	1.2	2.04977	0.362263	0.920816	1.39923	0.535788	2.86679	0.59609	7.34737	1.08199	0.247231	1.2533	1.41817	0.616684	0.349751	-0.161488	0.414556	1.53217	0.132313	0.254702	0.129819	0.163222	0.350729	0.146105		1	1	1
Vdac1	0.573248	0.8	1.36652	0.724525	3.06939	1.16602	1.39305	1.43339	1.49023	0.874687	0.540996	0.296678	0.696277	0.945444	2.15839	-0.130911	0.725359	0.524956	-0.808976	0.341081	0.135663	0.381761	4.00293	1.20415	0.231685		1	1	1
Klhdc4	1.1465	0.8	0.683258	0.724525	1.53469	0.583012	1.39305	2.86679	1.49023	0.408187	0.540996	1.48339	0.626649	1.41817	1.23337	-0.190034	-0.0779389	0.938615	-0.30248	0.127934	0.371532	0.0615679	0.898421	0.217481	0.143956		1	1	1
Sart1	0.286624	1.6	1.36652	0.362263	1.53469	0.777349	0.696524	0.716697	0.745113	1.22456	0.540996	0.741694	2.5066	2.83633	2.46674	0.11687	-0.165798	-0.475044	-0.258856	1.3803	0.0731628	0.114872	4.42512	0.333919	3.78257		1	1	1
Mt3	1.1465	0.8	1.36652	0.724525	1.53469	1.16602	0.696524	0.716697	0.745113	0.612281	0.270498	1.48339	1.67106	2.83633	1.23337	0.143181	0.191243	-0.475044	-0.34241	0.93628	0.250839	0.238325	4.42512	0.22924	0.890183		1	1	1
Cryab	1.1465	0.8	1.36652	0.724525	1.53469	1.16602	1.39305	0.716697	1.49023	0.612281	0.540996	1.48339	0.417766	1.41817	0.925026	0.143181	0.191243	0.263023	-0.186248	-0.119794	0.250839	0.238325	0.339891	0.148894	0.0989285		1	1	1
Prkaca	1.1465	0.8	1.36652	2.8981	1.53469	1.16602	0.835829	0.860036	0.248371	0.816374	0.309141	1.48339	1.2533	0.709083	1.23337	0.143181	0.90016	-0.625759	-0.201519	0.0911918	0.250839	0.755914	0.814601	0.142109	0.13504		1	1	1
Tufm	1.1465	0.8	1.36652	1.44905	1.53469	1.16602	0.626872	5.73358	1.49023	0.408187	0.393452	0.648983	0.25066	0.709083	0.986695	0.143181	0.468068	1.38785	-1.04829	-0.624127	0.250839	1.58036	0.439508	2.47227	0.751822		1	1	1
Prkacb	1.1465	0.8	1.36652	1.44905	1.53469	1.16602	0.696524	0.860036	0.248371	1.22456	0.240443	1.97785	1.04442	0.709083	1.23337	0.143181	0.468068	-0.733018	0.198643	-0.0063298	0.250839	1.58036	1.02285	0.105815	0.00940111		1	1	1
Slc25a1	1.1465	0.8	1.36652	1.44905	0.383673	1.16602	1.39305	2.86679	0.186278	1.22456	0.811494	0.494463	0.501319	0.709083	1.23337	0.143181	-0.000602825	0.567583	-0.24553	-0.295854	0.250839	0.000427295	0.245892	0.300883	0.353996		1	1	1
Phb	1.1465	0.8	1.36652	2.8981	3.06939	1.16602	1.62522	0.716697	0.745113	0.15307	0.432797	0.494463	0.417766	0.850899	0.740021	0.143181	1.24965	0.0412583	-1.47349	-0.57871	0.250839	1.06519	0.0328345	2.43511	1.19567		1	1	1
Dkc1	0.286624	0.8	1.36652	1.08679	1.53469	0.583012	0.696524	0.716697	0.248371	1.22456	1.08199	0.741694	1.2533	1.41817	1.23337	-0.290333	0.0951336	-0.852396	0.0230176	0.380298	0.228958	0.0881161	1.36349	0.0381001	2.17117		1	1	1
Abcf1	1.1465	0.8	1.36652	0.805028	6.13878	1.16602	0.232175	0.716697	1.49023	1.22456	0.540996	0.370847	0.208883	0.709083	1.23337	0.143181	1.43471	-0.298615	-0.489778	-0.479731	0.250839	0.422138	0.196081	0.479186	0.405597		1	1	1
Msn	0.143312	0.4	1.36652	1.44905	1.53469	0.291506	1.39305	2.86679	1.49023	0.30614	1.08199	0.370847	0.626649	0.709083	1.23337	-0.65152	0.126642	0.938615	-0.770224	-0.223699	0.415202	0.0808191	0.898421	0.766102	0.308263		1	1	1
Gnl1	0.573248	0.8	1.36652	0.621021	0.383673	1.74903	1.39305	0.716697	0.372556	0.612281	0.270498	0.494463	1.2533	0.850899	0.925026	-0.130911	-0.123576	-0.273284	-1.12318	0.0139857	0.135663	0.068052	0.225006	2.24367	0.026416		1	1	1
H2afy2	1.1465	0.8	1.36652	0.86943	1.53469	0.291506	0.174131	0.179174	0.248371	0.612281	1.08199	0.741694	1.2533	0.709083	1.23337	0.143181	-0.15434	-2.3179	-0.300468	0.0911918	0.250839	0.101497	5.31834	0.60094	0.13504		1	1	1
Tra2a	0.286624	1.6	1.02489	0.891723	0.767347	1.16602	0.928699	0.537523	0.496742	1.83684	0.135249	0.494463	0.501319	0.945444	0.246674	-0.0431944	-0.086664	-0.611929	-0.282466	-0.825009	0.0260073	0.189417	1.18031	0.125755	1.0006		1	1	1
Nucks1	0.764331	1.12	1.09321	1.00319	1.53469	1.16602	0.139305	2.86679	0.248371	0.612281	0.270498	0.185424	0.626649	0.567266	0.685205	-0.0108397	0.304085	0.117457	-1.48978	-0.674905	0.0218423	0.678033	0.0320876	2.10593	3.40699		1	1	1
Ddx5	0.11465	1.6	0.683258	1.24204	0.383673	1.16602	1.39305	0.716697	1.19218	0.979649	0.309141	0.185424	0.417766	1.41817	0.308342	-0.323186	-0.103798	0.138345	-1.02502	-0.484473	0.17595	0.0900689	0.192375	0.96546	0.333		1	1	1
Hspd1	0.286624	0.8	1.36652	4.34715	1.53469	0.291506	0.506563	0.477798	0.993484	0.272125	0.108199	0.494463	0.208883	0.607785	1.48004	-0.290333	1.04109	-0.601033	-1.77796	-0.385394	0.228958	0.368856	0.953161	2.49624	0.247105		1	1	1
Hnrnpl	0.191083	0.4	1.36652	0.86943	3.06939	0.0832874	0.696524	1.43339	0.298045	1.22456	0.270498	0.296678	0.313325	0.0886353	0.308342	-0.615877	0.422988	-0.305216	-0.743604	-2.07846	0.40722	0.141221	0.223956	0.570943	3.30047		1	1	1
Hnrnpm	0.700637	0.894118	1.24229	1.08679	0.767347	0.954019	1.39305	1.43339	0.745113	1.22456	1.08199	0.164821	1.2533	0.218179	0.986695	-0.0805751	-0.0953407	0.25159	-0.279649	-0.287376	0.125502	0.277349	0.355486	0.204997	0.227851		1	1	1
Zranb2	0.573248	0.8	1.36652	0.57962	1.02313	1.74903	0.348262	0.716697	0.248371	1.22456	1.08199	0.494463	0.626649	0.354541	0.822246	-0.130911	0.159967	-1.19173	-0.0990121	-0.734214	0.135663	0.126012	1.77347	0.107156	1.37321		1	1	1
Cbx3	0.143312	1	1.36652	1.81131	0.876968	1.16602	0.348262	0.358349	0.212889	1.22456	0.540996	0.247231	1.2533	1.41817	0.822246	-0.257374	0.361508	-1.70604	-0.575767	0.219797	0.170386	0.442786	3.91462	0.495982	0.390726		1	1	1
Hmgb1	0.687898	0.888889	2.73303	3.86413	0.255782	1.16602	1.39305	34.4015	7.45113	2.44912	2.16398	1.48339	2.5066	2.83633	2.46674	0.522665	0.817197	3.84952	1.02302	1.3803	0.268371	0.283459	0.590752	1.64405	3.78257		1	1	1
Cav1	1.1465	1.6	1.36652	0.724525	0.767347	0.583012	1.39305	1.43339	1.49023	2.44912	4.32797	0.741694	0.751979	1.41817	0.822246	0.455233	-0.531932	0.524956	1.32554	-0.00366426	1.32627	2.28382	4.00293	0.658527	0.00392736		1	1	1
Ncl	0.573248	0.533333	1.36652	2.8981	0.191837	0.583012	5.57219	11.4672	0.745113	1.22456	1.08199	0.741694	2.5066	2.83633	0.308342	-0.278643	0.291976	2.56758	0.0230176	0.913612	0.257516	0.0949306	0.727847	0.0381001	0.484438		1	1	1
Ina	0.573248	1.6	0.683258	1.44905	0.767347	1.16602	0.464349	0.716697	1.11767	1.22456	0.360664	0.329642	2.5066	0.567266	1.85005	-0.0707108	0.173093	-0.384134	-0.647718	0.714843	0.0504771	0.256296	0.542944	0.54521	0.490656		1	1	1
Rpl36a	0.573248	0.8	0.683258	0.815091	0.767347	1.16602	1.39305	1.25422	0.894135	1.11324	2.70498	0.741694	0.121287	1.41817	0.528587	-0.544767	-0.126339	0.239359	0.604043	-0.536699	2.06431	0.266614	0.535271	0.359974	0.334693		1	1	1
Cct3	0.382166	0.4	2.04977	2.41508	1.02313	1.16602	1.62522	1.91119	0.827903	2.44912	0.386426	0.185424	1.2533	0.177271	0.205561	-0.0831721	0.617999	0.540794	0.0100504	-0.874675	0.0342461	0.533068	0.63218	0.00315907	0.571129		1	1	1
Myef2	0.859873	1.33333	1.09321	0.724525	0.438484	0.932819	0.696524	1.43339	0.993484	0.612281	0.540996	0.185424	0.835532	0.177271	0.822246	0.131554	-0.517442	0.0581557	-1.16413	-0.709144	0.281217	0.986071	0.0670353	1.86153	0.828621		1	1	1
Tardbp	0.286624	0.133333	1.36652	1.44905	3.06939	0.145753	1.39305	8.60036	2.98045	0.408187	1.08199	1.48339	0.939974	2.12725	1.23337	-0.747848	0.636664	2.11257	-0.0127675	0.519572	0.448467	0.261501	0.692489	0.00924494	0.535433		1	1	1
Nup98	0.286624	3.2	1.36652	1.44905	1.53469	0.583012	0.696524	1.43339	0.372556	1.22456	1.08199	0.741694	1.2533	1.41817	0.616684	0.693956	0.24965	-0.261607	0.0230176	0.132313	0.294301	0.24571	0.203982	0.0381001	0.146105		1	1	1
Rdx	0.286624	0.4	1.36652	1.44905	1.53469	0.583012	4.17914	2.86679	1.49023	0.612281	1.08199	0.741694	0.626649	0.472722	0.822246	-0.54713	0.24965	1.50862	-0.300468	-0.642642	0.388173	0.24571	1.11791	0.60094	1.62508		1	1	1
Ube2e3	0.573248	1.2	0.911011	0.28981	0.383673	0.388674	0.696524	1.43339	1.49023	1.22456	1.08199	0.741694	1.2533	1.41817	1.23337	-0.160439	-1.49796	0.271085	0.0230176	0.380298	0.227437	4.44085	0.33343	0.0381001	2.17117		1	1	1
Rae1	2.29299	2.4	1.36652	0.724525	0.383673	0.291506	1.39305	1.43339	0.372556	1.22456	1.08199	0.247231	0.313325	1.41817	1.23337	1.01424	-1.09984	0.0926579	-0.232326	-0.0169992	1.44446	1.81054	0.0666423	0.186348	0.0113103		1	1	1
Hnrnpa1	3.43949	0.8	0.683258	2.8981	0.767347	0.116602	1.21892	1.43339	0.372556	1.22456	0.540996	0.370847	1.2533	0.709083	0.616684	0.714501	0.334206	0.0119095	-0.489778	-0.218114	0.287618	0.112496	0.00841727	0.479186	0.284947		1	1	1
Dnajb6	1.1465	0.533333	2.04977	0.724525	1.15102	1.74903	0.696524	1.43339	0.248371	0.30614	0.540996	0.370847	1.2533	0.945444	1.23337	0.31406	0.272851	-0.335038	-1.30047	0.194133	0.21452	0.282233	0.235896	2.9749	0.655317		1	1	1
Ube2e1	0.573248	1.6	0.341629	0.241508	0.383673	0.291506	0.696524	1.43339	1.49023	1.22456	1.08199	0.741694	1.2533	1.41817	1.23337	-0.254474	-1.71046	0.271085	0.0230176	0.380298	0.156593	4.1208	0.33343	0.0381001	2.17117		1	1	1
Rtcb	1.1465	1.6	1.36652	1.44905	0.767347	0.583012	0.348262	1.43339	0.745113	1.22456	1.08199	0.370847	0.313325	0.354541	0.616684	0.455233	-0.0998404	-0.247669	-0.16413	-1.2237	1.32627	0.0903805	0.190533	0.152017	2.41598		1	1	1
Srsf5	1.1465	0.8	0.170814	0.57962	0.383673	1.16602	2.08957	1.43339	1.49023	0.30614	0.360664	0.370847	0.626649	0.709083	0.411123	-0.502729	-0.494572	0.740767	-1.53164	-0.780203	0.4424	0.545964	1.4816	5.27545	2.03194		1	1	1
H1f0	1.1465	0.8	1.36652	2.8981	1.53469	1.16602	0.696524	1.43339	1.49023	1.22456	0.180332	1.48339	1.2533	0.709083	1.23337	0.143181	0.90016	0.271085	-0.0547508	0.0911918	0.250839	0.755914	0.33343	0.0315156	0.13504		1	1	1
Anxa2	1.1465	0.8	1.36652	0.724525	1.53469	1.16602	1.39305	1.43339	1.49023	0.612281	0.721328	1.48339	1.67106	0.236361	1.23337	0.143181	0.191243	0.524956	-0.0908043	0.0661667	0.250839	0.238325	4.00293	0.0784518	0.0374896		1	1	1
Thrap3	1.1465	0.8	1.36652	0.241508	1.53469	0.583012	0.696524	1.43339	1.49023	2.44912	1.08199	0.741694	0.626649	0.709083	0.205561	0.143181	-0.346656	0.271085	0.510222	-0.960821	0.250839	0.214451	0.33343	0.335585	1.44875		1	1	1
Pdap1	0.382166	0.571429	1.09321	0.828029	0.306939	1.39923	1.39305	0.716697	0.186278	1.22456	1.08199	0.148339	1.2533	1.41817	1.23337	-0.551588	-0.243435	-0.385825	-0.289303	0.380298	0.679073	0.188199	0.268877	0.208397	2.17117		1	1	1
