# Supplementary material for: Antibody-directed extracellular proximity biotinylation reveals that Contactin-1 regulates axo-axonic innervation of axon initial segments
Source: Nat Commun. 2023 Oct 26;14:6797. doi: 10.1038/s41467-023-42273-8 (PMC10603070; doi:10.1038/s41467-023-42273-8)
Supplement: Supplementary file 7 — Supplementary Data 4 [file 41467_2023_42273_MOESM7_ESM.xlsx]

## Sheet: Sheet1
Oligonucleotides
Target for knock-in				Sequence (5'->3')
rat Adgrl1 #1				TTGAGGGGCCAGGGCCCGAT
rat Adgrl1 #2				GTTGGTCACTAGTCTCTGAG
rat Cacna2d1 #1				ATACTCCTTTGGCTGGTATC
rat Cacna2d1 #2				CTGGCAGCAGACACTATCTA
rat Celsr2 #1				CGCCGGCCCAGGGTTAATGC
rat Celsr2 #2				ATCGCCATGAGCATCAAGGC
rat Cntn1 #1				GGTGTGTCCACGCTGTCATC
rat Cntn1 #2				GAGGAGACCCGATGACAGCG
rat Dcc #1				GTTTGGCAATGCATGTCAAA
rat Dcc #2				AAGCAACTCAATGCCATCAC
rat Fat3 #1				CTACGGGTGTCCTCTACACC
rat Fat3 #2				GGAAACGCAGCACCAGACCC
rat Kctd12 #1				ACACCGAGTACGTCTTCTGC
rat Kctd12 #2				CTCCCTGCAGAAGACGTACT
rat L1Cam #1				GCAGTAGCCCTAGAATAGCA
rat L1Cam #2				GACTGGACCTTGCTATTCTA
rat Lrp1 #1				ATAGGGGATCCCTTAGCATA
rat Lrp1 #2				TGGGGCAGGGCCCTATGCTA
rat Lrrc4b #1				GCTCTTCAAGAGCGGCTCCA
rat Lrrc4b #2				GAGCCGCTCTTGAAGAGCAG
rat Ncam1_v1,2,5 #1				GGGACCGTCTTGACTTCAGT
rat Ncam1_v1,2,5 #2				CTCATTCTCTTTCGTTTGTG
rat Ncam1_v3,4 #1				AGGGTGGCTGGGATGGCCGT
rat Ncam1_v3,4 #2				CAATGAGACCAAGGTGTAGG
rat Neo1 #1				AGGTCATCAAGCCGTTGTGA
rat Neo1 #2				GGACCTAAATGCCATCACAA
rat Nfasc #1				AGTCAATGCCATCTATTCCC
rat Nfasc #2				CCATCTATTCCCTGGCCTGA
rat Nlgn3 #1				ATAGAGCTATACACGGGTAG
rat Nlgn3 #2				TCTGGGATAGAGCTATACAC
rat NrCAM #1				AAGGAGTTCATTGCGTTGAC
rat NrCAM #2				GAGCTTAAAGACTTAAACAA
rat Nrxn1 #1				GTCCAATGGGGCTGTGGTCA
rat Nrxn1 #2				CTCCTTGACCACAGCCCCAT
rat Plxna2 #1				GCAACGACTGGCCTACAAGG
rat Plxna2 #2				CATGTCCATAGAGAGCTGAA
rat Plxna4 #1				CACACTGGTCATCATGGTCC
rat Plxna4 #2				TCAGCTGTCTAAGCTCATGA
rat Plxnb2 #1				AACCTTATTCTCGAGCGCAG
rat Plxnb2 #2				TGCCGCTGCGCTCGAGAATA
rat Ptprs #1				CCAGGTATTCCAACGCCGCC
rat Ptprs #2				GTTCTGCTTCCAGGCGGCGT
rat Tenm4 #1				GACAGAGCGAGATGGGCCGA
rat Tenm4 #2				TTCATGAGACAGAGCGAGAT
rat Cntn2 #1				GGAGAACGCAGGTCCGGGAT
rat Cntn2 #2				ATGGTGATATTGATGCTCGC
mouse Cntn1 #1				GAGGAGACTCGAAGACAGCG
mouse Cntn1 #2				CCTTGGCTTTCTTGTCTACT
mouse Cntn1 #3				CGAGTAGACAAGAAAGCCAA
Target for knock-out		Sequence (5'->3')			Sequence (5'->3')		Sequence (5'->3')
Control	CTGTCTTCATCATGGCCGAC		GTTCGCATTATCCGAACCAT			TAAGCGTCGCAAGAAGACGG
Nfasc	ACGATCTCGGTGAGAGTAAA		CATGTCCTGCAGCATGACGT			ACTGCGGAAGTCGATCACCA
Cntn1	GCATAGCAGAAAACGCGTAT		CTACGTGATTGACTTTAACA			TCGGATGAGCAGTTCCCCAT
NrCAM	ATGTGTTCCGTTACGAGTCC		GCCGGTGGTAATCCAATTGG			GGATTACAATATTCTCCCGT
