# Supplementary material for: Antibody-directed extracellular proximity biotinylation reveals that Contactin-1 regulates axo-axonic innervation of axon initial segments
Source: Nat Commun. 2023 Oct 26;14:6797. doi: 10.1038/s41467-023-42273-8 (PMC10603070; doi:10.1038/s41467-023-42273-8)
Supplement: Supplementary file 9 — source data [file 41467_2023_42273_MOESM9_ESM.xlsx]

## Sheet: Fig. S1B
Fig 1D. Streptavidin intensity as a function of biotin incubation time (Live Label BAR)
											N=1														N=2														N=3
												10 min Incubation			5 min Incubation			2 min Incubation			1 min Incubation					10 min Incubation			5 min Incubation			2 min Incubation			1 min Incubation					10 min Incubation			5 min Incubation			2 min Incubation			1 min Incubation
Incubation Time	N=1 AIS Norm	N=2 AIS Norm	N=3 AIS Norm	N=1 Dendrite Norm	N=2 Dendrite Norm	N=3 Dendrite Norm	Mean AIS Norm	Mean Dendrite Norm	AIS/Dendrite		Neuron	AIS	Dendrite	AIS/Dend	AIS	Dendrite	AIS/Dend	AIS	Dendrite	AIS/Dend	AIS	Dendrite	AIS/Dend		Neuron	AIS	Dendrite	AIS/Dend	AIS	Dendrite	AIS/Dend	AIS	Dendrite	AIS/Dend	AIS	Dendrite	AIS/Dend		Neuron	AIS	Dendrite	AIS/Dend	AIS	Dendrite	AIS/Dend	AIS	Dendrite	AIS/Dend	AIS
1	0.37677	0.407687	0.546806	0.104132	0.141539	0.237103	0.443754	0.160925	2.75752		1	2920	1103	2.64733	2846	781	3.64405	1446	306	4.72549	1077	274	3.93066		1	2020	317	6.37224	1675	297	5.63973	989	225	4.39556	516	207	2.49275		1	909	343	2.65015	1030	291	3.53952	665	274	2.42701	432
2	0.529969	0.550905	0.765272	0.154166	0.145199	0.27389	0.615382	0.191085	3.22046		2	2775	945	2.93651	1854	565	3.28142	1533	449	3.41425	670	194	3.45361		2	1015	373	2.72118	1145	282	4.06028	810	205	3.95122	532	202	2.63366		2	823	304	2.70724	1085	284	3.82042	605	195	3.10256	457
5	1	0.975574	0.935745	0.229935	0.246366	0.320361	0.97044	0.265554	3.6544		3	2031	331	6.13595	1745	1011	1.72601	1496	261	5.7318	921	231	3.98701		3	1739	364	4.77747	1125	301	3.73754	666	201	3.31343	612	186	3.29032		3	860	377	2.28117	757	293	2.58362	488	176	2.77273	395
10	0.962352	1	1	0.318953	0.268685	0.411475	0.987451	0.333038	2.96498		4	1473	818	1.80073	2303	496	4.64315	957	272	3.51838	774	190	4.07368		4	1317	389	3.3856	1305	274	4.76277	670	211	3.17536	664	220	3.01818		4	842	336	2.50595	643	224	2.87054	471	224	2.10268	383
											5	1981	608	3.25822	2378	310	7.67097	1090	339	3.21534	677	202	3.35149		5	1051	417	2.52038	1752	344	5.09302	797	210	3.79524	712	210	3.39048		5	949	358	2.65084	875	314	2.78662	546	202	2.70297	577
											6	2478	699	3.54506	2934	927	3.16505	844	288	2.93056	1020	217	4.70046		6	1057	256	4.12891	1946	501	3.88423	776	187	4.14973	455	231	1.9697		6	891	363	2.45455	688	225	3.05778	887	257	3.45136	422
											7	2135	539	3.96104	1536	351	4.37607	1086	346	3.13873	936	206	4.54369		7	1092	262	4.16794	1648	292	5.64384	860	193	4.45596	693	200	3.465		7	925	294	3.14626	879	241	3.6473	676	232	2.91379	464
											8	2014	785	2.56561	2268	411	5.51825	609	347	1.75504	735	200	3.675		8	2148	252	8.52381	898	364	2.46703	488	195	2.50256	617	219	2.81735		8	895	377	2.37401	689	229	3.00873	604	228	2.64912	465
											9	1613	492	3.27846	2030	448	4.53125	1029	485	2.12165	510	189	2.69841		9	1743	342	5.09649	1771	469	3.77612	641	204	3.14216	464	212	2.18868		9	854	282	3.02837	836	269	3.10781	552	270	2.04444	393
											10	1848	297	6.22222	1642	373	4.40214	1158	293	3.95222	455	192	2.36979		10	1930	371	5.20216	1512	376	4.02128	1035	167	6.1976	646	180	3.58889		10	704	325	2.16615	759	281	2.70107	475	217	2.18894	344
											11	1870	831	2.2503	1520	293	5.18771	665	264	2.51894	449	235	1.91064		11	1916	444	4.31532	1651	376	4.39096	852	205	4.1561	643	192	3.34896		11	942	324	2.90741	693	324	2.13889	603	208	2.89904	382
											12	1861	743	2.50471	2402	331	7.2568	913	265	3.44528	912	255	3.57647		12	1234	552	2.23551	1533	383	4.00261	803	196	4.09694	432	176	2.45455		12	677	331	2.04532	847	332	2.5512	635	166	3.8253	422
											13	1672	748	2.23529	1651	348	4.74425	1277	381	3.35171	732	200	3.66		13	1531	460	3.32826	1231	307	4.00977	832	196	4.2449	484	181	2.67403		13	739	353	2.09348	759	325	2.33538	731	226	3.23451	412
											14	1275	582	2.19072	1690	509	3.32024	922	261	3.53257	744	191	3.89529		14	1238	381	3.24934	1604	411	3.90268	831	187	4.44385	447	194	2.30412		14	607	344	1.76453	813	286	2.84266	820	254	3.22835	454
											15	1849	427	4.33021	3406	320	10.6438	1455	232	6.27155	997	247	4.03644		15	1240	424	2.92453	1227	326	3.7638	478	223	2.1435	732	189	3.87302		15	797	294	2.71088	626	224	2.79464	713	236	3.02119	503
											16	1913	561	3.40998	1594	352	4.52841	1032	328	3.14634	805	208	3.87019		16	1297	456	2.8443	1277	313	4.07987	677	222	3.04955	525	181	2.90055		16	842	355	2.37183	721	258	2.79457	662	201	3.29353	469
											17				1722	286	6.02098	1041	280	3.71786					17	1138	345	3.29855	956	299	3.19732	685	261	2.62452	530	189	2.80423		17	906	388	2.33505	679	248	2.7379	668	230	2.90435	436
											18				1546	411	3.76156								18	751	351	2.1396	1095	303	3.61386	770	215	3.5814					18	680	369	1.84282	722	218	3.31193	667	181	3.68508	505
											19														19	1344	367	3.66213	1093	384	2.84635	927	190	4.87895					19	788	322	2.4472	553	208	2.65865	565	296	1.90878	548
											20														20	1202	401	2.99751	875	297	2.94613	840	173	4.85549					20	789	317	2.48896	710	186	3.8172	532	224	2.375	515
											MEAN	1981.75	656.812	3.01722	2059.28	473.5	4.34906	1091.35	317.471	3.43765	775.875	214.438	3.61819		MEAN	1400.15	376.2	3.72182	1365.95	344.95	3.95985	771.35	203.3	3.79415	570.824	198.176	2.88038		MEAN	820.95	337.8	2.43028	768.2	263	2.92091	628.25	224.85	2.79408	448.9
											SD	435.149	218.944		558.202	217.158		276.117	68.933		195.166	26.2754			SD	387.462	73.6682		319.851	62.5716		143.575	20.5403		99.8294	16.1989			SD	97.3861	30.2457		130.175	43.1009		108.785	33.8064		59.2807
											COUNT	16	16		18	18		17	17		16	16			COUNT	20	20		20	20		20	20		17	17			COUNT	20	20		20	20		20	20		20
											NORM MEAN	0.962352	0.318953		1	0.229935		0.529969	0.154166		0.37677	0.104132			NORM MEAN	1	0.268685		0.975574	0.246366		0.550905	0.145199		0.407687	0.141539			NORM MEAN	1	0.411475		0.935745	0.320361		0.765272	0.27389		0.546806
[truncated: 2 more columns]

## Sheet: Fig. 4c-d
gene	Extracellular tyrosines	average PSM
Ncam1	24	186
Ctnna2	15	53
Plxna4	44	56.3333
Ephb2	24	22.3333
Igsf3	37	28.3333
Ctnnb1	17	80.6667
Plxnb2	38	39.6667
Plxna2	44	33.3333
Atp1a1	3	32.3333
Atp1a3	7	51
Cxadr	8	26
Igf1r	10	5
Atp1a2	7	52.3333
Edil3	19	10
Cntn1	42	173.667
Dcc	42	28.3333
Plxna1	42	44
Nrp1	35	34.3333
Nrxn1	40	50.3333
Cdh2	14	28.3333
Insr
Neo1	41	48.6667
Nrp2	33	18.6667
Fat4	144	68
Tenm4	101	68.6667
Epha4	23	10
Igsf8	22	23
Jup	22	26.6667
Plxna3	34	10
Alcam	24	13.3333
Dchs1	61	17
Lrp1	126	109
Pcdh19	25	7.33333
Nrcam	38	34.3333
Sdk2	70	19.6667
Tenm2	112	61.3333
Kctd12	14	9
Ephb1	21	16
Itgb1	20	15.3333
Flrt3	18	4.66667
Cadm3	9	12
Cadm1	12	9.66667
Ctnna1	15	9.66667
Atp1b1	18	5.66667
Nfasc	34	55
Dag1	1	9.66667
Lrrc4b	14	23.6667
Ncam2	22	20.3333
Ly6h	1	5.33333
Ntrk3
Celsr3	60	33
Epha6
Nectin1	13	4.33333
Lamc1	46	46
Lama1	96	64.3333
Cacna2d1	48	18
Crtac1	25	12
Ephb3	19	5
Ptprs	40	53.3333
Nrxn3	44	31.6667
Gabbr2	18	9.66667
Celsr2	65	25
L1cam	43	74.6667
Nid1	47	24.6667
Astn1	30	25
Slit2	0	10
Adgrl1	40	27.6667
Ptprd	46	36.6667
Csmd1	120	31.6667
Fat3	148	55.6667
Slit1	32	6
Grm5	26	27.3333
Negr1	10	16.6667
Tenm1	101	31.3333
Nlgn3	31	21
Gria2	29	15.3333
Slit3	32	10.6667
Cdh13	15	13.3333
Aplp2	18	5
Cntnap4	41	16
App	16	7.33333
Cdh8	15	7.66667
Nlgn2	27	9.66667
Islr2	8	18.6667
Adgrl3	42	26
Gria1	29	7.66667
Ptpro	35	10.3333
Ptprf	41	19.3333
Lingo1	16	16.6667
Lamb1	57	39.6667
Gabrb3	14	7.33333
Egfr	18	29
Thsd7a	39	8.33333
Pcdh8	15	18.6667
Tenm3	109	26.3333
Ptprz1	48	36.6667
Kiaa1549	37	14.6667
Gpm6a
Grik3	24	6
Slc39a10	16	6
Ahcy	13	9
Gpc2	0	5.33333
Cntnap2	55	11.6667
Lrrc8a	7	7.66667
Gabra2
Grik2	25	4
Ntng2	23	5.66667
Csmd3	142	18.3333
Adgrb1	20	6.66667
Elfn2	15	7
Epha7	26	5.33333
Ptgfrn	27	10
Epha5	15	7
Ptprk	30	8.33333
Ntrk2
Efnb3	9	11.6667
Podxl2	7	5.33333
Lrrc8d
Gabrg2	13	6.33333
Gabrb1
Cdh11	18	14.6667
Mfge8	20	18.3333
Agrn	33	10
Gpc4	0	19.3333
Mdga2	44	9.33333
Tfrc	26	10
Nptxr	6	10
Nlgn1	28	5.33333
Slitrk5	25	4.66667
Adgrb3
Gabbr1	21	7
Sdcbp
Grm3	31	6.66667
Sez6l2
Prnp	13	7.33333
Robo1	24	28.6667
Epha3
Cadm4
Fgfr1
Gabrb2	13	4
Adam23
Rgma	10	15.3333
Igsf21	13	11.3333
Brinp1	26	6.33333
Plxnd1	27	16.6667
Ntm	10	7
Chl1	38	15
Pdcd6ip	32	4.66667
Cdh7
Chd4
Lrrc4c	13	6.66667
Pygl
Syt1	0	7.66667
Pcdhga4
Nptx1
Gria4
Slitrk4
Adam22
Itgav	35	31
Cntfr	10	9.33333
Ptk7	13	9.66667
Ptprj
Lrp8
Sulf2	39	4.33333
Rtn4rl2	9	6.33333
Aldh1a1
Kit
Lrrc4
Gria3
Cdh6	22	11
Adgrb2	24	9
Cdh10	20	8
Srrm2
Cdh4	21	8.33333
Ugdh
Cnr1
Brinp2	24	4
Flrt2	10	8
Cyfip2	58	10
Hsp90aa1
Slc1a3	6	15.6667
Ephb4
Aox1
Efnb1	9	6.33333
Nckap1	39	13
Gabra5
Pnn
Anxa6
Epha2
Fam171a2	9	5.33333
Hspg2	0	14.6667
Frrs1l
Plxnc1	25	10.3333
Ddr1	13	8.33333
Icam5	11	4.66667
Eprs
Robo2	21	6
Ap2b1
Igfbp3
Lgi1	22	5.33333
Cyfip1	55	6.33333
Mgrn1
Aldh1a7
Csnk2b
Gnb1
Acvr1
Nectin3
Adgrl2	42	9.33333
Cltc
Sfrp1
Ap2m1
Fxyd6
Spock1	13	4.33333
Pcdha7	13	4.33333
Ptpra	1	11
Otc
Npm1
Cadm2
Supt16h
Eif2s3x
Plppr4
Ap3d1
Tmem2
Fgfr2
Gpc1	0	6.66667
Ap2a2
Cdh9
Ap3b2
Tnc	66	18.1667
Eif2s3y
Celsr1	67	12.6667
Gpc6	0	5.66667
Cat
Gap43
Cdh12
Gabra3
Nptx2
Lrrc8c
Gnb2
Copa
Fgg
Prpf4b
Slc4a4	7	20
Tnr	51	16
Cspg4	38	12.6667
Vcan	79	10.3333
Plxnb1	34	12.3333
Itgb5	21	11.6667
Cp	59	8.66667
Olfm1	26	7.33333
Itga6	34	7
Notch1	53	8.33333
Erbb4	24	5.66667
Notch2	47	6.33333
Bcan	29	5.33333
Atp1a4	10	10.3333
Mrc2	36	10.8333
Igdcc4	26	5
Dcbld2	18	5
Grm7	21	5
Atp1b2	12	4.66667
Col18a1	0	11
Lama5	97	4.66667
Kirrel3	15	4.33333
Ptprg	19	4
Nid2	55	5.83333
Megf10	29	5.5
Hmgb1	7	5.83333
Bgn	10	8.5
Gnai1	13	5.33333
Pcdha9	16	4.33333
Cand1	31	5.66667
Farp1	21	3.66667
Alb	22	10

## Sheet: Fig. 6d
% of neurons with AIS cntn1
Ctrl				Cntn1KO
FOV1	FOV2	FOV3	FOV4	FOV1	FOV2	FOV3	FOV4
100	100	100	80	0	20	57.1429	25
100	77.7778	100	100	14.2857	33.3333	20	0
100	100	100	100	33.3333	16.6667	40	40
100	100	100	100	20	0	40	0
100	80	100	100	0	0	50	11.1111
60	100	100	100	33.3333	0	20	40
85.7143	75	100	100	71.4286	25	40	40
28.5714	60	100	100	20	12.5	80	0

## Sheet: Fig. S6a
AIS Nfasc, percent of neurons for each field of view.
Ctrl	Cntn1KO
100	100
100	100
100	100
100	100
100	80
100	83.3333
85.7143	100
100	100
n=57	n=46

## Sheet: Fig. S6b
AIS Nav channels, percent of neurons for each field of view.
Ctrl	Cntn1KO
100	100
100	100
100	100
100	100
100	100
100	100
100	100
100	100
n=57	n=41

## Sheet: Fig. S6c
ratio of Nfasc/b4 spectrin immunofluorescence
Ctrl	Cntn1KO
1.11239	0.841998
0.715289	0.718755
1.01616	0.870333
n=84 neurons	n= 50 neurons

## Sheet: Fig. S6d
AIS Bcan, percent of neurons for each field of view.
Ctrl	Cntn1KO
100	20
77.7778	33.3333
100	33.3333
88.8889	20
100	0
100	0
87.5	50
80	0
n=52 neurons	n=49 neurons

## Sheet: Fig. 6h
in vitro oe of cntn1		in vivo oe of cntn1
% of neurons		% of neurons
66.6667		80
33.3333		100
75		100
50		100
100		100
100		100
100		100
100		71.4286
100		100
100		83.3333
100		66.6667
100		66.6667
100		100
100		100
100		100
		100
n=86 neurons
		n=72 neurons
N=3, 5FOVs		n= 4 mice, 16 FOV

## Sheet: Fig. 6k
cntn1-knockin in vivo
66.667
20
50
100
42.857
20
28.571
100
100
80
100
100
100
80
33.333
N= 4 mice, 15 FOV total, 59 transduced neurons total.

## Sheet: Fig. S7c
Cntn1-mutant that fails to bind to Nfasc cannot localize to AIS, 8 FOV
WT	Mut
71.4286	0
100	0
76	0
93.3333	16.6667
82.3529	5
90	0
92.3077	5.88235
100	7.69231
n=124 neurons	n= 116 neurons

[truncated: 10 more sheets: Fig. 7d, Fig. 7f, Fig. 7i, Fig. 8c, Fig. 9d, Fig. 9f, Fig. 9h, Fig. S8a, Fig. S8b, Fig. S8c]
